# Supplementary material for: SF3B4 promotes Twist1 expression and clear cell renal cell carcinoma progression by facilitating the export of KLF 16 mRNA from the nucleus to the cytoplasm
Source: Cell Death Dis. 2023 Jan 13;14(1):26. doi: 10.1038/s41419-022-05534-w (PMC9839716; doi:10.1038/s41419-022-05534-w)
Supplement: Supplementary file 5 — Supplementary table 2 [file 41419_2022_5534_MOESM5_ESM.xls]

## Sheet: shDDX39 profile
gene_id	symbol	description	0shSF3B4_readcount	0shcon_readcount	log2FoldChange	pvalue	padj	go_id	ontology	term	kegg_id	pathway_id	pathway_name
ENSG00000187838	PLSCR3	phospholipid scramblase 3	3.74	0	4.3782	0.010837	0.085796	GO:0016020;GO:0016021;GO:0005739;GO:0005739;GO:0005886;GO:0005886;GO:0005515;GO:0006915;GO:0005509;GO:0031966;GO:0017128;GO:0017121;GO:0048306;GO:0017124;GO:0017128;GO:0017121;GO:0016020;GO:0016021;GO:0005739;GO:0005739;GO:0005886;GO:0005886;GO:0005515;GO:0006915;GO:0005509;GO:0031966;GO:0017128;GO:0017121;GO:0048306;GO:0017124;GO:0017128;GO:0017121;GO:0016020;GO:0016021;GO:0005739;GO:0005739;GO:…	CC;CC;CC;CC;CC;CC;MF;BP;MF;CC;MF;BP;MF;MF;MF;BP;CC;CC;CC;CC;CC;CC;MF;BP;MF;CC;MF;BP;MF;MF;MF;BP;CC;CC;CC;CC;CC;CC;MF;BP;MF;CC;MF;BP;MF;MF;MF;BP;CC;MF;BP;CC;CC;CC;CC;CC;CC;CC;MF;BP;MF;CC;MF;BP;MF;MF;MF;BP;BP;BP;BP	membrane;integral component of membrane;mitochondrion;mitochondrion;plasma membrane;plasma membrane;protein binding;apoptotic process;calcium ion binding;mitochondrial membrane;phospholipid scramblase activity;phospholipid scrambling;calcium-dependent protein binding;SH3 domain binding;phospholipid scramblase activity;phospholipid scrambling;membrane;integral component of membrane;mitochondrion;m…
ENSG00000114698	PLSCR4	phospholipid scramblase 4	3.06	0	4.0906	0.023688	0.16219	GO:0016020;GO:0016021;GO:0005886;GO:0005515;GO:0005509;GO:0005886;GO:0017128;GO:0017121;GO:0017124;GO:0019899;GO:0017128;GO:0042609;GO:0017121;GO:0071222;GO:0016020;GO:0016021;GO:0005886;GO:0005515;GO:0005509;GO:0005886;GO:0017128;GO:0017121;GO:0017124;GO:0019899;GO:0017128;GO:0042609;GO:0017121;GO:0016020;GO:0016021;GO:0005886;GO:0005515;GO:0005509;GO:0005886;GO:0017128;GO:0017121;GO:0017124;GO:…	CC;CC;CC;MF;MF;CC;MF;BP;MF;MF;MF;MF;BP;BP;CC;CC;CC;MF;MF;CC;MF;BP;MF;MF;MF;MF;BP;CC;CC;CC;MF;MF;CC;MF;BP;MF;MF;MF;MF;BP;CC;CC;CC;MF;MF;CC;MF;BP;MF;MF;MF;MF;BP	membrane;integral component of membrane;plasma membrane;protein binding;calcium ion binding;plasma membrane;phospholipid scramblase activity;phospholipid scrambling;SH3 domain binding;enzyme binding;phospholipid scramblase activity;CD4 receptor binding;phospholipid scrambling;cellular response to lipopolysaccharide;membrane;integral component of membrane;plasma membrane;protein binding;calcium io…
ENSG00000188801	ZNF322P1	zinc finger protein 322 pseudogene 1	3.05	0	4.0865	0.023266	0.15992
ENSG00000265033	RN7SL262P	RNA, 7SL, cytoplasmic 262, pseudogene	3.05	0	4.0854	0.027758	0.18321
ENSG00000005379	TSPOAP1	TSPO associated protein 1	5.43	0.27	3.9561	0.011336	0.089193	GO:0030156;GO:0005737;GO:0005737;GO:0005739;GO:0005739;GO:0005515;GO:0005739;GO:0005737;GO:0030156;GO:0005829;GO:0008150;GO:0030156;GO:0030156;GO:0006700;GO:0030156;GO:0005737;GO:0005737;GO:0005739;GO:0005739;GO:0005515;GO:0005739;GO:0005737;GO:0030156;GO:0005829;GO:0008150;GO:0030156;GO:0030156;GO:0006700;GO:0030156	MF;CC;CC;CC;CC;MF;CC;CC;MF;CC;BP;MF;MF;BP;MF;CC;CC;CC;CC;MF;CC;CC;MF;CC;BP;MF;MF;BP;MF	benzodiazepine receptor binding;cytoplasm;cytoplasm;mitochondrion;mitochondrion;protein binding;mitochondrion;cytoplasm;benzodiazepine receptor binding;cytosol;biological_process;benzodiazepine receptor binding;benzodiazepine receptor binding;C21-steroid hormone biosynthetic process;benzodiazepine receptor binding;cytoplasm;cytoplasm;mitochondrion;mitochondrion;protein binding;mitochondrion;cytop…
ENSG00000073067	CYP2W1	cytochrome P450 family 2 subfamily W member 1	2.68	0	3.9042	0.052242	0.29908	GO:0016020;GO:0046872;GO:0004497;GO:0016491;GO:0055114;GO:0005783;GO:0005886;GO:0005506;GO:0016705;GO:0020037;GO:0009986;GO:0005737;GO:0008395;GO:0016712;GO:0020037;GO:0006082;GO:0006805;GO:0042738;GO:0055114;GO:0043231;GO:0006805;GO:0005789;GO:0005788;GO:0005788;GO:0004497;GO:0043390;GO:0055114;GO:0005506;GO:0016705;GO:0020037;GO:0055114;GO:0005506;GO:0016705;GO:0020037	CC;MF;MF;MF;BP;CC;CC;MF;MF;MF;CC;CC;MF;MF;MF;BP;BP;BP;BP;CC;BP;CC;CC;CC;MF;BP;BP;MF;MF;MF;BP;MF;MF;MF	membrane;metal ion binding;monooxygenase activity;oxidoreductase activity;oxidation-reduction process;endoplasmic reticulum;plasma membrane;iron ion binding;oxidoreductase activity, acting on paired donors, with incorporation or reduction of molecular oxygen;heme binding;cell surface;cytoplasm;steroid hydroxylase activity;oxidoreductase activity, acting on paired donors, with incorporation or red…	hsa:54905;hsa:54905	hsa00830;hsa01100	Retinol metabolism ;Metabolic pathways
ENSG00000186335	SLC36A2	solute carrier family 36 member 2	2.68	0	3.9042	0.052242	0.29908	GO:0005737;GO:0016020;GO:0016021;GO:0005886;GO:0015187;GO:0005886;GO:0070062;GO:0015171;GO:0003333;GO:0006865;GO:0015171;GO:0006811;GO:0006865;GO:0015187;GO:0005280;GO:0005280;GO:0015078;GO:0015180;GO:0015180;GO:0015187;GO:0015193;GO:0015193;GO:0015808;GO:0015808;GO:0015816;GO:0015816;GO:0015824;GO:0035524;GO:0035524;GO:1902600;GO:1902600;GO:0016020;GO:0016021;GO:0016020;GO:0016021;GO:0016020;GO:…	CC;CC;CC;CC;MF;CC;CC;MF;BP;BP;MF;BP;BP;MF;MF;MF;MF;MF;MF;MF;MF;MF;BP;BP;BP;BP;BP;BP;BP;BP;BP;CC;CC;CC;CC;CC;CC;CC;CC	cytoplasm;membrane;integral component of membrane;plasma membrane;glycine transmembrane transporter activity;plasma membrane;extracellular exosome;amino acid transmembrane transporter activity;amino acid transmembrane transport;amino acid transport;amino acid transmembrane transporter activity;ion transport;amino acid transport;glycine transmembrane transporter activity;amino acid:proton symporte…	hsa:153201	hsa04974	Protein digestion and absorption
ENSG00000197181	PIWIL2	piwi like RNA-mediated gene silencing 2	2.4	0	3.7364	0.061981	0.34028	GO:0003676;GO:0003723;GO:0005737;GO:0005737;GO:0046872;GO:0016787;GO:0090305;GO:0004519;GO:0090502;GO:0007275;GO:0004518;GO:0051321;GO:0030154;GO:0045727;GO:0031047;GO:0031047;GO:0007283;GO:0007283;GO:0006417;GO:0048477;GO:0048477;GO:0010529;GO:1990511;GO:0033391;GO:0034587;GO:0043046;GO:0004521;GO:0030718;GO:1990923;GO:0043186;GO:0034584;GO:0034584;GO:0071546;GO:0003729;GO:0004521;GO:0034584;GO:…	MF;MF;CC;CC;MF;MF;BP;MF;BP;BP;MF;BP;BP;BP;BP;BP;BP;BP;BP;BP;BP;BP;BP;CC;BP;BP;MF;BP;CC;CC;MF;MF;CC;MF;MF;MF;BP;BP;BP;BP;BP;BP;BP;BP;BP;BP;BP;CC;CC;CC;CC;CC;CC;CC;CC;MF;MF;CC;CC;MF;MF;BP;MF;BP;BP;MF;BP;BP;BP;BP;BP;BP;BP;BP;BP;BP;BP;BP;CC;BP;BP;MF;BP;CC;CC;MF;MF;CC;BP;MF;MF;CC;CC;MF;MF;BP;MF;BP;BP;MF;BP;BP;BP;BP;BP;BP;BP;BP;BP;BP;BP;BP;CC;BP;BP;MF;BP;CC;CC;MF;MF;CC;BP;MF;MF;CC;CC;MF;MF;BP;MF;BP;BP;…	nucleic acid binding;RNA binding;cytoplasm;cytoplasm;metal ion binding;hydrolase activity;nucleic acid phosphodiester bond hydrolysis;endonuclease activity;RNA phosphodiester bond hydrolysis, endonucleolytic;multicellular organism development;nuclease activity;meiotic cell cycle;cell differentiation;positive regulation of translation;gene silencing by RNA;gene silencing by RNA;spermatogenesis;spe…
ENSG00000167850	CD300C	CD300c molecule	2.38	0	3.7258	0.057986	0.32355	GO:0016020;GO:0016021;GO:0005886;GO:0002376;GO:0050776;GO:0005886;GO:0005887;GO:0004888;GO:0006968	CC;CC;CC;BP;BP;CC;CC;MF;BP	membrane;integral component of membrane;plasma membrane;immune system process;regulation of immune response;plasma membrane;integral component of plasma membrane;transmembrane signaling receptor activity;cellular defense response
ENSG00000088053	GP6	glycoprotein VI platelet	2.37	0	3.7243	0.05925	0.32872	GO:0016020;GO:0016021;GO:0005886;GO:0005515;GO:0009986;GO:0050900;GO:0005886;GO:0070062;GO:0038023;GO:0005887;GO:0007596;GO:0007599;GO:0030168;GO:0007596;GO:0004888;GO:0097197;GO:0030168;GO:0005518;GO:0007167;GO:0016020;GO:0016021;GO:0005886;GO:0005515;GO:0009986;GO:0050900;GO:0005886;GO:0070062;GO:0038023;GO:0005887;GO:0007596;GO:0007599;GO:0030168;GO:0007596;GO:0004888;GO:0097197;GO:0030168;GO:…	CC;CC;CC;MF;CC;BP;CC;CC;MF;CC;BP;BP;BP;BP;MF;CC;BP;MF;BP;CC;CC;CC;MF;CC;BP;CC;CC;MF;CC;BP;BP;BP;BP;MF;CC;BP;MF;BP;CC;CC;CC;MF;CC;BP;CC;CC;MF;CC;BP;BP;BP;BP;MF;CC;BP;MF;BP	membrane;integral component of membrane;plasma membrane;protein binding;cell surface;leukocyte migration;plasma membrane;extracellular exosome;signaling receptor activity;integral component of plasma membrane;blood coagulation;hemostasis;platelet activation;blood coagulation;transmembrane signaling receptor activity;tetraspanin-enriched microdomain;platelet activation;collagen binding;enzyme link…	hsa:51206;hsa:51206	hsa04512;hsa04611	ECM-receptor interaction ;Platelet activation
ENSG00000185028	LRRC14B	leucine rich repeat containing 14B	2.35	0	3.7147	0.077118	0.39797	GO:0005737	CC	cytoplasm
ENSG00000130427	EPO	erythropoietin	4.41	0.38	3.6568	0.021329	0.14911	GO:0005615;GO:0008284;GO:0042531;GO:0045893;GO:0010469;GO:0005576;GO:0005515;GO:0030218;GO:0005179;GO:0005615;GO:0005576;GO:0032147;GO:0008283;GO:0001666;GO:0005128;GO:0030295;GO:0001666;GO:0006357;GO:0006915;GO:0006953;GO:0007566;GO:0007568;GO:0007584;GO:0008284;GO:0009651;GO:0010976;GO:0018105;GO:0030218;GO:0032496;GO:0033033;GO:0033189;GO:0033574;GO:0042104;GO:0042541;GO:0043066;GO:0043249;GO:…	CC;BP;BP;BP;BP;CC;MF;BP;MF;CC;CC;BP;BP;BP;MF;MF;BP;BP;BP;BP;BP;BP;BP;BP;BP;BP;BP;BP;BP;BP;BP;BP;BP;BP;BP;BP;BP;BP;BP;BP;BP;BP;BP;BP;BP;BP;CC;CC;CC;BP;BP;MF;MF;BP;BP;MF;MF;MF;BP;BP;BP;BP;BP;BP;BP;BP;BP;BP;BP;BP	extracellular space;positive regulation of cell proliferation;positive regulation of tyrosine phosphorylation of STAT protein;positive regulation of transcription, DNA-templated;regulation of signaling receptor activity;extracellular region;protein binding;erythrocyte differentiation;hormone activity;extracellular space;extracellular region;activation of protein kinase activity;cell proliferation…	hsa:2056;hsa:2056;hsa:2056;hsa:2056;hsa:2056;hsa:2056	hsa04060;hsa04066;hsa04151;hsa04630;hsa04640;hsa05200	Cytokine-cytokine receptor interaction ;HIF-1 signaling pathway ;PI3K-Akt signaling pathway ;JAK-STAT signaling pathway ;Hematopoietic cell lineage ;Pathways in cancer
ENSG00000134343	ANO3	anoctamin 3	4.07	0.35	3.5391	0.028971	0.18941	GO:0016020;GO:0016021;GO:0046983;GO:0061588;GO:0016020;GO:0016021;GO:0046983;GO:0005886;GO:0006869;GO:0005886;GO:0061588;GO:0005229;GO:0034220;GO:0017128;GO:0016048;GO:0050982;GO:0061590;GO:0061591;GO:0046983;GO:0061588;GO:0016020;GO:0016021;GO:0046983;GO:0005886;GO:0006869;GO:0005886;GO:0061588;GO:0005229;GO:0034220	CC;CC;MF;BP;CC;CC;MF;CC;BP;CC;BP;MF;BP;MF;BP;BP;BP;BP;MF;BP;CC;CC;MF;CC;BP;CC;BP;MF;BP	membrane;integral component of membrane;protein dimerization activity;calcium activated phospholipid scrambling;membrane;integral component of membrane;protein dimerization activity;plasma membrane;lipid transport;plasma membrane;calcium activated phospholipid scrambling;intracellular calcium activated chloride channel activity;ion transmembrane transport;phospholipid scramblase activity;detectio…
ENSG00000165124	SVEP1	sushi, von Willebrand factor type A, EGF and pentraxin domain containing 1	4.07	0.27	3.539	0.031921	0.20452	GO:0005737;GO:0016020;GO:0005509;GO:0007155;GO:0005576;GO:0003682;GO:0005737;GO:0016020;GO:0005509;GO:0007155;GO:0005576;GO:0005509	CC;CC;MF;BP;CC;MF;CC;CC;MF;BP;CC;MF	cytoplasm;membrane;calcium ion binding;cell adhesion;extracellular region;chromatin binding;cytoplasm;membrane;calcium ion binding;cell adhesion;extracellular region;calcium ion binding
ENSG00000157542	KCNJ6	potassium voltage-gated channel subfamily J member 6	4.06	0.35	3.5368	0.029102	0.19009	GO:0016020;GO:0016021;GO:0005794;GO:0005244;GO:0006811;GO:0006813;GO:0034765;GO:0005886;GO:0005242;GO:0005886;GO:0010107;GO:0005515;GO:0005242;GO:0005242;GO:0006813;GO:0008076;GO:0015467;GO:0015467;GO:0016020;GO:0016021;GO:0005794;GO:0005244;GO:0006811;GO:0006813;GO:0034765;GO:0005886;GO:0005242;GO:0005886;GO:0010107;GO:0005515;GO:0005242;GO:0005242;GO:0006813;GO:0008076;GO:0015467;GO:0015467	CC;CC;CC;MF;BP;BP;BP;CC;MF;CC;BP;MF;MF;MF;BP;CC;MF;MF;CC;CC;CC;MF;BP;BP;BP;CC;MF;CC;BP;MF;MF;MF;BP;CC;MF;MF	membrane;integral component of membrane;Golgi apparatus;voltage-gated ion channel activity;ion transport;potassium ion transport;regulation of ion transmembrane transport;plasma membrane;inward rectifier potassium channel activity;plasma membrane;potassium ion import;protein binding;inward rectifier potassium channel activity;inward rectifier potassium channel activity;potassium ion transport;vol…	hsa:3763;hsa:3763;hsa:3763;hsa:3763;hsa:3763;hsa:3763;hsa:3763;hsa:3763;hsa:3763;hsa:3763	hsa04713;hsa04723;hsa04725;hsa04726;hsa04727;hsa04728;hsa04915;hsa04921;hsa04929;hsa05032	Circadian entrainment ;Retrograde endocannabinoid signaling ;Cholinergic synapse ;Serotonergic synapse ;GABAergic synapse ;Dopaminergic synapse ;Estrogen signaling pathway ;Oxytocin signaling pathway ;GnRH secretion ;Morphine addiction
ENSG00000204091	TDRG1	testis development related 1	4.06	0.27	3.5366	0.033932	0.21487
ENSG00000228022	HCG20	HLA complex group 20	2.06	0	3.5143	0.10815	0.50355
ENSG00000240048	DDX50P2	DEAD-box helicase 50 pseudogene 2	2.05	0	3.5077	0.088501	0.4389
ENSG00000117834	SLC5A9	solute carrier family 5 member 9	2.03	0	3.5016	0.086389	0.43137	GO:0016020;GO:0016021;GO:0055085;GO:0022857;GO:0016020;GO:0016021;GO:0055085;GO:0006811;GO:0022857;GO:0006814;GO:0005886;GO:0008645;GO:0070062;GO:1904659;GO:0005362;GO:0016020;GO:0016021;GO:0055085;GO:0006811;GO:0022857;GO:0006814;GO:0005886;GO:0008645;GO:0070062;GO:1904659;GO:0005362;GO:0016020;GO:0016021;GO:0055085;GO:0006811;GO:0022857;GO:0006814;GO:0005886;GO:0008645;GO:0070062;GO:1904659;GO:…	CC;CC;BP;MF;CC;CC;BP;BP;MF;BP;CC;BP;CC;BP;MF;CC;CC;BP;BP;MF;BP;CC;BP;CC;BP;MF;CC;CC;BP;BP;MF;BP;CC;BP;CC;BP;MF;CC;CC;BP;MF;CC;CC	membrane;integral component of membrane;transmembrane transport;transmembrane transporter activity;membrane;integral component of membrane;transmembrane transport;ion transport;transmembrane transporter activity;sodium ion transport;plasma membrane;hexose transmembrane transport;extracellular exosome;glucose transmembrane transport;low-affinity glucose:sodium symporter activity;membrane;integral …
ENSG00000110448	CD5	CD5 molecule	2.03	0	3.5001	0.089686	0.44294	GO:0016020;GO:0016021;GO:0005886;GO:0005044;GO:0006898;GO:0031295;GO:0005887;GO:0005886;GO:0005515;GO:0008283;GO:0038023;GO:0005886;GO:0004888;GO:0008037;GO:0031295;GO:0097190;GO:0009897;GO:0016020;GO:0005044;GO:0006898	CC;CC;CC;MF;BP;BP;CC;CC;MF;BP;MF;CC;MF;BP;BP;BP;CC;CC;MF;BP	membrane;integral component of membrane;plasma membrane;scavenger receptor activity;receptor-mediated endocytosis;T cell costimulation;integral component of plasma membrane;plasma membrane;protein binding;cell proliferation;signaling receptor activity;plasma membrane;transmembrane signaling receptor activity;cell recognition;T cell costimulation;apoptotic signaling pathway;external side of plasma…	hsa:921	hsa04640	Hematopoietic cell lineage
ENSG00000265630	GLUD1P8	glutamate dehydrogenase 1 pseudogene 8	2.02	0	3.4939	0.095097	0.46001
ENSG00000172969	FRG2C	FSHD region gene 2 family member C	2.02	0	3.4934	0.11753	0.53222	GO:0005634	CC	nucleus
ENSG00000107562	CXCL12	C-X-C motif chemokine ligand 12	2.01	0	3.4904	0.11101	0.51221	GO:0008083;GO:0010469;GO:0005576;GO:0005515;GO:0006955;GO:0006935;GO:0005125;GO:0005615;GO:0008009;GO:0006935;GO:0006952;GO:0005576;GO:0009897;GO:0060326;GO:0008009;GO:0070098;GO:0070062;GO:0016032;GO:0007186;GO:0008009;GO:0008009;GO:0006955;GO:0007165;GO:0007155;GO:0005178;GO:0005102;GO:0007411;GO:0042379;GO:0008009;GO:0060326;GO:1903237;GO:1990869;GO:2000406;GO:2000669;GO:0009615;GO:0008064;GO:…	MF;BP;CC;MF;BP;BP;MF;CC;MF;BP;BP;CC;CC;BP;MF;BP;CC;BP;BP;MF;MF;BP;BP;BP;MF;MF;BP;MF;MF;BP;BP;BP;BP;BP;BP;BP;BP;BP;BP;BP;BP;BP;BP;BP;BP;BP;MF;MF;BP;MF;BP;CC;MF;BP;BP;MF;CC;MF;BP;BP;CC;CC;BP;MF;BP;CC;BP;BP;MF;MF;BP;BP;BP;MF;MF;BP;MF;MF;BP;BP;BP;BP;BP;BP;BP;BP;BP;BP;BP;BP;BP;BP;BP;BP;BP;MF;MF;BP;MF;BP;CC;MF;BP;BP;MF;CC;MF;BP;BP;CC;CC;BP;MF;BP;CC;BP;BP;MF;MF;BP;BP;BP;MF;MF;BP;MF;MF;BP;BP;BP;BP;BP;BP;…	growth factor activity;regulation of signaling receptor activity;extracellular region;protein binding;immune response;chemotaxis;cytokine activity;extracellular space;chemokine activity;chemotaxis;defense response;extracellular region;external side of plasma membrane;cell chemotaxis;chemokine activity;chemokine-mediated signaling pathway;extracellular exosome;viral process;G protein-coupled recep…	hsa:6387;hsa:6387;hsa:6387;hsa:6387;hsa:6387;hsa:6387;hsa:6387;hsa:6387;hsa:6387;hsa:6387;hsa:6387	hsa04060;hsa04061;hsa04062;hsa04064;hsa04360;hsa04670;hsa04672;hsa04810;hsa05163;hsa05200;hsa05323	Cytokine-cytokine receptor interaction ;Viral protein interaction with cytokine and cytokine receptor ;Chemokine signaling pathway ;NF-kappa B signaling pathway ;Axon guidance ;Leukocyte transendothelial migration ;Intestinal immune network for IgA production ;Regulation of actin cytoskeleton ;Human cytomegalovirus infection ;Pathways in cancer ;Rheumatoid arthritis
ENSG00000213958	KRT18P29	keratin 18 pseudogene 29	2.01	0	3.4904	0.11101	0.51221
ENSG00000188783	PRELP	proline and arginine rich end leucine rich repeat protein	2.01	0	3.4888	0.11273	0.51789	GO:0005576;GO:0005201;GO:0062023;GO:0005576;GO:0070062;GO:0062023;GO:0062023;GO:0001501;GO:0043202;GO:0005796;GO:1903561;GO:0008201;GO:0005201;GO:0031012;GO:0018146;GO:0005576;GO:0042340;GO:0030021;GO:0030021;GO:0008201;GO:0007569	CC;MF;CC;CC;CC;CC;CC;BP;CC;CC;CC;MF;MF;CC;BP;CC;BP;MF;MF;MF;BP	extracellular region;extracellular matrix structural constituent;collagen-containing extracellular matrix;extracellular region;extracellular exosome;collagen-containing extracellular matrix;collagen-containing extracellular matrix;skeletal system development;lysosomal lumen;Golgi lumen;extracellular vesicle;heparin binding;extracellular matrix structural constituent;extracellular matrix;keratan s…
ENSG00000253767	PCDHGA8	protocadherin gamma subfamily A, 8	3.73	0.35	3.4158	0.052358	0.29963	GO:0016020;GO:0016021;GO:0005509;GO:0007155;GO:0007156;GO:0005886;GO:0005887;GO:0007155;GO:0016020;GO:0016021;GO:0005509;GO:0007155;GO:0007156;GO:0005886;GO:0005887;GO:0007155	CC;CC;MF;BP;BP;CC;CC;BP;CC;CC;MF;BP;BP;CC;CC;BP	membrane;integral component of membrane;calcium ion binding;cell adhesion;homophilic cell adhesion via plasma membrane adhesion molecules;plasma membrane;integral component of plasma membrane;cell adhesion;membrane;integral component of membrane;calcium ion binding;cell adhesion;homophilic cell adhesion via plasma membrane adhesion molecules;plasma membrane;integral component of plasma membrane;c…
ENSG00000160161	CILP2	cartilage intermediate layer protein 2	3.72	0.38	3.4114	0.042555	0.25642	GO:0016311;GO:0005576;GO:0070062	BP;CC;CC	dephosphorylation;extracellular region;extracellular exosome
ENSG00000136881	BAAT	bile acid-CoA:amino acid N-acyltransferase	3.72	0.27	3.4099	0.04553	0.2698	GO:0005737;GO:0016740;GO:0016787;GO:0016746;GO:0006629;GO:0005829;GO:0006631;GO:0005515;GO:0016790;GO:0005777;GO:0006637;GO:0052689;GO:0005829;GO:0005102;GO:0006625;GO:0005782;GO:0016290;GO:0047617;GO:0102991;GO:0006637;GO:0052815;GO:0006637;GO:0006699;GO:0006699;GO:0006631;GO:0005777;GO:0006544;GO:0016746;GO:0016410;GO:0047963;GO:0047963;GO:0052816;GO:0052817;GO:0002152;GO:0008206;GO:0019530;GO:…	CC;MF;MF;MF;BP;CC;BP;MF;MF;CC;BP;MF;CC;MF;BP;CC;MF;MF;MF;BP;MF;BP;BP;BP;BP;CC;BP;MF;MF;MF;MF;MF;MF;BP;BP;BP;CC;MF;MF;MF;BP;CC;BP;MF;MF;CC;BP;MF;CC;MF;BP;CC;MF;MF;MF;BP;MF;BP;BP;BP;BP;CC;BP;MF;MF;MF;MF;MF;MF;MF;BP;BP;BP;BP;BP;BP;CC;CC	cytoplasm;transferase activity;hydrolase activity;transferase activity, transferring acyl groups;lipid metabolic process;cytosol;fatty acid metabolic process;protein binding;thiolester hydrolase activity;peroxisome;acyl-CoA metabolic process;carboxylic ester hydrolase activity;cytosol;signaling receptor binding;protein targeting to peroxisome;peroxisomal matrix;palmitoyl-CoA hydrolase activity;ac…	hsa:570;hsa:570;hsa:570;hsa:570;hsa:570;hsa:570	hsa00120;hsa00430;hsa01040;hsa01100;hsa04146;hsa04976	Primary bile acid biosynthesis ;Taurine and hypotaurine metabolism ;Biosynthesis of unsaturated fatty acids ;Metabolic pathways ;Peroxisome ;Bile secretion
ENSG00000172058	SERF1A	small EDRK-rich factor 1A	42.16	4.14	3.3653	0.010344	0.082516	GO:0003674;GO:0005575;GO:0007399;GO:0003674;GO:0005575;GO:0007399;GO:0016020;GO:0016021;GO:0016020;GO:0016021	MF;CC;BP;MF;CC;BP;CC;CC;CC;CC	molecular_function;cellular_component;nervous system development;molecular_function;cellular_component;nervous system development;membrane;integral component of membrane;membrane;integral component of membrane
ENSG00000167914	GSDMA	gasdermin A	6.75	0.69	3.3595	0.012991	0.10001	GO:0005737;GO:0016020;GO:0005829;GO:0005886;GO:0006915;GO:0048471;GO:0048471;GO:0070273;GO:0012501;GO:0001786;GO:0005546;GO:0070269;GO:0005737;GO:0016020;GO:0005829;GO:0005886;GO:0006915;GO:0048471;GO:0048471;GO:0070273;GO:0012501;GO:0001786;GO:0005546;GO:0070269	CC;CC;CC;CC;BP;CC;CC;MF;BP;MF;MF;BP;CC;CC;CC;CC;BP;CC;CC;MF;BP;MF;MF;BP	cytoplasm;membrane;cytosol;plasma membrane;apoptotic process;perinuclear region of cytoplasm;perinuclear region of cytoplasm;phosphatidylinositol-4-phosphate binding;programmed cell death;phosphatidylserine binding;phosphatidylinositol-4,5-bisphosphate binding;pyroptosis;cytoplasm;membrane;cytosol;plasma membrane;apoptotic process;perinuclear region of cytoplasm;perinuclear region of cytoplasm;ph…
ENSG00000237668	RPS15AP38	ribosomal protein S15a pseudogene 38	3.42	0.27	3.2851	0.055709	0.31422
ENSG00000143257	NR1I3	nuclear receptor subfamily 1 group I member 3	3.4	0.38	3.2806	0.055708	0.31422	GO:0005634;GO:0005634;GO:0005737;GO:0005737;GO:0008270;GO:0046872;GO:0005654;GO:0006355;GO:0003677;GO:0003700;GO:0043565;GO:0005856;GO:0003707;GO:0030522;GO:0043401;GO:0005634;GO:0000977;GO:0000981;GO:0030154;GO:0000981;GO:0000981;GO:0000981;GO:0004887;GO:0008134;GO:0045944;GO:0005654;GO:0090575;GO:0038023;GO:0001228;GO:0045944;GO:0000976;GO:0003677;GO:0003713;GO:0007165;GO:0006367;GO:0003700;GO:…	CC;CC;CC;CC;MF;MF;CC;BP;MF;MF;MF;CC;MF;BP;BP;CC;MF;MF;BP;MF;MF;MF;MF;MF;BP;CC;CC;MF;MF;BP;MF;MF;MF;BP;BP;MF;MF;MF;BP;MF;MF;MF;BP;CC;CC;CC;CC;MF;MF;CC;BP;MF;MF;MF;CC;MF;BP;BP;CC;MF;MF;BP;MF;MF;MF;MF;MF;BP;CC;CC;MF;MF;BP;MF;MF;MF;BP;BP;MF;MF;MF;BP;MF;MF;MF;BP;CC;CC;CC;CC;MF;MF;CC;BP;MF;MF;MF;CC;MF;BP;BP;CC;MF;MF;BP;MF;MF;MF;MF;MF;BP;CC;CC;MF;MF;BP;MF;MF;MF;BP;BP;MF;MF;MF;BP;MF;MF;MF;BP;CC;CC;CC;CC;…	nucleus;nucleus;cytoplasm;cytoplasm;zinc ion binding;metal ion binding;nucleoplasm;regulation of transcription, DNA-templated;DNA binding;DNA-binding transcription factor activity;sequence-specific DNA binding;cytoskeleton;steroid hormone receptor activity;intracellular receptor signaling pathway;steroid hormone mediated signaling pathway;nucleus;RNA polymerase II regulatory region sequence-speci…
ENSG00000206754	SNORD101	small nucleolar RNA, C/D box 101	3.38	0.35	3.2743	0.055727	0.31426
ENSG00000273825	FP700111.2	otopetrin 1 (OTOP1) pseudogene	1.73	0	3.2616	0.19587	0.71979
ENSG00000271236	SUMO2P15	SUMO2 pseudogene 15	1.73	0	3.2616	0.19587	0.71979
ENSG00000187243	MAGED4B	MAGE family member D4B	1.72	0	3.2551	0.16489	0.65497
ENSG00000207001	SNORD116-2	small nucleolar RNA, C/D box 116-2	1.72	0	3.2533	0.16531	0.65552
ENSG00000285244	DINOL	damage induced long noncoding RNA	1.71	0	3.2493	0.16083	0.64682
ENSG00000199059	MIR135B	microRNA 135b	1.71	0	3.2493	0.16083	0.64682	GO:1903231;GO:0035195;GO:0035278;GO:0043536;GO:1904707;GO:1904754;GO:1905564	MF;BP;BP;BP;BP;BP;BP	mRNA binding involved in posttranscriptional gene silencing;gene silencing by miRNA;miRNA mediated inhibition of translation;positive regulation of blood vessel endothelial cell migration;positive regulation of vascular smooth muscle cell proliferation;positive regulation of vascular associated smooth muscle cell migration;positive regulation of vascular endothelial cell proliferation	hsa:442891	hsa05206	MicroRNAs in cancer
ENSG00000207392	SNORA20	small nucleolar RNA, H/ACA box 20	1.71	0	3.2493	0.16083	0.64682
ENSG00000230611	HMGB1P27	high mobility group box 1 pseudogene 27	1.71	0	3.2471	0.13971	0.59318
ENSG00000240652	AP001024.1	ribosomal protein, large, P2 (RPLP2) pseudogene	1.71	0	3.2456	0.16167	0.64846
ENSG00000248019	FAM13A-AS1	FAM13A antisense RNA 1	1.71	0	3.2456	0.16167	0.64846
ENSG00000254535	PABPC4L	poly(A) binding protein cytoplasmic 4 like	1.71	0	3.2456	0.16167	0.64846	GO:0003676;GO:0003723;GO:0005634;GO:0005737;GO:0003723;GO:0005829;GO:1990904;GO:0003730;GO:0008143;GO:0008266;GO:0010494	MF;MF;CC;CC;MF;CC;CC;MF;MF;MF;CC	nucleic acid binding;RNA binding;nucleus;cytoplasm;RNA binding;cytosol;ribonucleoprotein complex;mRNA 3'-UTR binding;poly(A) binding;poly(U) RNA binding;cytoplasmic stress granule	hsa:132430;hsa:132430;hsa:132430	hsa03013;hsa03015;hsa03018	RNA transport ;mRNA surveillance pathway ;RNA degradation
ENSG00000235903	CPB2-AS1	CPB2 antisense RNA 1	1.7	0	3.2398	0.1376	0.58838
ENSG00000230216	HSPB1P2	heat shock protein family B (small) member 1 pseudogene 2	1.7	0	3.2398	0.1376	0.58838
ENSG00000125414	MYH2	myosin heavy chain 2	1.7	0	3.2398	0.1376	0.58838	GO:0005737;GO:0000166;GO:0005524;GO:0003774;GO:0003779;GO:0051015;GO:0016459;GO:0038096;GO:0005516;GO:0005515;GO:0005829;GO:0032982;GO:0030016;GO:0000146;GO:0006936;GO:0030049;GO:0005859;GO:0030016;GO:0030017;GO:0032991;GO:0006936;GO:0005859;GO:0005737;GO:0000166;GO:0005524;GO:0003774;GO:0003779;GO:0051015;GO:0016459;GO:0038096;GO:0005516;GO:0005515;GO:0005829;GO:0032982;GO:0030016;GO:0000146;GO:…	CC;MF;MF;MF;MF;MF;CC;BP;MF;MF;CC;CC;CC;MF;BP;BP;CC;CC;CC;CC;BP;CC;CC;MF;MF;MF;MF;MF;CC;BP;MF;MF;CC;CC;CC;MF;BP;BP;CC;CC;CC;CC;BP;CC;MF;MF;MF;MF;CC;MF;MF;MF;MF;CC;CC;MF;MF;MF;MF;MF;CC;BP;MF;MF;CC;CC;CC;MF;BP;BP;CC;CC;CC;CC;BP;CC;CC;MF;MF;MF;MF;MF;CC;BP;MF;MF;CC;CC;CC;MF;BP;BP;CC;CC;CC;CC;BP;CC	cytoplasm;nucleotide binding;ATP binding;motor activity;actin binding;actin filament binding;myosin complex;Fc-gamma receptor signaling pathway involved in phagocytosis;calmodulin binding;protein binding;cytosol;myosin filament;myofibril;microfilament motor activity;muscle contraction;muscle filament sliding;muscle myosin complex;myofibril;sarcomere;protein-containing complex;muscle contraction;m…
ENSG00000224397	SMIM25	small integral membrane protein 25	1.7	0	3.2398	0.1376	0.58838
ENSG00000225766	DHRS4L1	dehydrogenase/reductase 4 like 1	1.69	0	3.2378	0.16889	0.66184
ENSG00000086717	PPEF1	protein phosphatase with EF-hand domain 1	1.69	0	3.2378	0.16889	0.66184	GO:0046872;GO:0016787;GO:0005509;GO:0004721;GO:0005506;GO:0030145;GO:0006470;GO:0050906;GO:0005829;GO:0005829;GO:0004722;GO:0006470;GO:0022400;GO:0016787;GO:0004721;GO:0006470;GO:0005509;GO:0046872;GO:0016787;GO:0005509;GO:0004721;GO:0005506;GO:0030145;GO:0050906;GO:0005829;GO:0005829;GO:0004722;GO:0006470;GO:0022400	MF;MF;MF;MF;MF;MF;BP;BP;CC;CC;MF;BP;BP;MF;MF;BP;MF;MF;MF;MF;MF;MF;MF;BP;CC;CC;MF;BP;BP	metal ion binding;hydrolase activity;calcium ion binding;phosphoprotein phosphatase activity;iron ion binding;manganese ion binding;protein dephosphorylation;detection of stimulus involved in sensory perception;cytosol;cytosol;protein serine/threonine phosphatase activity;protein dephosphorylation;regulation of rhodopsin mediated signaling pathway;hydrolase activity;phosphoprotein phosphatase act…
ENSG00000163154	TNFAIP8L2	TNF alpha induced protein 8 like 2	1.69	0	3.2378	0.16889	0.66184	GO:0042981;GO:0005515;GO:0002376;GO:0045087;GO:0005737;GO:0050728;GO:0050868;GO:0050728;GO:0050868;GO:0005737	BP;MF;BP;BP;CC;BP;BP;BP;BP;CC	regulation of apoptotic process;protein binding;immune system process;innate immune response;cytoplasm;negative regulation of inflammatory response;negative regulation of T cell activation;negative regulation of inflammatory response;negative regulation of T cell activation;cytoplasm
ENSG00000124466	LYPD3	LY6/PLAUR domain containing 3	1.69	0	3.236	0.14207	0.59985	GO:0016020;GO:0005886;GO:0005615;GO:0005576;GO:0005886;GO:0031225;GO:0005886;GO:0007160;GO:0043236;GO:0043236;GO:0007160;GO:0016021;GO:0046658	CC;CC;CC;CC;CC;CC;CC;BP;MF;MF;BP;CC;CC	membrane;plasma membrane;extracellular space;extracellular region;plasma membrane;anchored component of membrane;plasma membrane;cell-matrix adhesion;laminin binding;laminin binding;cell-matrix adhesion;integral component of membrane;anchored component of plasma membrane
ENSG00000074966	TXK	TXK tyrosine kinase	1.69	0	3.236	0.14207	0.59985	GO:0005634;GO:0005634;GO:0005737;GO:0005737;GO:0016020;GO:0000166;GO:0004672;GO:0005524;GO:0006468;GO:0016740;GO:0016301;GO:0016310;GO:0006366;GO:0003677;GO:0004713;GO:0005886;GO:0005515;GO:0004715;GO:0002376;GO:0002250;GO:0002250;GO:0001816;GO:0000978;GO:0060335;GO:0006357;GO:0045944;GO:0006468;GO:0006468;GO:0050852;GO:0046777;GO:0050852;GO:0001077;GO:0002250;GO:0004715;GO:0038083;GO:0007202;GO:…	CC;CC;CC;CC;CC;MF;MF;MF;BP;MF;MF;BP;BP;MF;MF;CC;MF;MF;BP;BP;BP;BP;MF;BP;BP;BP;BP;BP;BP;BP;BP;MF;BP;MF;BP;BP;BP;MF;MF;MF;MF;BP;MF;BP;MF;MF;BP;MF;BP;MF;MF;BP	nucleus;nucleus;cytoplasm;cytoplasm;membrane;nucleotide binding;protein kinase activity;ATP binding;protein phosphorylation;transferase activity;kinase activity;phosphorylation;transcription by RNA polymerase II;DNA binding;protein tyrosine kinase activity;plasma membrane;protein binding;non-membrane spanning protein tyrosine kinase activity;immune system process;adaptive immune response;adaptive…	hsa:7294	hsa04670	Leukocyte transendothelial migration
ENSG00000106018	VIPR2	vasoactive intestinal peptide receptor 2	1.69	0	3.236	0.14207	0.59985	GO:0016020;GO:0016021;GO:0004930;GO:0007186;GO:0005886;GO:0007165;GO:0004888;GO:0004999;GO:0007166;GO:0005886;GO:0007186;GO:0004930;GO:0005887;GO:0007165;GO:0007267;GO:0008528;GO:0017046;GO:0004999;GO:0007190;GO:0048662;GO:0016020;GO:0016021;GO:0004930;GO:0007186;GO:0005886;GO:0007165;GO:0004888;GO:0004999;GO:0007166;GO:0005886;GO:0007186;GO:0004930;GO:0005887;GO:0007165;GO:0007267;GO:0008528;GO:…	CC;CC;MF;BP;CC;BP;MF;MF;BP;CC;BP;MF;CC;BP;BP;MF;MF;MF;BP;BP;CC;CC;MF;BP;CC;BP;MF;MF;BP;CC;BP;MF;CC;BP;BP;MF;MF;MF;CC;CC;MF;BP;BP;MF;MF;BP;CC;BP;MF	membrane;integral component of membrane;G protein-coupled receptor activity;G protein-coupled receptor signaling pathway;plasma membrane;signal transduction;transmembrane signaling receptor activity;vasoactive intestinal polypeptide receptor activity;cell surface receptor signaling pathway;plasma membrane;G protein-coupled receptor signaling pathway;G protein-coupled receptor activity;integral co…	hsa:7434;hsa:7434	hsa04024;hsa04080	cAMP signaling pathway ;Neuroactive ligand-receptor interaction
ENSG00000179397	CATSPERE	catsper channel auxiliary subunit epsilon	1.69	0	3.2343	0.13877	0.59089	GO:0016020;GO:0016021;GO:0036128;GO:0031514;GO:0005886;GO:0042995;GO:0005929;GO:0097228;GO:0036128;GO:0016020;GO:0016021;GO:0036128;GO:0031514;GO:0005886;GO:0042995;GO:0005929;GO:0097228;GO:0036128;GO:0016020;GO:0016021;GO:0036128;GO:0016020;GO:0016021;GO:0036128;GO:0031514;GO:0005886;GO:0042995;GO:0005929;GO:0097228;GO:0036128	CC;CC;CC;CC;CC;CC;CC;CC;CC;CC;CC;CC;CC;CC;CC;CC;CC;CC;CC;CC;CC;CC;CC;CC;CC;CC;CC;CC;CC;CC	membrane;integral component of membrane;CatSper complex;motile cilium;plasma membrane;cell projection;cilium;sperm principal piece;CatSper complex;membrane;integral component of membrane;CatSper complex;motile cilium;plasma membrane;cell projection;cilium;sperm principal piece;CatSper complex;membrane;integral component of membrane;CatSper complex;membrane;integral component of membrane;CatSper c…
ENSG00000280913	CTSLP2	cathepsin L pseudogene 2	1.69	0	3.2325	0.14283	0.60179
ENSG00000263583	MIR4522	microRNA 4522	1.69	0	3.2317	0.20336	0.73618
ENSG00000206633	SNORA80B	small nucleolar RNA, H/ACA box 80B	1.69	0	3.2317	0.20336	0.73618
ENSG00000242337	TFP1	transferrin pseudogene 1	1.69	0	3.2317	0.20336	0.73618
ENSG00000091972	CD200	CD200 molecule	1.68	0	3.2283	0.16568	0.65612	GO:0050776;GO:0043031;GO:0050776;GO:0043031;GO:0043031;GO:0016020;GO:0016021;GO:0005886;GO:0005515;GO:0050776;GO:0005886;GO:0050776;GO:0043031;GO:0005887;GO:0009986;GO:0009986;GO:0009986;GO:0043005;GO:0043025;GO:0043025;GO:0044297;GO:0016020;GO:0030424;GO:0008285;GO:0150077;GO:0086080;GO:0140081;GO:0002695;GO:0032088;GO:0032793;GO:0034113;GO:0034113;GO:0071636;GO:0098609;GO:0150072;GO:0150074;GO:…	BP;BP;BP;BP;BP;CC;CC;CC;MF;BP;CC;BP;BP;CC;CC;CC;CC;CC;CC;CC;CC;CC;CC;BP;BP;MF;MF;BP;BP;BP;BP;BP;BP;BP;BP;BP;BP;BP;BP;BP;BP;BP;BP;CC;CC;CC;MF;BP;CC;BP;BP;CC;CC;CC;CC;CC;CC;CC;CC;CC;CC;BP;BP;MF;MF;BP;BP;BP;BP;BP;BP;BP;BP;BP;BP;BP;BP;BP;BP;BP;CC;CC;BP;BP;BP;BP	regulation of immune response;negative regulation of macrophage activation;regulation of immune response;negative regulation of macrophage activation;negative regulation of macrophage activation;membrane;integral component of membrane;plasma membrane;protein binding;regulation of immune response;plasma membrane;regulation of immune response;negative regulation of macrophage activation;integral co…
ENSG00000180481	GLIPR1L2	GLIPR1 like 2	1.68	0	3.2283	0.16568	0.65612	GO:0016020;GO:0016021;GO:0005615;GO:0016020;GO:0016021;GO:0005615;GO:0016020;GO:0016021;GO:0005615;GO:0016020;GO:0016021;GO:0005615	CC;CC;CC;CC;CC;CC;CC;CC;CC;CC;CC;CC	membrane;integral component of membrane;extracellular space;membrane;integral component of membrane;extracellular space;membrane;integral component of membrane;extracellular space;membrane;integral component of membrane;extracellular space
ENSG00000236296	GUSBP5	glucuronidase, beta pseudogene 5	1.68	0	3.2283	0.16568	0.65612
ENSG00000250120	PCDHA10	protocadherin alpha 10	1.68	0	3.2283	0.16568	0.65612	GO:0016020;GO:0016021;GO:0005509;GO:0007155;GO:0007156;GO:0005886;GO:0005576;GO:0005887;GO:0007155;GO:0007399;GO:0005887;GO:0007155;GO:0016020;GO:0016021;GO:0005509;GO:0007155;GO:0007156;GO:0005886;GO:0005576;GO:0005887;GO:0007155;GO:0007399;GO:0005887;GO:0007155;GO:0016020;GO:0016021;GO:0005509;GO:0007155;GO:0007156;GO:0005886;GO:0005576;GO:0005887;GO:0007155;GO:0007399;GO:0005887;GO:0007155	CC;CC;MF;BP;BP;CC;CC;CC;BP;BP;CC;BP;CC;CC;MF;BP;BP;CC;CC;CC;BP;BP;CC;BP;CC;CC;MF;BP;BP;CC;CC;CC;BP;BP;CC;BP	membrane;integral component of membrane;calcium ion binding;cell adhesion;homophilic cell adhesion via plasma membrane adhesion molecules;plasma membrane;extracellular region;integral component of plasma membrane;cell adhesion;nervous system development;integral component of plasma membrane;cell adhesion;membrane;integral component of membrane;calcium ion binding;cell adhesion;homophilic cell adh…
ENSG00000136267	DGKB	diacylglycerol kinase beta	1.68	0	3.2265	0.16611	0.65686	GO:0005737;GO:0046872;GO:0000166;GO:0005524;GO:0016740;GO:0016301;GO:0016310;GO:0035556;GO:0005509;GO:0007165;GO:0003951;GO:0004143;GO:0007205;GO:0005886;GO:0030168;GO:0004143;GO:0004143;GO:0046834;GO:0046486;GO:0009617;GO:0005886;GO:0005622;GO:0000166;GO:0005524;GO:0016740;GO:0016301;GO:0016310;GO:0035556;GO:0005509;GO:0007165;GO:0003951;GO:0004143;GO:0007205;GO:0005622;GO:0000166;GO:0005524;GO:…	CC;MF;MF;MF;MF;MF;BP;BP;MF;BP;MF;MF;BP;CC;BP;MF;MF;BP;BP;BP;CC;CC;MF;MF;MF;MF;BP;BP;MF;BP;MF;MF;BP;CC;MF;MF;MF;MF;BP;BP;MF;BP;MF;MF;BP;CC;MF;MF;MF;MF;MF;BP;BP;MF;BP;MF;MF;BP;CC;BP;MF;MF;BP;BP;BP;BP;MF;CC;MF;MF;MF;MF;MF;BP;BP;MF;BP;MF;MF;BP;CC;BP;MF;MF;BP;BP	cytoplasm;metal ion binding;nucleotide binding;ATP binding;transferase activity;kinase activity;phosphorylation;intracellular signal transduction;calcium ion binding;signal transduction;NAD+ kinase activity;diacylglycerol kinase activity;protein kinase C-activating G protein-coupled receptor signaling pathway;plasma membrane;platelet activation;diacylglycerol kinase activity;diacylglycerol kinase…	hsa:1607;hsa:1607;hsa:1607;hsa:1607;hsa:1607;hsa:1607	hsa00561;hsa00564;hsa01100;hsa04070;hsa04072;hsa05231	Glycerolipid metabolism ;Glycerophospholipid metabolism ;Metabolic pathways ;Phosphatidylinositol signaling system ;Phospholipase D signaling pathway ;Choline metabolism in cancer
ENSG00000199032	MIR425	microRNA 425	1.68	0	3.2265	0.16611	0.65686	GO:0005615;GO:1903231;GO:0035195;GO:0035195	CC;MF;BP;BP	extracellular space;mRNA binding involved in posttranscriptional gene silencing;gene silencing by miRNA;gene silencing by miRNA
ENSG00000267685	NTF6B	neurotrophin 6 beta (pseudogene)	1.68	0	3.2265	0.16611	0.65686
ENSG00000106125	MINDY4	MINDY lysine 48 deubiquitinase 4	1.68	0	3.2245	0.172	0.66916	GO:0016787;GO:0008233;GO:0008234;GO:0006508;GO:0036459	MF;MF;MF;BP;MF	hydrolase activity;peptidase activity;cysteine-type peptidase activity;proteolysis;thiol-dependent ubiquitinyl hydrolase activity
ENSG00000224316	GTF2IP5	general transcription factor IIi pseudogene 5	1.67	0	3.2221	0.20579	0.74083
ENSG00000143341	HMCN1	hemicentin 1	5.8	0.64	3.1736	0.024076	0.16397	GO:0005737;GO:0005509;GO:0051301;GO:0005576;GO:0007049;GO:0030054;GO:0050896;GO:0070062;GO:0005604;GO:0032154;GO:0038023;GO:0007601;GO:0062023;GO:0062023;GO:0042803;GO:0005913;GO:0005201;GO:0007156;GO:0007157;GO:0050839;GO:0009617;GO:0005938;GO:0005509	CC;MF;BP;CC;BP;CC;BP;CC;CC;CC;MF;BP;CC;CC;MF;CC;MF;BP;BP;MF;BP;CC;MF	cytoplasm;calcium ion binding;cell division;extracellular region;cell cycle;cell junction;response to stimulus;extracellular exosome;basement membrane;cleavage furrow;signaling receptor activity;visual perception;collagen-containing extracellular matrix;collagen-containing extracellular matrix;protein homodimerization activity;cell-cell adherens junction;extracellular matrix structural constituen…
ENSG00000197561	ELANE	elastase, neutrophil expressed	19.35	1.97	3.1589	4.4289e-05	0.00066433	GO:0005737;GO:0016787;GO:0005515;GO:0008233;GO:0008233;GO:0006508;GO:0006508;GO:0005576;GO:0004252;GO:0005615;GO:0008236;GO:0009986;GO:0019955;GO:0005615;GO:0004252;GO:0005576;GO:0042742;GO:0006508;GO:0003714;GO:0000122;GO:0070062;GO:0050728;GO:0062023;GO:0043312;GO:0004252;GO:0045416;GO:0009411;GO:0035580;GO:0035578;GO:0004175;GO:0022617;GO:0030163;GO:0048661;GO:0019730;GO:0017053;GO:0002020;GO:…	CC;MF;MF;MF;MF;BP;BP;CC;MF;CC;MF;CC;MF;CC;MF;CC;BP;BP;MF;BP;CC;BP;CC;BP;MF;BP;BP;CC;CC;MF;BP;BP;BP;BP;CC;MF;BP;BP;BP;MF;CC;BP;BP;BP;BP;BP;BP;BP;BP;BP;BP;BP;BP;BP;BP;BP;BP;BP;CC;CC;MF;MF;MF;MF;BP;BP;CC;MF;CC;MF;CC;MF;CC;MF;CC;BP;BP;MF;BP;CC;BP;CC;BP;MF;BP;BP;CC;CC;MF;BP;BP;BP;BP;CC;MF;BP;BP;BP;MF;CC;BP;BP;BP;BP;BP;BP	cytoplasm;hydrolase activity;protein binding;peptidase activity;peptidase activity;proteolysis;proteolysis;extracellular region;serine-type endopeptidase activity;extracellular space;serine-type peptidase activity;cell surface;cytokine binding;extracellular space;serine-type endopeptidase activity;extracellular region;defense response to bacterium;proteolysis;transcription corepressor activity;ne…	hsa:1991;hsa:1991;hsa:1991	hsa04613;hsa05202;hsa05322	Neutrophil extracellular trap formation ;Transcriptional misregulation in cancer ;Systemic lupus erythematosus
ENSG00000238123	MID1IP1-AS1	MID1IP1 antisense RNA 1	3.04	0.35	3.1199	0.073777	0.38555
ENSG00000129988	LBP	lipopolysaccharide binding protein	280.07	32.5	3.1173	2.6206e-57	9.3646e-55	GO:0005615;GO:0005615;GO:0043032;GO:0032755;GO:0016020;GO:0005615;GO:0005515;GO:0008289;GO:0005576;GO:0006869;GO:0002376;GO:0045087;GO:0005576;GO:0042742;GO:0001530;GO:0050829;GO:0070062;GO:0071222;GO:0009986;GO:0001530;GO:0001530;GO:0002224;GO:0032496;GO:0032720;GO:0032757;GO:0032760;GO:0032760;GO:0034142;GO:0045087;GO:0045087;GO:0050829;GO:0050829;GO:0019221;GO:0005102;GO:0071223;GO:0032760;GO:…	CC;CC;BP;BP;CC;CC;MF;MF;CC;BP;BP;BP;CC;BP;MF;BP;CC;BP;CC;MF;MF;BP;BP;BP;BP;BP;BP;BP;BP;BP;BP;BP;BP;MF;BP;BP;BP;BP;BP;BP;BP;BP;MF;MF;MF;BP;MF;BP;BP;BP;BP;BP;BP;BP;BP;BP;BP;BP;BP;BP;BP;BP;BP;BP;BP;BP;BP;BP;CC	extracellular space;extracellular space;positive regulation of macrophage activation;positive regulation of interleukin-6 production;membrane;extracellular space;protein binding;lipid binding;extracellular region;lipid transport;immune system process;innate immune response;extracellular region;defense response to bacterium;lipopolysaccharide binding;defense response to Gram-negative bacterium;ext…	hsa:3929;hsa:3929;hsa:3929;hsa:3929	hsa04064;hsa04620;hsa05152;hsa05417	NF-kappa B signaling pathway ;Toll-like receptor signaling pathway ;Tuberculosis ;Lipid and atherosclerosis
ENSG00000132259	CNGA4	cyclic nucleotide gated channel alpha 4	3.02	0.27	3.1133	0.092506	0.45196	GO:0016020;GO:0016021;GO:0055085;GO:0000166;GO:0005216;GO:0006811;GO:0034220;GO:0030552;GO:0007608;GO:0050896;GO:0098655;GO:0000139;GO:0030660;GO:0060170;GO:0005222;GO:0005223;GO:0030553	CC;CC;BP;MF;MF;BP;BP;MF;BP;BP;BP;CC;CC;CC;MF;MF;MF	membrane;integral component of membrane;transmembrane transport;nucleotide binding;ion channel activity;ion transport;ion transmembrane transport;cAMP binding;sensory perception of smell;response to stimulus;cation transmembrane transport;Golgi membrane;Golgi-associated vesicle membrane;ciliary membrane;intracellular cAMP-activated cation channel activity;intracellular cGMP-activated cation chann…	hsa:1262;hsa:1262	hsa04024;hsa04740	cAMP signaling pathway ;Olfactory transduction
ENSG00000242756	RHOT1P3	ras homolog family member T1 pseudogene 3	5.48	0.64	3.0896	0.032767	0.20914
ENSG00000155495	MAGEC1	MAGE family member C1	2.74	0.35	2.9659	0.11601	0.52782	GO:0005515;GO:0005515	MF;MF	protein binding;protein binding
ENSG00000120328	PCDHB12	protocadherin beta 12	2.73	0.38	2.9599	0.096363	0.46443	GO:0016020;GO:0016021;GO:0005509;GO:0007155;GO:0007156;GO:0005886;GO:0005887;GO:0007155;GO:0007399;GO:0005887;GO:0007155;GO:0016020;GO:0016021;GO:0005509;GO:0007155;GO:0007156;GO:0005886;GO:0005887;GO:0007155;GO:0007399;GO:0005887;GO:0007155	CC;CC;MF;BP;BP;CC;CC;BP;BP;CC;BP;CC;CC;MF;BP;BP;CC;CC;BP;BP;CC;BP	membrane;integral component of membrane;calcium ion binding;cell adhesion;homophilic cell adhesion via plasma membrane adhesion molecules;plasma membrane;integral component of plasma membrane;cell adhesion;nervous system development;integral component of plasma membrane;cell adhesion;membrane;integral component of membrane;calcium ion binding;cell adhesion;homophilic cell adhesion via plasma memb…
ENSG00000251143	AP002490.1	uncharacterized LOC100128494	1.38	0	2.9396	0.27938	0.86668
ENSG00000110169	HPX	hemopexin	1.38	0	2.9396	0.27938	0.86668	GO:0046872;GO:0005515;GO:0005576;GO:0005576;GO:0006508;GO:0005615;GO:0006879;GO:0006898;GO:0005576;GO:0005515;GO:0070062;GO:0072562;GO:0062023;GO:0016032;GO:0015232;GO:0015886;GO:0005615;GO:0005615;GO:0015232;GO:0006879;GO:0071682;GO:0002639;GO:0002925;GO:0015886;GO:0020027;GO:0020027;GO:0042168;GO:0042168;GO:0042531;GO:0051246;GO:0060332;GO:0060335;GO:0046872	MF;MF;CC;CC;BP;CC;BP;BP;CC;MF;CC;CC;CC;BP;MF;BP;CC;CC;MF;BP;CC;BP;BP;BP;BP;BP;BP;BP;BP;BP;BP;BP;MF	metal ion binding;protein binding;extracellular region;extracellular region;proteolysis;extracellular space;cellular iron ion homeostasis;receptor-mediated endocytosis;extracellular region;protein binding;extracellular exosome;blood microparticle;collagen-containing extracellular matrix;viral process;heme transporter activity;heme transport;extracellular space;extracellular space;heme transporter…
ENSG00000187902	SHISA7	shisa family member 7	1.38	0	2.9396	0.27938	0.86668	GO:0016020;GO:0016021;GO:0005886;GO:0030054;GO:0045202;GO:0045211;GO:0045202;GO:0035255;GO:0035255;GO:0007613;GO:0007613;GO:0048172;GO:1900273;GO:1900273;GO:1904717;GO:1904717;GO:2000311;GO:0014069;GO:0014069;GO:0014069;GO:0032281;GO:0032591;GO:0045211;GO:0098985;GO:0098985;GO:0016020;GO:0016021	CC;CC;CC;CC;CC;CC;CC;MF;MF;BP;BP;BP;BP;BP;BP;BP;BP;CC;CC;CC;CC;CC;CC;CC;CC;CC;CC	membrane;integral component of membrane;plasma membrane;cell junction;synapse;postsynaptic membrane;synapse;ionotropic glutamate receptor binding;ionotropic glutamate receptor binding;memory;memory;regulation of short-term neuronal synaptic plasticity;positive regulation of long-term synaptic potentiation;positive regulation of long-term synaptic potentiation;regulation of AMPA glutamate receptor…
ENSG00000185594	SPATA8	spermatogenesis associated 8	1.37	0	2.9316	0.24461	0.81382	GO:0005515	MF	protein binding
ENSG00000225928	CACYBPP1	calcyclin binding protein pseudogene 1	1.37	0	2.9293	0.24525	0.81414
ENSG00000234289	H2BFS	H2B histone family member S	1.37	0	2.9293	0.24525	0.81414	GO:0005634;GO:0005634;GO:0005634;GO:0005829;GO:0005654;GO:0003677;GO:0046982;GO:0000786;GO:0005694;GO:0005615;GO:0042742;GO:0003677;GO:0021762;GO:0050830;GO:0061844;GO:0019731;GO:0002227;GO:0006334	CC;CC;CC;CC;CC;MF;MF;CC;CC;CC;BP;MF;BP;BP;BP;BP;BP;BP	nucleus;nucleus;nucleus;cytosol;nucleoplasm;DNA binding;protein heterodimerization activity;nucleosome;chromosome;extracellular space;defense response to bacterium;DNA binding;substantia nigra development;defense response to Gram-positive bacterium;antimicrobial humoral immune response mediated by antimicrobial peptide;antibacterial humoral response;innate immune response in mucosa;nucleosome ass…	hsa:54145;hsa:54145;hsa:54145;hsa:54145	hsa04613;hsa05034;hsa05203;hsa05322	Neutrophil extracellular trap formation ;Alcoholism ;Viral carcinogenesis ;Systemic lupus erythematosus
ENSG00000173826	KCNH6	potassium voltage-gated channel subfamily H member 6	1.37	0	2.9293	0.24525	0.81414	GO:0016020;GO:0016021;GO:0055085;GO:0005216;GO:0006811;GO:0005244;GO:0005249;GO:0005267;GO:0006813;GO:0034765;GO:0071805;GO:0005886;GO:0005887;GO:0042391;GO:0071805;GO:0005249;GO:0016020;GO:0016021;GO:0055085;GO:0005216;GO:0006811;GO:0005244;GO:0005249;GO:0005267;GO:0006813;GO:0034765;GO:0071805;GO:0005886;GO:0005887;GO:0042391;GO:0071805;GO:0005249;GO:0016021;GO:0005249;GO:0006813;GO:0071805;GO:…	CC;CC;BP;MF;BP;MF;MF;MF;BP;BP;BP;CC;CC;BP;BP;MF;CC;CC;BP;MF;BP;MF;MF;MF;BP;BP;BP;CC;CC;BP;BP;MF;CC;MF;BP;BP;CC;CC;BP;MF;BP;MF;MF;MF;BP;BP;BP;CC;CC;BP;MF;BP;MF;MF;MF;BP;BP;BP;CC;CC;BP;BP;MF;CC;CC;BP;MF;BP;MF;MF;MF;BP;BP;BP;CC;CC;BP;BP;MF	membrane;integral component of membrane;transmembrane transport;ion channel activity;ion transport;voltage-gated ion channel activity;voltage-gated potassium channel activity;potassium channel activity;potassium ion transport;regulation of ion transmembrane transport;potassium ion transmembrane transport;plasma membrane;integral component of plasma membrane;regulation of membrane potential;potass…
ENSG00000251303	CAB39P1	calcium binding protein 39 pseudogene 1	1.37	0	2.9244	0.24265	0.81171
ENSG00000080166	DCT	dopachrome tautomerase	1.37	0	2.9244	0.24265	0.81171	GO:0016020;GO:0016021;GO:0046872;GO:0016853;GO:0016491;GO:0005829;GO:0055114;GO:0042470;GO:0042470;GO:0016021;GO:0042470;GO:0008544;GO:0042438;GO:0004167;GO:0004167;GO:0006583;GO:0042438;GO:0033162;GO:0033162;GO:0016491;GO:0005507;GO:0004167;GO:0002052;GO:0006583;GO:0006583;GO:0021847;GO:0048066;GO:0046872;GO:0016491;GO:0055114;GO:0016020;GO:0016021;GO:0046872;GO:0016853;GO:0016491;GO:0005829;GO:…	CC;CC;MF;MF;MF;CC;BP;CC;CC;CC;CC;BP;BP;MF;MF;BP;BP;CC;CC;MF;MF;MF;BP;BP;BP;BP;BP;MF;MF;BP;CC;CC;MF;MF;MF;CC;BP;CC;CC;CC;CC;BP;BP;MF;MF;BP;BP;CC;CC;MF;MF;MF;BP;BP;BP;BP;BP;BP;BP;BP;BP;BP;BP;CC;CC	membrane;integral component of membrane;metal ion binding;isomerase activity;oxidoreductase activity;cytosol;oxidation-reduction process;melanosome;melanosome;integral component of membrane;melanosome;epidermis development;melanin biosynthetic process;dopachrome isomerase activity;dopachrome isomerase activity;melanin biosynthetic process from tyrosine;melanin biosynthetic process;melanosome memb…	hsa:1638;hsa:1638;hsa:1638	hsa00350;hsa01100;hsa04916	Tyrosine metabolism ;Metabolic pathways ;Melanogenesis
ENSG00000210107	MT-TQ	mitochondrially encoded tRNA glutamine	1.37	0	2.9244	0.24265	0.81171
ENSG00000215086	NPM1P24	nucleophosmin 1 pseudogene 24	1.37	0	2.9244	0.24265	0.81171
ENSG00000227954	TARID	TCF21 antisense RNA inducing promoter demethylation	1.37	0	2.9244	0.24265	0.81171
ENSG00000163618	CADPS	calcium dependent secretion activator	1.36	0	2.922	0.21594	0.76183	GO:0016020;GO:0015031;GO:0046872;GO:0030054;GO:0031410;GO:0045202;GO:0030659;GO:0008289;GO:0098793;GO:0016079;GO:1990504;GO:0006887;GO:0005515;GO:0005829;GO:0006887;GO:0019901;GO:0098793;GO:0016079;GO:1990504;GO:0045202;GO:0016020;GO:0015031;GO:0046872;GO:0030054;GO:0031410;GO:0045202;GO:0030659;GO:0008289;GO:0098793;GO:0016079;GO:1990504;GO:0006887;GO:0005515;GO:0005829;GO:0006887;GO:0019901;GO:…	CC;BP;MF;CC;CC;CC;CC;MF;CC;BP;BP;BP;MF;CC;BP;MF;CC;BP;BP;CC;CC;BP;MF;CC;CC;CC;CC;MF;CC;BP;BP;BP;MF;CC;BP;MF;CC;BP;MF;CC;CC;CC;CC;MF;CC;BP;BP;BP;MF;CC;BP;MF;CC;BP;BP;CC;CC;BP;BP;CC;CC;BP;BP;CC;CC;BP;BP;CC;CC;BP;MF;CC;CC;CC;CC;MF;CC;BP;BP;BP;MF;CC;BP;MF;CC;BP;BP;CC;CC;BP;BP;CC	membrane;protein transport;metal ion binding;cell junction;cytoplasmic vesicle;synapse;cytoplasmic vesicle membrane;lipid binding;presynapse;synaptic vesicle exocytosis;dense core granule exocytosis;exocytosis;protein binding;cytosol;exocytosis;protein kinase binding;presynapse;synaptic vesicle exocytosis;dense core granule exocytosis;synapse;membrane;protein transport;metal ion binding;cell junc…
ENSG00000144230	GPR17	G protein-coupled receptor 17	1.36	0	2.922	0.21594	0.76183	GO:0016020;GO:0016021;GO:0004930;GO:0007186;GO:0005886;GO:0007165;GO:0070098;GO:0005886;GO:0005887;GO:0007186;GO:0005887;GO:0004930;GO:0035025;GO:0051482;GO:0004950;GO:0016020;GO:0016021;GO:0004930;GO:0007186;GO:0016020;GO:0016021;GO:0004930;GO:0007186;GO:0005886;GO:0007165;GO:0070098;GO:0005886;GO:0005887;GO:0007186;GO:0005887;GO:0004930;GO:0035025;GO:0051482;GO:0004950;GO:0016020;GO:0016021;GO:…	CC;CC;MF;BP;CC;BP;BP;CC;CC;BP;CC;MF;BP;BP;MF;CC;CC;MF;BP;CC;CC;MF;BP;CC;BP;BP;CC;CC;BP;CC;MF;BP;BP;MF;CC;CC;MF;BP;CC;BP;BP;CC;CC;BP;CC;MF;BP;BP;MF;MF;BP	membrane;integral component of membrane;G protein-coupled receptor activity;G protein-coupled receptor signaling pathway;plasma membrane;signal transduction;chemokine-mediated signaling pathway;plasma membrane;integral component of plasma membrane;G protein-coupled receptor signaling pathway;integral component of plasma membrane;G protein-coupled receptor activity;positive regulation of Rho prote…
ENSG00000226212	TRGV6	T cell receptor gamma variable 6 (pseudogene)	1.36	0	2.922	0.21594	0.76183
ENSG00000240471	PHBP8	prohibitin pseudogene 8	1.36	0	2.9199	0.24394	0.81315
ENSG00000200816	SNORA38	small nucleolar RNA, H/ACA box 38	1.36	0	2.9199	0.24394	0.81315
ENSG00000263724	DLGAP1-AS3	DLGAP1 antisense RNA 3	1.35	0	2.915	0.21782	0.76538
ENSG00000231300	EZH2P1	enhancer of zeste 2 polycomb repressive complex 2 subunit pseudogene 1	1.35	0	2.915	0.21782	0.76538
ENSG00000111537	IFNG	interferon gamma	1.35	0	2.915	0.21782	0.76538	GO:0008284;GO:0042531;GO:0005622;GO:0030857;GO:0048662;GO:0010469;GO:0005576;GO:0005515;GO:0006955;GO:0005125;GO:0005615;GO:0005615;GO:0005576;GO:0051607;GO:0010508;GO:0010628;GO:0010628;GO:0040008;GO:0035722;GO:0010629;GO:0032834;GO:0032700;GO:0007166;GO:0000122;GO:0006915;GO:0005125;GO:1903543;GO:0060333;GO:0060334;GO:0045672;GO:0097191;GO:0002250;GO:0045429;GO:0006959;GO:0051044;GO:0005576;GO:…	BP;BP;CC;BP;BP;BP;CC;MF;BP;MF;CC;CC;CC;BP;BP;BP;BP;BP;BP;BP;BP;BP;BP;BP;BP;MF;BP;BP;BP;BP;BP;BP;BP;BP;BP;CC;BP;BP;BP;BP;BP;BP;BP;MF;MF;BP;BP;BP;BP;BP;BP;BP;BP;BP;BP;BP;BP;BP;BP;BP;BP;BP;BP;BP;BP	positive regulation of cell proliferation;positive regulation of tyrosine phosphorylation of STAT protein;intracellular;negative regulation of epithelial cell differentiation;negative regulation of smooth muscle cell proliferation;regulation of signaling receptor activity;extracellular region;protein binding;immune response;cytokine activity;extracellular space;extracellular space;extracellular r…	hsa:3458;hsa:3458;hsa:3458;hsa:3458;hsa:3458;hsa:3458;hsa:3458;hsa:3458;hsa:3458;hsa:3458;hsa:3458;hsa:3458;hsa:3458;hsa:3458;hsa:3458;hsa:3458;hsa:3458;hsa:3458;hsa:3458;hsa:3458;hsa:3458;hsa:3458;hsa:3458;hsa:3458;hsa:3458;hsa:3458;hsa:3458;hsa:3458;hsa:3458;hsa:3458;hsa:3458;hsa:3458	hsa03050;hsa04060;hsa04066;hsa04217;hsa04350;hsa04380;hsa04612;hsa04630;hsa04650;hsa04657;hsa04658;hsa04659;hsa04660;hsa04940;hsa05140;hsa05142;hsa05143;hsa05144;hsa05145;hsa05146;hsa05152;hsa05160;hsa05164;hsa05168;hsa05200;hsa05235;hsa05321;hsa05322;hsa05323;hsa05330;hsa05332;hsa05418	Proteasome ;Cytokine-cytokine receptor interaction ;HIF-1 signaling pathway ;Necroptosis ;TGF-beta signaling pathway ;Osteoclast differentiation ;Antigen processing and presentation ;JAK-STAT signaling pathway ;Natural killer cell mediated cytotoxicity ;IL-17 signaling pathway ;Th1 and Th2 cell differentiation ;Th17 cell differentiation ;T cell receptor signaling pathway ;Type I diabetes mellitus…
ENSG00000222383	RNA5SP203	RNA, 5S ribosomal pseudogene 203	1.35	0	2.915	0.21782	0.76538
ENSG00000248671	ALG1L9P	asparagine-linked glycosylation 1-like 9, pseudogene	1.35	0	2.9128	0.21842	0.76568
ENSG00000249210	GAPDHP38	glyceraldehyde 3 phosphate dehydrogenase pseudogene 38	1.35	0	2.9128	0.21842	0.76568
ENSG00000112964	GHR	growth hormone receptor	1.35	0	2.9128	0.21842	0.76568	GO:0005615;GO:0005615;GO:0042531;GO:0016020;GO:0016021;GO:0005829;GO:0005886;GO:0005886;GO:0005515;GO:0005576;GO:0004896;GO:0019221;GO:0036464;GO:0005576;GO:0005886;GO:0009897;GO:0042802;GO:0043235;GO:0005829;GO:0006897;GO:0042803;GO:0009986;GO:0050731;GO:0000187;GO:0019838;GO:0032870;GO:0060396;GO:0019901;GO:0043235;GO:0017046;GO:0005887;GO:0060397;GO:0016021;GO:0004896;GO:0019955;GO:0040014;GO:…	CC;CC;BP;CC;CC;CC;CC;CC;MF;CC;MF;BP;CC;CC;CC;CC;MF;CC;CC;BP;MF;CC;BP;BP;MF;BP;BP;MF;CC;MF;CC;BP;CC;MF;MF;BP;BP;BP;BP;BP;CC;MF;MF;MF;BP;BP;BP;BP;BP;BP;BP;BP;BP;BP;BP;BP;BP;BP;BP;CC;CC;CC;BP;CC;CC;CC;CC;CC;MF;CC;MF;BP;CC;CC;CC;CC;MF;CC;CC;BP;MF;CC;BP;BP;MF;BP;BP;MF;CC;MF;CC;BP;CC;MF;MF;BP;BP;BP;BP;BP;CC;MF;MF;MF;BP;BP;BP;BP;BP;BP;BP;BP;BP;BP;BP;BP;BP;BP;BP;CC;CC;CC;BP;CC;CC;CC;CC;CC;MF;CC;MF;BP;CC;…	extracellular space;extracellular space;positive regulation of tyrosine phosphorylation of STAT protein;membrane;integral component of membrane;cytosol;plasma membrane;plasma membrane;protein binding;extracellular region;cytokine receptor activity;cytokine-mediated signaling pathway;cytoplasmic ribonucleoprotein granule;extracellular region;plasma membrane;external side of plasma membrane;identic…	hsa:2690;hsa:2690;hsa:2690;hsa:2690;hsa:2690	hsa04060;hsa04080;hsa04151;hsa04630;hsa04935	Cytokine-cytokine receptor interaction ;Neuroactive ligand-receptor interaction ;PI3K-Akt signaling pathway ;JAK-STAT signaling pathway ;Growth hormone synthesis, secretion and action
ENSG00000234367	PFN1P3	profilin 1 pseudogene 3	1.35	0	2.9128	0.21842	0.76568
ENSG00000260372	AQP4-AS1	AQP4 antisense RNA 1	1.35	0	2.9104	0.25065	0.82136
ENSG00000049283	EPN3	epsin 3	1.35	0	2.9104	0.25065	0.82136	GO:0005634;GO:0005634;GO:0005737;GO:0043231;GO:0005654;GO:0048471;GO:0048471;GO:0031410;GO:0008289;GO:0005515;GO:0070062;GO:0030136;GO:0030136;GO:0019897;GO:1990175;GO:0005905;GO:0005634;GO:0005634;GO:0005737;GO:0043231;GO:0005654;GO:0048471;GO:0048471;GO:0031410;GO:0008289;GO:0005515;GO:0070062;GO:0030136;GO:0030136;GO:0019897	CC;CC;CC;CC;CC;CC;CC;CC;MF;MF;CC;CC;CC;CC;MF;CC;CC;CC;CC;CC;CC;CC;CC;CC;MF;MF;CC;CC;CC;CC	nucleus;nucleus;cytoplasm;intracellular membrane-bounded organelle;nucleoplasm;perinuclear region of cytoplasm;perinuclear region of cytoplasm;cytoplasmic vesicle;lipid binding;protein binding;extracellular exosome;clathrin-coated vesicle;clathrin-coated vesicle;extrinsic component of plasma membrane;EH domain binding;clathrin-coated pit;nucleus;nucleus;cytoplasm;intracellular membrane-bounded or…	hsa:55040	hsa04144	Endocytosis
ENSG00000176343	RPL37AP8	ribosomal protein L37a pseudogene 8	1.35	0	2.9104	0.25065	0.82136
ENSG00000223476	VN1R42P	vomeronasal 1 receptor 42 pseudogene	1.35	0	2.9104	0.25065	0.82136
ENSG00000184374	COLEC10	collectin subfamily member 10	1.35	0	2.9098	0.28814	0.88018	GO:0005737;GO:0005737;GO:0030246;GO:0005794;GO:0005576;GO:0005581;GO:0006508;GO:0005615;GO:0005537;GO:0005615;GO:0004252;GO:0006956;GO:0005576;GO:0050918;GO:0001867;GO:0042056;GO:0048029;GO:0005537;GO:0005537;GO:1904888	CC;CC;MF;CC;CC;CC;BP;CC;MF;CC;MF;BP;CC;BP;BP;MF;MF;MF;MF;BP	cytoplasm;cytoplasm;carbohydrate binding;Golgi apparatus;extracellular region;collagen trimer;proteolysis;extracellular space;mannose binding;extracellular space;serine-type endopeptidase activity;complement activation;extracellular region;positive chemotaxis;complement activation, lectin pathway;chemoattractant activity;monosaccharide binding;mannose binding;mannose binding;cranial skeletal syst…
ENSG00000233380	RPS2P48	ribosomal protein S2 pseudogene 48	1.35	0	2.9098	0.28814	0.88018
ENSG00000175538	KCNE3	potassium voltage-gated channel subfamily E regulatory subunit 3	1.35	0	2.9078	0.25142	0.82273	GO:1903817;GO:0005737;GO:0005737;GO:0016020;GO:0016021;GO:0006811;GO:0005244;GO:0005249;GO:0005267;GO:0006813;GO:0034765;GO:0071805;GO:0005886;GO:0005886;GO:0042995;GO:0045121;GO:0045121;GO:0030425;GO:0030425;GO:0015459;GO:1901379;GO:0008076;GO:0005515;GO:0043204;GO:0043204;GO:0015459;GO:0031982;GO:0086091;GO:0008076;GO:0032809;GO:1902260;GO:0015459;GO:0044325;GO:0043266;GO:1901387;GO:1902260;GO:…	BP;CC;CC;CC;CC;BP;MF;MF;MF;BP;BP;BP;CC;CC;CC;CC;CC;CC;CC;MF;BP;CC;MF;CC;CC;MF;CC;BP;CC;CC;BP;MF;MF;BP;BP;BP;BP;CC;BP;BP;BP;BP;CC;CC;CC;CC;BP;MF;MF;MF;BP;BP;BP;CC;CC;CC;CC;CC;CC;CC;MF;BP;CC;MF;CC;CC;MF;CC;BP;CC;CC;BP;BP;BP;BP;CC;CC;BP;MF;BP;BP;CC;BP;MF;BP;BP;CC;BP;MF;BP;BP	negative regulation of voltage-gated potassium channel activity;cytoplasm;cytoplasm;membrane;integral component of membrane;ion transport;voltage-gated ion channel activity;voltage-gated potassium channel activity;potassium channel activity;potassium ion transport;regulation of ion transmembrane transport;potassium ion transmembrane transport;plasma membrane;plasma membrane;cell projection;membra…	hsa:10008	hsa04974	Protein digestion and absorption
ENSG00000259096	SHLD2P2	shieldin complex subunit 2 pseudogene 2	1.35	0	2.9078	0.25142	0.82273
ENSG00000232460	BMPR1AP2	bone morphogenetic protein receptor type 1A pseudogene 2	1.34	0	2.9055	0.24807	0.81774
ENSG00000149798	CDC42EP2	CDC42 effector protein 2	1.34	0	2.9055	0.24807	0.81774	GO:0005737;GO:0005737;GO:0016020;GO:0016020;GO:0005829;GO:0010469;GO:0005886;GO:0043547;GO:0015630;GO:0005856;GO:0005515;GO:0005096;GO:0005737;GO:0005886;GO:0005829;GO:0012505;GO:0031274;GO:0017049;GO:0007266;GO:0008360;GO:0030838;GO:0031274;GO:0008360;GO:0008360;GO:0030036;GO:0001515;GO:0017049;GO:0007015;GO:0030838;GO:0031334;GO:0071346;GO:0045335;GO:0005737;GO:0005737;GO:0016020;GO:0016020;GO:…	CC;CC;CC;CC;CC;BP;CC;BP;CC;CC;MF;MF;CC;CC;CC;CC;BP;MF;BP;BP;BP;BP;BP;BP;BP;MF;MF;BP;BP;BP;BP;CC;CC;CC;CC;CC;CC;BP;CC;BP;CC;CC;MF;MF;CC;CC;CC;CC;BP;MF;BP;BP;BP;BP;BP;BP;BP;MF;BP;BP;BP	cytoplasm;cytoplasm;membrane;membrane;cytosol;regulation of signaling receptor activity;plasma membrane;positive regulation of GTPase activity;microtubule cytoskeleton;cytoskeleton;protein binding;GTPase activator activity;cytoplasm;plasma membrane;cytosol;endomembrane system;positive regulation of pseudopodium assembly;GTP-Rho binding;Rho protein signal transduction;regulation of cell shape;posi…
ENSG00000198889	DCAF12L1	DDB1 and CUL4 associated factor 12 like 1	1.34	0	2.9055	0.24807	0.81774	GO:0005515;GO:0003674;GO:0008150;GO:0005575;GO:0080008	MF;MF;BP;CC;CC	protein binding;molecular_function;biological_process;cellular_component;Cul4-RING E3 ubiquitin ligase complex
ENSG00000154485	MMP21	matrix metallopeptidase 21	1.34	0	2.9055	0.24807	0.81774	GO:0008270;GO:0046872;GO:0016787;GO:0008233;GO:0006508;GO:0005576;GO:0004222;GO:0008237;GO:0031012;GO:0007368;GO:0061371;GO:0002244;GO:0007368;GO:0060976;GO:0061371	MF;MF;MF;MF;BP;CC;MF;MF;CC;BP;BP;BP;BP;BP;BP	zinc ion binding;metal ion binding;hydrolase activity;peptidase activity;proteolysis;extracellular region;metalloendopeptidase activity;metallopeptidase activity;extracellular matrix;determination of left/right symmetry;determination of heart left/right asymmetry;hematopoietic progenitor cell differentiation;determination of left/right symmetry;coronary vasculature development;determination of he…
ENSG00000171561	OR2AT4	olfactory receptor family 2 subfamily AT member 4	1.34	0	2.9055	0.24807	0.81774	GO:0016020;GO:0016021;GO:0004930;GO:0007186;GO:0005886;GO:0007165;GO:0004984;GO:0007608;GO:0050896;GO:0050911;GO:0005886;GO:0007186;GO:0016020;GO:0016021;GO:0004930;GO:0007186;GO:0005886;GO:0007165;GO:0004984;GO:0007608;GO:0050896;GO:0050911;GO:0005886;GO:0007186;GO:0016020;GO:0016021;GO:0004930;GO:0007186;GO:0005886;GO:0007165;GO:0004984;GO:0007608;GO:0050896;GO:0050911;GO:0005886;GO:0007186;GO:…	CC;CC;MF;BP;CC;BP;MF;BP;BP;BP;CC;BP;CC;CC;MF;BP;CC;BP;MF;BP;BP;BP;CC;BP;CC;CC;MF;BP;CC;BP;MF;BP;BP;BP;CC;BP;CC;CC;MF;BP;CC;BP;MF;BP;BP;BP;CC;BP;CC;CC;MF;BP;CC;BP;MF;BP;BP;BP;CC;BP	membrane;integral component of membrane;G protein-coupled receptor activity;G protein-coupled receptor signaling pathway;plasma membrane;signal transduction;olfactory receptor activity;sensory perception of smell;response to stimulus;detection of chemical stimulus involved in sensory perception of smell;plasma membrane;G protein-coupled receptor signaling pathway;membrane;integral component of me…	hsa:341152	hsa04740	Olfactory transduction
ENSG00000225174	OSTM1-AS1	OSTM1 antisense RNA 1	1.34	0	2.9055	0.24807	0.81774
ENSG00000251624	UNC93B7	unc-93 homolog B7, pseudogene	1.34	0	2.9055	0.24807	0.81774
ENSG00000240964	RN7SL751P	RNA, 7SL, cytoplasmic 751, pseudogene	1.34	0	2.9031	0.25274	0.82465
ENSG00000187581	COX8C	cytochrome c oxidase subunit 8C	1.34	0	2.9002	0.29097	0.88259	GO:0016020;GO:0016021;GO:0005743;GO:0005739;GO:1902600;GO:0004129;GO:0022900;GO:0005739;GO:0005739;GO:0045277	CC;CC;CC;CC;BP;MF;BP;CC;CC;CC	membrane;integral component of membrane;mitochondrial inner membrane;mitochondrion;proton transmembrane transport;cytochrome-c oxidase activity;electron transport chain;mitochondrion;mitochondrion;respiratory chain complex IV	hsa:341947;hsa:341947;hsa:341947;hsa:341947;hsa:341947;hsa:341947;hsa:341947;hsa:341947;hsa:341947;hsa:341947;hsa:341947;hsa:341947	hsa00190;hsa01100;hsa04260;hsa04714;hsa04932;hsa05010;hsa05012;hsa05014;hsa05016;hsa05020;hsa05022;hsa05415	Oxidative phosphorylation ;Metabolic pathways ;Cardiac muscle contraction ;Thermogenesis ;Non-alcoholic fatty liver disease ;Alzheimer disease ;Parkinson disease ;Amyotrophic lateral sclerosis ;Huntington disease ;Prion disease ;Pathways of neurodegeneration - multiple diseases ;Diabetic cardiomyopathy
ENSG00000259236	GOLGA8VP	golgin A8 family member V, pseudogene	1.34	0	2.9002	0.29097	0.88259
ENSG00000233231	HNRNPA1P49	heterogeneous nuclear ribonucleoprotein A1 pseudogene 49	1.34	0	2.9002	0.29097	0.88259
ENSG00000215386	MIR99AHG	mir-99a-let-7c cluster host gene	4.73	0.61	2.8986	0.043412	0.25998
ENSG00000151365	THRSP	thyroid hormone responsive	4.77	0.64	2.8907	0.045556	0.26984	GO:0005634;GO:0005737;GO:0005654;GO:0006629;GO:0005829;GO:0042802;GO:0005829;GO:0006629;GO:0006853;GO:0042802;GO:0042803;GO:0009617;GO:0010866;GO:0046890;GO:0046890;GO:0005829	CC;CC;CC;BP;CC;MF;CC;BP;BP;MF;MF;BP;BP;BP;BP;CC	nucleus;cytoplasm;nucleoplasm;lipid metabolic process;cytosol;identical protein binding;cytosol;lipid metabolic process;carnitine shuttle;identical protein binding;protein homodimerization activity;response to bacterium;regulation of triglyceride biosynthetic process;regulation of lipid biosynthetic process;regulation of lipid biosynthetic process;cytosol
ENSG00000079112	CDH17	cadherin 17	4.4	0.61	2.7955	0.062985	0.34405	GO:0016020;GO:0016021;GO:0046872;GO:0005634;GO:0005509;GO:0007155;GO:0007156;GO:0005886;GO:0030054;GO:0007229;GO:0005886;GO:0098609;GO:0009986;GO:0005886;GO:0005509;GO:0016323;GO:0042803;GO:0045296;GO:0007043;GO:0007155;GO:0005913;GO:0005178;GO:0007156;GO:0008092;GO:0005215;GO:0007156;GO:0034332;GO:0016339;GO:0034332;GO:0044331;GO:0016342;GO:0016339;GO:0005427;GO:0005427;GO:0002314;GO:0002315;GO:…	CC;CC;MF;CC;MF;BP;BP;CC;CC;BP;CC;BP;CC;CC;MF;CC;MF;MF;BP;BP;CC;MF;BP;MF;MF;BP;BP;BP;BP;BP;CC;BP;MF;MF;BP;BP;BP;BP;BP;BP;BP;BP;BP;CC;CC;CC;CC;CC;MF;BP;BP;CC;CC;CC;CC;MF;CC;MF;BP;BP;CC;CC;BP;CC;BP;CC;CC;MF;CC;MF;MF;BP;BP;CC;MF;BP;MF;MF;BP;BP;BP;BP;BP;CC;BP;MF;BP;BP;BP;CC;MF;CC;MF;BP;BP;CC	membrane;integral component of membrane;metal ion binding;nucleus;calcium ion binding;cell adhesion;homophilic cell adhesion via plasma membrane adhesion molecules;plasma membrane;cell junction;integrin-mediated signaling pathway;plasma membrane;cell-cell adhesion;cell surface;plasma membrane;calcium ion binding;basolateral plasma membrane;protein homodimerization activity;cadherin binding;cell-c…	hsa:1015	hsa05226	Gastric cancer
ENSG00000213612	FAM220CP	family with sequence similarity 220 member C, pseudogene	2.4	0.27	2.7757	0.15874	0.64167
ENSG00000264424	MYH4	myosin heavy chain 4	2.39	0.38	2.7689	0.13569	0.58339	GO:0005737;GO:0000166;GO:0005524;GO:0003774;GO:0003779;GO:0051015;GO:0016459;GO:0005516;GO:0032982;GO:0030016;GO:0003725;GO:0000146;GO:0030048;GO:0016887;GO:0046034;GO:0006936;GO:0030049;GO:0005859;GO:0030016;GO:0030017	CC;MF;MF;MF;MF;MF;CC;MF;CC;CC;MF;MF;BP;MF;BP;BP;BP;CC;CC;CC	cytoplasm;nucleotide binding;ATP binding;motor activity;actin binding;actin filament binding;myosin complex;calmodulin binding;myosin filament;myofibril;double-stranded RNA binding;microfilament motor activity;actin filament-based movement;ATPase activity;ATP metabolic process;muscle contraction;muscle filament sliding;muscle myosin complex;myofibril;sarcomere
ENSG00000183336	BOLA2	bolA family member 2	2.39	0.35	2.7677	0.15459	0.63219	GO:0005634;GO:0005634;GO:0005737;GO:0005737;GO:0006357;GO:0005515;GO:0000981;GO:0005829;GO:0035722;GO:0044571;GO:0097428	CC;CC;CC;CC;BP;MF;MF;CC;BP;BP;BP	nucleus;nucleus;cytoplasm;cytoplasm;regulation of transcription by RNA polymerase II;protein binding;DNA-binding transcription factor activity, RNA polymerase II-specific;cytosol;interleukin-12-mediated signaling pathway;[2Fe-2S] cluster assembly;protein maturation by iron-sulfur cluster transfer
ENSG00000202441	RNY4P10	RNA, Ro-associated Y4 pseudogene 10	2.38	0.35	2.7639	0.13596	0.58437
ENSG00000229806	RPS15P5	ribosomal protein S15 pseudogene 5	2.37	0.38	2.7601	0.13225	0.57333
ENSG00000162398	LEXM	lymphocyte expansion molecule	2.37	0.27	2.7586	0.14755	0.61391	GO:0005739;GO:0005739	CC;CC	mitochondrion;mitochondrion
ENSG00000006283	CACNA1G	calcium voltage-gated channel subunit alpha1 G	2.36	0.27	2.7563	0.14018	0.59455	GO:0005737;GO:0005737;GO:0016020;GO:0016021;GO:0055085;GO:0005216;GO:0006811;GO:0005244;GO:0034765;GO:0005886;GO:0005886;GO:0006816;GO:0070588;GO:0005245;GO:0005262;GO:0070588;GO:0005891;GO:0008332;GO:0070509;GO:0005886;GO:0005891;GO:0042391;GO:0070509;GO:0097110;GO:0070509;GO:0008332;GO:0008332;GO:0086056;GO:0086059;GO:0019228;GO:0045956;GO:0086002;GO:0086002;GO:0086010;GO:0086015;GO:0086016;GO:…	CC;CC;CC;CC;BP;MF;BP;MF;BP;CC;CC;BP;BP;MF;MF;BP;CC;MF;BP;CC;CC;BP;BP;MF;BP;MF;MF;MF;MF;BP;BP;BP;BP;BP;BP;BP;BP;BP;BP;BP;BP;BP;CC;CC;CC;CC;CC;CC;BP;MF;BP;MF;BP;CC;CC;BP;BP;MF;MF;BP;CC;MF;BP;CC;CC;BP;BP;MF;BP;MF;MF;MF;MF;BP;BP;BP;BP;BP;BP;BP;BP;BP;BP;BP;BP;BP;CC;CC;CC;CC;CC;CC;BP;MF;BP;MF;BP;CC;CC;BP;BP;MF;MF;BP;CC;MF;BP;CC;CC;BP;BP;MF;BP;MF;MF;MF;MF;BP;BP;BP;BP;BP;BP;BP;BP;BP;BP;BP;BP;BP;CC;CC;CC;…	cytoplasm;cytoplasm;membrane;integral component of membrane;transmembrane transport;ion channel activity;ion transport;voltage-gated ion channel activity;regulation of ion transmembrane transport;plasma membrane;plasma membrane;calcium ion transport;calcium ion transmembrane transport;voltage-gated calcium channel activity;calcium channel activity;calcium ion transmembrane transport;voltage-gated…
ENSG00000204291	COL15A1	collagen type XV alpha 1 chain	17.28	2.53	2.7539	0.00026393	0.0033561	GO:0005615;GO:0016021;GO:0007155;GO:0005198;GO:0007165;GO:0005576;GO:0005581;GO:0007275;GO:0030154;GO:0005615;GO:0005576;GO:0005604;GO:0070062;GO:0005201;GO:0030198;GO:0031012;GO:0030020;GO:0030020;GO:0062023;GO:0062023;GO:0001525;GO:0005788;GO:0030574;GO:0005582;GO:0007155;GO:0005198;GO:0005581;GO:0005604	CC;CC;BP;MF;BP;CC;CC;BP;BP;CC;CC;CC;CC;MF;BP;CC;MF;MF;CC;CC;BP;CC;BP;CC;BP;MF;CC;CC	extracellular space;integral component of membrane;cell adhesion;structural molecule activity;signal transduction;extracellular region;collagen trimer;multicellular organism development;cell differentiation;extracellular space;extracellular region;basement membrane;extracellular exosome;extracellular matrix structural constituent;extracellular matrix organization;extracellular matrix;extracellula…	hsa:1306	hsa04974	Protein digestion and absorption
ENSG00000156574	NODAL	nodal growth differentiation factor	2.36	0.35	2.7537	0.14577	0.6093	GO:0005615;GO:0045766;GO:0051091;GO:0070374;GO:1901164;GO:0008083;GO:0010469;GO:0005576;GO:0007275;GO:0005125;GO:0005615;GO:0005615;GO:0042981;GO:0060395;GO:0005125;GO:0005160;GO:0010862;GO:0043408;GO:0048468;GO:0022409;GO:0070698;GO:0060766;GO:0030509;GO:0016015;GO:0010862;GO:0010575;GO:0050679;GO:0060391;GO:0035987;GO:0043280;GO:0032927;GO:0001890;GO:1900224;GO:1901383;GO:0048018;GO:0070698;GO:…	CC;BP;BP;BP;BP;MF;BP;CC;BP;MF;CC;CC;BP;BP;MF;MF;BP;BP;BP;BP;MF;BP;BP;MF;BP;BP;BP;BP;BP;BP;BP;BP;BP;BP;MF;MF;BP;BP;BP;BP;BP;BP;BP;BP;BP;BP;BP;BP;BP;BP;BP;BP;BP;BP;BP;BP;BP;BP;BP;BP;BP;BP;BP;BP;BP;BP;BP;BP;BP;BP;BP;BP;BP;BP;BP;BP;BP;BP;BP;BP;BP;BP;BP;BP;BP;BP;BP;BP;BP;BP;BP;BP;MF;BP;CC	extracellular space;positive regulation of angiogenesis;positive regulation of DNA-binding transcription factor activity;positive regulation of ERK1 and ERK2 cascade;negative regulation of trophoblast cell migration;growth factor activity;regulation of signaling receptor activity;extracellular region;multicellular organism development;cytokine activity;extracellular space;extracellular space;regu…	hsa:4838;hsa:4838;hsa:4838	hsa04060;hsa04350;hsa04550	Cytokine-cytokine receptor interaction ;TGF-beta signaling pathway ;Signaling pathways regulating pluripotency of stem cells
ENSG00000177212	OR2T33	olfactory receptor family 2 subfamily T member 33	8.13	1.14	2.7155	0.011596	0.090778	GO:0016020;GO:0016021;GO:0004930;GO:0007186;GO:0005886;GO:0007165;GO:0004984;GO:0007608;GO:0050896;GO:0050911;GO:0005886;GO:0004984;GO:0016020;GO:0016021;GO:0004930;GO:0007186;GO:0005886;GO:0007165;GO:0004984;GO:0007608;GO:0050896;GO:0050911;GO:0005886;GO:0004984	CC;CC;MF;BP;CC;BP;MF;BP;BP;BP;CC;MF;CC;CC;MF;BP;CC;BP;MF;BP;BP;BP;CC;MF	membrane;integral component of membrane;G protein-coupled receptor activity;G protein-coupled receptor signaling pathway;plasma membrane;signal transduction;olfactory receptor activity;sensory perception of smell;response to stimulus;detection of chemical stimulus involved in sensory perception of smell;plasma membrane;olfactory receptor activity;membrane;integral component of membrane;G protein-…	hsa:391195	hsa04740	Olfactory transduction
ENSG00000151655	ITIH2	inter-alpha-trypsin inhibitor heavy chain 2	7.79	1.06	2.6932	0.015836	0.11771	GO:0004867;GO:0010951;GO:0005576;GO:0005576;GO:0030414;GO:0010466;GO:0030212;GO:0070062;GO:0044267;GO:0072562;GO:0043687;GO:0062023;GO:0005788;GO:0004866;GO:0004867;GO:0010951;GO:0030212	MF;BP;CC;CC;MF;BP;BP;CC;BP;CC;BP;CC;CC;MF;MF;BP;BP	serine-type endopeptidase inhibitor activity;negative regulation of endopeptidase activity;extracellular region;extracellular region;peptidase inhibitor activity;negative regulation of peptidase activity;hyaluronan metabolic process;extracellular exosome;cellular protein metabolic process;blood microparticle;post-translational protein modification;collagen-containing extracellular matrix;endoplas…
ENSG00000109472	CPE	carboxypeptidase E	92.51	14.22	2.6836	1.0659e-17	6.5699e-16	GO:0008270;GO:0006508;GO:0004181;GO:0005634;GO:0016020;GO:0008270;GO:0046872;GO:0016787;GO:0008233;GO:0006508;GO:0005576;GO:0004181;GO:0031410;GO:0008237;GO:0004180;GO:0007218;GO:0005615;GO:0005794;GO:0070062;GO:0030141;GO:0043025;GO:0005886;GO:0006464;GO:0097060;GO:0030658;GO:0005794;GO:0004181;GO:0006518;GO:0016485;GO:0050839;GO:0004180;GO:0042043;GO:0003214;GO:0016055;GO:0030070;GO:0030070;GO:…	MF;BP;MF;CC;CC;MF;MF;MF;MF;BP;CC;MF;CC;MF;MF;BP;CC;CC;CC;CC;CC;CC;BP;CC;CC;CC;MF;BP;BP;MF;MF;MF;BP;BP;BP;BP;BP;MF;BP;MF;MF;BP;MF;MF;BP;MF	zinc ion binding;proteolysis;metallocarboxypeptidase activity;nucleus;membrane;zinc ion binding;metal ion binding;hydrolase activity;peptidase activity;proteolysis;extracellular region;metallocarboxypeptidase activity;cytoplasmic vesicle;metallopeptidase activity;carboxypeptidase activity;neuropeptide signaling pathway;extracellular space;Golgi apparatus;extracellular exosome;secretory granule;ne…	hsa:1363	hsa04940	Type I diabetes mellitus
ENSG00000123405	NFE2	nuclear factor, erythroid 2	8.51	1.39	2.6807	0.015354	0.1147	GO:0045893;GO:0005634;GO:0005737;GO:0006355;GO:0003677;GO:0006357;GO:0003677;GO:0003700;GO:0005515;GO:0005634;GO:0005737;GO:0003700;GO:0000981;GO:0000981;GO:0000981;GO:0000987;GO:0005654;GO:0045893;GO:0000976;GO:0005634;GO:0047485;GO:0003713;GO:0007275;GO:0003700;GO:0016605;GO:0006357;GO:0007596;GO:0006337;GO:0045652;GO:0043565;GO:0032993;GO:0008015;GO:0007599;GO:0050699;GO:0050699;GO:0045893;GO:…	BP;CC;CC;BP;MF;BP;MF;MF;MF;CC;CC;MF;MF;MF;MF;MF;CC;BP;MF;CC;MF;MF;BP;MF;CC;BP;BP;BP;BP;MF;CC;BP;BP;MF;MF;BP;CC;CC;BP;MF;BP;MF;MF;MF;CC;CC;MF;MF;MF;MF;MF;CC;BP;MF;CC;MF;MF;BP;MF;CC;BP;BP;BP;BP;MF;CC;BP;BP;MF;MF;BP;CC;CC;BP;MF;BP;MF;MF;MF;CC;CC;MF;MF;MF;MF;MF;CC;BP;MF;CC;MF;MF;BP;MF;CC;BP;BP;BP;BP;MF;CC;BP;BP;MF;MF;BP;CC;CC;BP;MF;BP;MF;MF;MF;CC;CC;MF;MF;MF;MF;MF;CC;BP;MF;CC;MF;MF;BP;MF;CC;BP;BP;BP;…	positive regulation of transcription, DNA-templated;nucleus;cytoplasm;regulation of transcription, DNA-templated;DNA binding;regulation of transcription by RNA polymerase II;DNA binding;DNA-binding transcription factor activity;protein binding;nucleus;cytoplasm;DNA-binding transcription factor activity;DNA-binding transcription factor activity, RNA polymerase II-specific;DNA-binding transcription…
ENSG00000188624	IGFL3	IGF like family member 3	5.77	0.8	2.6786	0.041587	0.25204	GO:0005576;GO:0005615;GO:0005615;GO:0008150;GO:0005102;GO:0005102	CC;CC;CC;BP;MF;MF	extracellular region;extracellular space;extracellular space;biological_process;signaling receptor binding;signaling receptor binding
ENSG00000146250	PRSS35	serine protease 35	16.59	2.64	2.6741	0.00036991	0.0044862	GO:0005515;GO:0005576	MF;CC	protein binding;extracellular region
ENSG00000148735	PLEKHS1	pleckstrin homology domain containing S1	7.46	1.17	2.5826	0.017893	0.12965	GO:0005515;GO:0005515;GO:0005515;GO:0005515	MF;MF;MF;MF	protein binding;protein binding;protein binding;protein binding
ENSG00000259062	ACTN1-AS1	ACTN1 antisense RNA 1	7.48	1.22	2.5621	0.018014	0.1304
ENSG00000273513	TBC1D3K	TBC1 domain family member 3K	2.06	0.35	2.5551	0.21336	0.75641	GO:0005622;GO:0016020;GO:0005886;GO:0005096;GO:0005096;GO:0017137;GO:0006886;GO:0090630;GO:0005622;GO:0016020;GO:0005886;GO:0005096;GO:0005096;GO:0017137;GO:0006886;GO:0090630	CC;CC;CC;MF;MF;MF;BP;BP;CC;CC;CC;MF;MF;MF;BP;BP	intracellular;membrane;plasma membrane;GTPase activator activity;GTPase activator activity;Rab GTPase binding;intracellular protein transport;activation of GTPase activity;intracellular;membrane;plasma membrane;GTPase activator activity;GTPase activator activity;Rab GTPase binding;intracellular protein transport;activation of GTPase activity
ENSG00000117400	MPL	MPL proto-oncogene, thrombopoietin receptor	2.05	0.27	2.5501	0.19401	0.71642	GO:0016020;GO:0016021;GO:0005794;GO:0005794;GO:0005886;GO:0005515;GO:0004896;GO:0019221;GO:0009986;GO:0009986;GO:0005886;GO:0005887;GO:0007166;GO:0008283;GO:0004888;GO:0038164;GO:0001780;GO:0035702;GO:0038163;GO:0050671;GO:0070527;GO:0071456;GO:1905221;GO:1990959;GO:1990960;GO:0043005;GO:0043025;GO:0016020;GO:0016021;GO:0004896;GO:0019221	CC;CC;CC;CC;CC;MF;MF;BP;CC;CC;CC;CC;BP;BP;MF;MF;BP;BP;BP;BP;BP;BP;BP;BP;BP;CC;CC;CC;CC;MF;BP	membrane;integral component of membrane;Golgi apparatus;Golgi apparatus;plasma membrane;protein binding;cytokine receptor activity;cytokine-mediated signaling pathway;cell surface;cell surface;plasma membrane;integral component of plasma membrane;cell surface receptor signaling pathway;cell proliferation;transmembrane signaling receptor activity;thrombopoietin receptor activity;neutrophil homeost…	hsa:4352;hsa:4352	hsa04060;hsa04630	Cytokine-cytokine receptor interaction ;JAK-STAT signaling pathway
ENSG00000072952	MRVI1	murine retrovirus integration site 1 homolog	2.05	0.27	2.5501	0.19401	0.71642	GO:0005737;GO:0016020;GO:0016021;GO:0048471;GO:0005515;GO:0016529;GO:0005789;GO:0031095;GO:0005737;GO:0016020;GO:0016021;GO:0048471;GO:0005515;GO:0016529;GO:0005789;GO:0031095;GO:0005737;GO:0016020;GO:0016021;GO:0048471;GO:0005515;GO:0016529;GO:0005789;GO:0031095;GO:0005737;GO:0016020;GO:0016021;GO:0048471;GO:0005515;GO:0016529;GO:0005789;GO:0031095;GO:0016020;GO:0016021;GO:0005737;GO:0016020;GO:…	CC;CC;CC;CC;MF;CC;CC;CC;CC;CC;CC;CC;MF;CC;CC;CC;CC;CC;CC;CC;MF;CC;CC;CC;CC;CC;CC;CC;MF;CC;CC;CC;CC;CC;CC;CC;CC;CC;MF;CC;CC;CC;CC;CC;CC;CC;MF;CC;CC;CC;CC;CC;CC;CC;MF;CC;CC;CC	cytoplasm;membrane;integral component of membrane;perinuclear region of cytoplasm;protein binding;sarcoplasmic reticulum;endoplasmic reticulum membrane;platelet dense tubular network membrane;cytoplasm;membrane;integral component of membrane;perinuclear region of cytoplasm;protein binding;sarcoplasmic reticulum;endoplasmic reticulum membrane;platelet dense tubular network membrane;cytoplasm;membr…	hsa:10335;hsa:10335	hsa04022;hsa04270	cGMP-PKG signaling pathway ;Vascular smooth muscle contraction
ENSG00000122176	FMOD	fibromodulin	2.05	0.38	2.55	0.18919	0.70541	GO:0005615;GO:0005576;GO:0030199;GO:0062023;GO:0005576;GO:0062023;GO:0043202;GO:0005796;GO:0031012;GO:0018146;GO:0005576;GO:0042340;GO:0030021;GO:0007181	CC;CC;BP;CC;CC;CC;CC;CC;CC;BP;CC;BP;MF;BP	extracellular space;extracellular region;collagen fibril organization;collagen-containing extracellular matrix;extracellular region;collagen-containing extracellular matrix;lysosomal lumen;Golgi lumen;extracellular matrix;keratan sulfate biosynthetic process;extracellular region;keratan sulfate catabolic process;extracellular matrix structural constituent conferring compression resistance;transfo…	hsa:2331	hsa04350	TGF-beta signaling pathway
ENSG00000007062	PROM1	prominin 1	2.05	0.38	2.55	0.18919	0.70541	GO:0016020;GO:0016021;GO:0016020;GO:0016021;GO:0005783;GO:0005783;GO:0005886;GO:0005886;GO:0042995;GO:0005515;GO:0005615;GO:0009986;GO:0005887;GO:0005929;GO:0045296;GO:0070062;GO:0070062;GO:0001750;GO:0001750;GO:0010842;GO:0016324;GO:0016324;GO:0005929;GO:0009986;GO:0005887;GO:0031982;GO:0031528;GO:0005793;GO:0005793;GO:0015485;GO:0042805;GO:0045494;GO:0045494;GO:0060042;GO:0060219;GO:0060219;GO:…	CC;CC;CC;CC;CC;CC;CC;CC;CC;MF;CC;CC;CC;CC;MF;CC;CC;CC;CC;BP;CC;CC;CC;CC;CC;CC;CC;CC;CC;MF;MF;BP;BP;BP;BP;BP;BP;BP;BP;BP;CC;CC;CC;CC;CC;CC;CC;CC;CC;CC;MF;CC;CC;CC;CC;MF;CC;CC;CC;CC;BP;CC;CC;CC;CC;CC;CC;CC;CC;CC;MF;MF;BP;BP;BP;BP;BP;BP;BP;BP;BP;CC;CC;CC;CC;CC;CC;CC;CC;CC;CC;MF;CC;CC;CC;CC;MF;CC;CC;CC;CC;BP;CC;CC;CC;CC;CC;CC;CC;CC;CC;MF;MF;BP;BP;BP;BP;BP;BP;BP;BP;BP;CC;CC;CC;CC;CC;CC;CC;CC;CC;CC;CC;…	membrane;integral component of membrane;membrane;integral component of membrane;endoplasmic reticulum;endoplasmic reticulum;plasma membrane;plasma membrane;cell projection;protein binding;extracellular space;cell surface;integral component of plasma membrane;cilium;cadherin binding;extracellular exosome;extracellular exosome;photoreceptor outer segment;photoreceptor outer segment;retina layer for…	hsa:8842	hsa05202	Transcriptional misregulation in cancer
ENSG00000155428	TRIM74	tripartite motif containing 74	2.05	0.38	2.55	0.18919	0.70541	GO:0008270;GO:0046872;GO:0005829;GO:0005622;GO:0008270;GO:0046872;GO:0005829;GO:0005622	MF;MF;CC;CC;MF;MF;CC;CC	zinc ion binding;metal ion binding;cytosol;intracellular;zinc ion binding;metal ion binding;cytosol;intracellular
ENSG00000231313	CLIC1P1	chloride intracellular channel 1 pseudogene 1	2.05	0.38	2.5472	0.20489	0.73947
ENSG00000143546	S100A8	S100 calcium binding protein A8	2.05	0.35	2.5472	0.20633	0.74182	GO:0005634;GO:0005737;GO:0016020;GO:0008270;GO:0046872;GO:0005829;GO:0005509;GO:0005829;GO:0008270;GO:0045111;GO:0005886;GO:0005886;GO:0005856;GO:0005856;GO:0005515;GO:0005576;GO:0005576;GO:0008017;GO:0006915;GO:0006954;GO:0005615;GO:0005615;GO:0006914;GO:0006914;GO:0005509;GO:0002376;GO:0045087;GO:0006935;GO:0008017;GO:0042742;GO:0050727;GO:0001816;GO:0030593;GO:0070062;GO:0062023;GO:0043312;GO:…	CC;CC;CC;MF;MF;CC;MF;CC;MF;CC;CC;CC;CC;CC;MF;CC;CC;MF;BP;BP;CC;CC;BP;BP;MF;BP;BP;BP;MF;BP;BP;BP;BP;CC;CC;BP;BP;BP;BP;CC;BP;BP;BP;BP;BP;BP;BP;CC;BP;MF;MF;MF;MF;MF;MF;BP;BP;BP;BP;CC;CC;CC;MF;MF;CC;MF;CC;MF;CC;CC;CC;CC;CC;MF;CC;CC;MF;BP;BP;CC;CC;BP;BP;MF;BP;BP;BP;MF;BP;BP;BP;BP;CC;CC;BP;BP;BP;BP;CC;BP;BP;BP;BP;BP;BP;BP;CC;BP;MF;MF;MF;MF;MF;MF;BP;BP;BP;BP;BP;BP;BP;BP;BP;BP;BP;BP;CC	nucleus;cytoplasm;membrane;zinc ion binding;metal ion binding;cytosol;calcium ion binding;cytosol;zinc ion binding;intermediate filament cytoskeleton;plasma membrane;plasma membrane;cytoskeleton;cytoskeleton;protein binding;extracellular region;extracellular region;microtubule binding;apoptotic process;inflammatory response;extracellular space;extracellular space;autophagy;autophagy;calcium ion b…	hsa:6279	hsa04657	IL-17 signaling pathway
ENSG00000204652	RPS26P8	ribosomal protein S26 pseudogene 8	2.04	0.35	2.5427	0.20938	0.74805
ENSG00000212607	SNORA3B	small nucleolar RNA, H/ACA box 3B	3.74	0.64	2.5424	0.090897	0.44658
ENSG00000204334	ERICH2	glutamate rich 2	2.04	0.38	2.5412	0.18556	0.69804	GO:0005515	MF	protein binding
ENSG00000260802	SERTM2	serine rich and transmembrane domain containing 2	2.04	0.27	2.5412	0.19042	0.70808	GO:0016020;GO:0016021	CC;CC	membrane;integral component of membrane
ENSG00000227986	TRIM60P18	tripartite motif containing 60 pseudogene 18	2.04	0.35	2.5412	0.18682	0.70058
ENSG00000226864	ATE1-AS1	ATE1 antisense RNA 1	2.03	0.35	2.5398	0.18319	0.69258
ENSG00000149582	TMEM25	transmembrane protein 25	2.03	0.35	2.5384	0.18749	0.70156	GO:0016020;GO:0016021;GO:0005886;GO:0005515;GO:0005576;GO:0016020;GO:0016021;GO:0005886;GO:0005515;GO:0005576;GO:0016020;GO:0016021;GO:0016020;GO:0016021;GO:0005886;GO:0005515;GO:0005576;GO:0016020;GO:0016021;GO:0005886;GO:0005515;GO:0005576;GO:0016020;GO:0016021;GO:0016020;GO:0016021;GO:0005886;GO:0005515;GO:0005576;GO:0016020;GO:0016021;GO:0005886;GO:0005515;GO:0005576;GO:0016020;GO:0016021;GO:…	CC;CC;CC;MF;CC;CC;CC;CC;MF;CC;CC;CC;CC;CC;CC;MF;CC;CC;CC;CC;MF;CC;CC;CC;CC;CC;CC;MF;CC;CC;CC;CC;MF;CC;CC;CC;CC;CC;CC;MF;CC	membrane;integral component of membrane;plasma membrane;protein binding;extracellular region;membrane;integral component of membrane;plasma membrane;protein binding;extracellular region;membrane;integral component of membrane;membrane;integral component of membrane;plasma membrane;protein binding;extracellular region;membrane;integral component of membrane;plasma membrane;protein binding;extracel…
ENSG00000145936	KCNMB1	potassium calcium-activated channel subfamily M regulatory beta subunit 1	2.03	0.38	2.5368	0.19236	0.71234	GO:0016020;GO:0016021;GO:0006811;GO:0006813;GO:0071805;GO:0005886;GO:0015459;GO:0008076;GO:0015269;GO:0006813;GO:0007268;GO:0015269;GO:0015459;GO:0005513;GO:0015269;GO:0015459;GO:0007568;GO:0051592;GO:0071361;GO:0071456;GO:0097755;GO:1901381;GO:1903413;GO:0016020;GO:0016021;GO:0006811;GO:0006813;GO:0071805;GO:0005886;GO:0015459;GO:0008076;GO:0015269;GO:0006813;GO:0007268;GO:0015269;GO:0015459;GO:…	CC;CC;BP;BP;BP;CC;MF;CC;MF;BP;BP;MF;MF;BP;MF;MF;BP;BP;BP;BP;BP;BP;BP;CC;CC;BP;BP;BP;CC;MF;CC;MF;BP;BP;MF;MF;BP;MF	membrane;integral component of membrane;ion transport;potassium ion transport;potassium ion transmembrane transport;plasma membrane;potassium channel regulator activity;voltage-gated potassium channel complex;calcium-activated potassium channel activity;potassium ion transport;chemical synaptic transmission;calcium-activated potassium channel activity;potassium channel regulator activity;detectio…	hsa:3779;hsa:3779;hsa:3779	hsa04022;hsa04270;hsa04911	cGMP-PKG signaling pathway ;Vascular smooth muscle contraction ;Insulin secretion
ENSG00000214711	CAPN14	calpain 14	2.03	0.27	2.5354	0.19185	0.71147	GO:0005622;GO:0006508;GO:0004198;GO:0046872;GO:0016787;GO:0005509;GO:0005622;GO:0008233;GO:0008234;GO:0006508;GO:0004198;GO:0005737;GO:0006508;GO:0004198	CC;BP;MF;MF;MF;MF;CC;MF;MF;BP;MF;CC;BP;MF	intracellular;proteolysis;calcium-dependent cysteine-type endopeptidase activity;metal ion binding;hydrolase activity;calcium ion binding;intracellular;peptidase activity;cysteine-type peptidase activity;proteolysis;calcium-dependent cysteine-type endopeptidase activity;cytoplasm;proteolysis;calcium-dependent cysteine-type endopeptidase activity
ENSG00000197106	SLC6A17	solute carrier family 6 member 17	2.03	0.27	2.5354	0.19185	0.71147	GO:0016020;GO:0016021;GO:0005887;GO:0015293;GO:0005328;GO:0006836;GO:0055085;GO:0030054;GO:0031410;GO:0045202;GO:0008021;GO:0007420;GO:0030672;GO:0008021;GO:0015804;GO:0015824;GO:0015816;GO:0007420;GO:0015804;GO:0015816;GO:0015816;GO:0015820;GO:0015820;GO:0015820;GO:0015824;GO:0015824;GO:0032328;GO:0032328;GO:0032328;GO:0008021;GO:0030285;GO:0098978;GO:0098982	CC;CC;CC;MF;MF;BP;BP;CC;CC;CC;CC;BP;CC;CC;BP;BP;BP;BP;BP;BP;BP;BP;BP;BP;BP;BP;BP;BP;BP;CC;CC;CC;CC	membrane;integral component of membrane;integral component of plasma membrane;symporter activity;neurotransmitter:sodium symporter activity;neurotransmitter transport;transmembrane transport;cell junction;cytoplasmic vesicle;synapse;synaptic vesicle;brain development;synaptic vesicle membrane;synaptic vesicle;neutral amino acid transport;proline transport;glycine transport;brain development;neutr…
ENSG00000168350	DEGS2	delta 4-desaturase, sphingolipid 2	2.02	0.35	2.534	0.18855	0.70388	GO:0016020;GO:0016021;GO:0016491;GO:0055114;GO:0005783;GO:0005789;GO:0006629;GO:0042284;GO:0030148;GO:0005789;GO:0030148;GO:0042284;GO:0046513;GO:0000170;GO:0000170;GO:0006667	CC;CC;MF;BP;CC;CC;BP;MF;BP;CC;BP;MF;BP;MF;MF;BP	membrane;integral component of membrane;oxidoreductase activity;oxidation-reduction process;endoplasmic reticulum;endoplasmic reticulum membrane;lipid metabolic process;sphingolipid delta-4 desaturase activity;sphingolipid biosynthetic process;endoplasmic reticulum membrane;sphingolipid biosynthetic process;sphingolipid delta-4 desaturase activity;ceramide biosynthetic process;sphingosine hydroxy…	hsa:123099;hsa:123099;hsa:123099	hsa00600;hsa01100;hsa04071	Sphingolipid metabolism ;Metabolic pathways ;Sphingolipid signaling pathway
ENSG00000163491	NEK10	NIMA related kinase 10	2.02	0.35	2.534	0.18855	0.70388	GO:0046872;GO:0000166;GO:0004672;GO:0004674;GO:0005524;GO:0006468;GO:0016740;GO:0016301;GO:0016310;GO:0004672;GO:0006468;GO:0031954;GO:0043406;GO:0070372;GO:1902749;GO:1902911;GO:0046872;GO:0000166;GO:0004672;GO:0004674;GO:0005524;GO:0006468;GO:0016740;GO:0016301;GO:0016310;GO:0004672;GO:0006468;GO:0031954;GO:0043406;GO:0070372;GO:1902749;GO:1902911;GO:0046872;GO:0000166;GO:0004672;GO:0004674;GO:…	MF;MF;MF;MF;MF;BP;MF;MF;BP;MF;BP;BP;BP;BP;BP;CC;MF;MF;MF;MF;MF;BP;MF;MF;BP;MF;BP;BP;BP;BP;BP;CC;MF;MF;MF;MF;MF;BP;MF;MF;BP;MF;BP;BP;BP;BP;BP;CC;MF;MF;MF;MF;MF;BP;MF;MF;BP;MF;BP;BP;BP;BP;BP;CC;MF;MF;BP;MF;MF;BP;MF;MF;BP	metal ion binding;nucleotide binding;protein kinase activity;protein serine/threonine kinase activity;ATP binding;protein phosphorylation;transferase activity;kinase activity;phosphorylation;protein kinase activity;protein phosphorylation;positive regulation of protein autophosphorylation;positive regulation of MAP kinase activity;regulation of ERK1 and ERK2 cascade;regulation of cell cycle G2/M …
ENSG00000232457	SLC16A6P1	SLC16A6 pseudogene 1	2.02	0.35	2.5325	0.19469	0.71787
ENSG00000095932	SMIM24	small integral membrane protein 24	2.02	0.27	2.5325	0.19837	0.72579	GO:0016020;GO:0016021;GO:0003674;GO:0008150	CC;CC;MF;BP	membrane;integral component of membrane;molecular_function;biological_process
ENSG00000185972	CCIN	calicin	2.02	0.38	2.5321	0.52162	0.95373	GO:0005634;GO:0005737;GO:0005856;GO:0007275;GO:0030154;GO:0007283;GO:0033150	CC;CC;CC;BP;BP;BP;CC	nucleus;cytoplasm;cytoskeleton;multicellular organism development;cell differentiation;spermatogenesis;cytoskeletal calyx
ENSG00000178631	ACTG1P1	actin gamma 1 pseudogene 1	2.02	0.35	2.5306	0.21245	0.75498
ENSG00000164604	GPR85	G protein-coupled receptor 85	2.02	0.35	2.5306	0.21245	0.75498	GO:0016020;GO:0016021;GO:0004930;GO:0007186;GO:0005783;GO:0005783;GO:0005886;GO:0007165;GO:0007165;GO:0004930;GO:0005886;GO:0005515;GO:0005886;GO:0016020;GO:0016021;GO:0004930;GO:0007186;GO:0005783;GO:0005783;GO:0005886;GO:0007165;GO:0007165;GO:0004930;GO:0005886;GO:0005515;GO:0005886;GO:0016020;GO:0016021;GO:0004930;GO:0007186;GO:0005783;GO:0005783;GO:0005886;GO:0007165;GO:0007165;GO:0004930;GO:…	CC;CC;MF;BP;CC;CC;CC;BP;BP;MF;CC;MF;CC;CC;CC;MF;BP;CC;CC;CC;BP;BP;MF;CC;MF;CC;CC;CC;MF;BP;CC;CC;CC;BP;BP;MF;CC;MF;CC;CC;CC;MF;BP;CC;CC;CC;BP;BP;MF;CC;MF;CC;CC;CC;MF;BP;CC;CC	membrane;integral component of membrane;G protein-coupled receptor activity;G protein-coupled receptor signaling pathway;endoplasmic reticulum;endoplasmic reticulum;plasma membrane;signal transduction;signal transduction;G protein-coupled receptor activity;plasma membrane;protein binding;plasma membrane;membrane;integral component of membrane;G protein-coupled receptor activity;G protein-coupled …
ENSG00000213695	RPS7P14	ribosomal protein S7 pseudogene 14	2.01	0.35	2.5292	0.21096	0.75157
ENSG00000243710	CFAP57	cilia and flagella associated protein 57	2.01	0.27	2.5291	0.21518	0.76056	GO:0060285;GO:0060285	BP;BP	cilium-dependent cell motility;cilium-dependent cell motility
ENSG00000213782	DDX47	DEAD-box helicase 47	2.01	0.38	2.5277	0.21171	0.75349	GO:0003676;GO:0003723;GO:0003723;GO:0006397;GO:0008380;GO:0008380;GO:0005634;GO:0016020;GO:0000166;GO:0005524;GO:0005730;GO:0016787;GO:0004386;GO:0005515;GO:0006915;GO:0005730;GO:0006364;GO:0006364;GO:0005654;GO:0008625;GO:0006364;GO:0003676;GO:0003723;GO:0003723;GO:0006397;GO:0008380;GO:0008380;GO:0005634;GO:0016020;GO:0000166;GO:0005524;GO:0005730;GO:0016787;GO:0004386;GO:0005515;GO:0006915;GO:…	MF;MF;MF;BP;BP;BP;CC;CC;MF;MF;CC;MF;MF;MF;BP;CC;BP;BP;CC;BP;BP;MF;MF;MF;BP;BP;BP;CC;CC;MF;MF;CC;MF;MF;MF;BP;CC;BP;BP;CC;BP;BP;MF;MF	nucleic acid binding;RNA binding;RNA binding;mRNA processing;RNA splicing;RNA splicing;nucleus;membrane;nucleotide binding;ATP binding;nucleolus;hydrolase activity;helicase activity;protein binding;apoptotic process;nucleolus;rRNA processing;rRNA processing;nucleoplasm;extrinsic apoptotic signaling pathway via death domain receptors;rRNA processing;nucleic acid binding;RNA binding;RNA binding;mRN…
ENSG00000180535	BHLHA15	basic helix-loop-helix family member a15	1.04	0	2.5244	0.4022	0.95373	GO:0005634;GO:0046983;GO:0006366;GO:0003677;GO:0000981;GO:0000981;GO:0000981;GO:0042149;GO:0030968;GO:0010832;GO:0000977;GO:0001228;GO:0042803;GO:0006851;GO:0007030;GO:0007186;GO:0007267;GO:0010832;GO:0019722;GO:0030968;GO:0042149;GO:0042593;GO:0045944;GO:0048312;GO:0048469;GO:0005634;GO:0046983;GO:0006366;GO:0003677;GO:0000981;GO:0000981;GO:0000981;GO:0042149;GO:0030968;GO:0010832	CC;MF;BP;MF;MF;MF;MF;BP;BP;BP;MF;MF;MF;BP;BP;BP;BP;BP;BP;BP;BP;BP;BP;BP;BP;CC;MF;BP;MF;MF;MF;MF;BP;BP;BP	nucleus;protein dimerization activity;transcription by RNA polymerase II;DNA binding;DNA-binding transcription factor activity, RNA polymerase II-specific;DNA-binding transcription factor activity, RNA polymerase II-specific;DNA-binding transcription factor activity, RNA polymerase II-specific;cellular response to glucose starvation;endoplasmic reticulum unfolded protein response;negative regulat…	hsa:168620	hsa04950	Maturity onset diabetes of the young
ENSG00000214810	CYCSP55	cytochrome c, somatic pseudogene 55	1.04	0	2.5244	0.4022	0.95373
ENSG00000226161	EIF4A1P5	eukaryotic translation initiation factor 4A1 pseudogene 5	1.04	0	2.5244	0.4022	0.95373
ENSG00000105642	KCNN1	potassium calcium-activated channel subfamily N member 1	1.04	0	2.5244	0.4022	0.95373	GO:0016020;GO:0016021;GO:0006811;GO:0006813;GO:0005516;GO:0005886;GO:0043005;GO:0015269;GO:0016286;GO:0005886;GO:0043025;GO:0005516;GO:0006813;GO:0071805;GO:0008076;GO:0007268;GO:0015269;GO:0016286;GO:0046982;GO:0043025;GO:0016021;GO:0006813;GO:0071805;GO:0016286;GO:0016020;GO:0016021;GO:0006813;GO:0071805;GO:0005516;GO:0015269;GO:0016286	CC;CC;BP;BP;MF;CC;CC;MF;MF;CC;CC;MF;BP;BP;CC;BP;MF;MF;MF;CC;CC;BP;BP;MF;CC;CC;BP;BP;MF;MF;MF	membrane;integral component of membrane;ion transport;potassium ion transport;calmodulin binding;plasma membrane;neuron projection;calcium-activated potassium channel activity;small conductance calcium-activated potassium channel activity;plasma membrane;neuronal cell body;calmodulin binding;potassium ion transport;potassium ion transmembrane transport;voltage-gated potassium channel complex;chem…	hsa:3780;hsa:3780	hsa04911;hsa04929	Insulin secretion ;GnRH secretion
ENSG00000225533	PAWRP1	pro-apoptotic WT1 regulator pseudogene 1	1.04	0	2.5244	0.4022	0.95373
ENSG00000229598	PRDX3P1	peroxiredoxin 3 pseudogene 1	1.04	0	2.5244	0.4022	0.95373
ENSG00000122304	PRM2	protamine 2	1.04	0	2.5244	0.4022	0.95373	GO:0005634;GO:0005634;GO:0003677;GO:0000786;GO:0005694;GO:0005515;GO:0007275;GO:0030154;GO:0007286;GO:0007283;GO:0007283;GO:0005634;GO:0007286;GO:0030261;GO:0003677;GO:0005654;GO:0008270;GO:0007283;GO:0006323;GO:0046870;GO:0006323;GO:0006997;GO:0005634;GO:0005634;GO:0003677;GO:0000786;GO:0005694;GO:0007275;GO:0030154;GO:0007286;GO:0007283;GO:0007283;GO:0005634;GO:0007286;GO:0030261;GO:0003677;GO:…	CC;CC;MF;CC;CC;MF;BP;BP;BP;BP;BP;CC;BP;BP;MF;CC;MF;BP;BP;MF;BP;BP;CC;CC;MF;CC;CC;BP;BP;BP;BP;BP;CC;BP;BP;MF;CC;MF;BP;BP;MF;BP;BP	nucleus;nucleus;DNA binding;nucleosome;chromosome;protein binding;multicellular organism development;cell differentiation;spermatid development;spermatogenesis;spermatogenesis;nucleus;spermatid development;chromosome condensation;DNA binding;nucleoplasm;zinc ion binding;spermatogenesis;DNA packaging;cadmium ion binding;DNA packaging;nucleus organization;nucleus;nucleus;DNA binding;nucleosome;chro…
ENSG00000238391	RNA5SP233	RNA, 5S ribosomal pseudogene 233	1.04	0	2.5244	0.4022	0.95373
ENSG00000201524	RNU6-450P	RNA, U6 small nuclear 450, pseudogene	1.04	0	2.5244	0.4022	0.95373
ENSG00000144229	THSD7B	thrombospondin type 1 domain containing 7B	1.04	0	2.5244	0.4022	0.95373	GO:0016020;GO:0016021;GO:0016020;GO:0016021;GO:0016020;GO:0016021	CC;CC;CC;CC;CC;CC	membrane;integral component of membrane;membrane;integral component of membrane;membrane;integral component of membrane
ENSG00000265148	TSPOAP1-AS1	TSPOAP1, SUPT4H1 and RNF43 antisense RNA 1	1.04	0	2.5244	0.4022	0.95373
ENSG00000143816	WNT9A	Wnt family member 9A	1.04	0	2.5244	0.4022	0.95373	GO:0008285;GO:0005102;GO:0010469;GO:0005576;GO:0007275;GO:0005576;GO:0007275;GO:0016055;GO:0005615;GO:0005576;GO:0030182;GO:0032331;GO:0035115;GO:0043154;GO:0045597;GO:0045880;GO:0048704;GO:0048856;GO:0060070;GO:0060548;GO:0061037;GO:0005109;GO:0016055;GO:0016055;GO:0030182;GO:0045165;GO:0071300;GO:0048018;GO:0060070;GO:0007267;GO:0007093;GO:0032331;GO:0061072;GO:0061303;GO:0072498	BP;MF;BP;CC;BP;CC;BP;BP;CC;CC;BP;BP;BP;BP;BP;BP;BP;BP;BP;BP;BP;MF;BP;BP;BP;BP;BP;MF;BP;BP;BP;BP;BP;BP;BP	negative regulation of cell proliferation;signaling receptor binding;regulation of signaling receptor activity;extracellular region;multicellular organism development;extracellular region;multicellular organism development;Wnt signaling pathway;extracellular space;extracellular region;neuron differentiation;negative regulation of chondrocyte differentiation;embryonic forelimb morphogenesis;negati…	hsa:7483;hsa:7483;hsa:7483;hsa:7483;hsa:7483;hsa:7483;hsa:7483;hsa:7483;hsa:7483;hsa:7483;hsa:7483;hsa:7483;hsa:7483;hsa:7483;hsa:7483	hsa04150;hsa04310;hsa04390;hsa04550;hsa04916;hsa04934;hsa05010;hsa05022;hsa05165;hsa05200;hsa05205;hsa05217;hsa05224;hsa05225;hsa05226	mTOR signaling pathway ;Wnt signaling pathway ;Hippo signaling pathway ;Signaling pathways regulating pluripotency of stem cells ;Melanogenesis ;Cushing syndrome ;Alzheimer disease ;Pathways of neurodegeneration - multiple diseases ;Human papillomavirus infection ;Pathways in cancer ;Proteoglycans in cancer ;Basal cell carcinoma ;Breast cancer ;Hepatocellular carcinoma ;Gastric cancer
ENSG00000255980	AP000439.3	uncharacterized LOC102724265	1.03	0	2.5141	0.36744	0.95373
ENSG00000227382	EIF4A2P2	eukaryotic translation initiation factor 4A2 pseudogene 2	1.03	0	2.5141	0.36744	0.95373
ENSG00000156466	GDF6	growth differentiation factor 6	1.03	0	2.5141	0.36744	0.95373	GO:0030509;GO:0045893;GO:0008083;GO:0010469;GO:0005576;GO:0006915;GO:0006915;GO:0007275;GO:0005125;GO:0005615;GO:0005615;GO:0042803;GO:0030509;GO:0045444;GO:0045666;GO:0060395;GO:1900745;GO:0045444;GO:0042981;GO:0060395;GO:0032332;GO:0005125;GO:0005160;GO:0010862;GO:0043408;GO:0048468;GO:0060395;GO:0060395;GO:0060389;GO:1900745;GO:0030509;GO:0010862;GO:0032924;GO:1990009	BP;BP;MF;BP;CC;BP;BP;BP;MF;CC;CC;MF;BP;BP;BP;BP;BP;BP;BP;BP;BP;MF;MF;BP;BP;BP;BP;BP;BP;BP;BP;BP;BP;BP	BMP signaling pathway;positive regulation of transcription, DNA-templated;growth factor activity;regulation of signaling receptor activity;extracellular region;apoptotic process;apoptotic process;multicellular organism development;cytokine activity;extracellular space;extracellular space;protein homodimerization activity;BMP signaling pathway;fat cell differentiation;positive regulation of neuron…	hsa:392255;hsa:392255;hsa:392255	hsa04060;hsa04350;hsa04390	Cytokine-cytokine receptor interaction ;TGF-beta signaling pathway ;Hippo signaling pathway
ENSG00000188293	IGFL1	IGF like family member 1	1.03	0	2.5141	0.36744	0.95373	GO:0005515;GO:0005576;GO:0005615;GO:0005615;GO:0005102	MF;CC;CC;CC;MF	protein binding;extracellular region;extracellular space;extracellular space;signaling receptor binding
ENSG00000120279	MYCT1	MYC target 1	1.03	0	2.5141	0.36744	0.95373	GO:0005634;GO:0043231;GO:0005654;GO:0005654;GO:0016020;GO:0016021;GO:0043231;GO:0005654;GO:0016020;GO:0016021	CC;CC;CC;CC;CC;CC;CC;CC;CC;CC	nucleus;intracellular membrane-bounded organelle;nucleoplasm;nucleoplasm;membrane;integral component of membrane;intracellular membrane-bounded organelle;nucleoplasm;membrane;integral component of membrane
ENSG00000207256	RNU6-880P	RNA, U6 small nuclear 880, pseudogene	1.03	0	2.5141	0.36744	0.95373
ENSG00000215088	RPS5P3	ribosomal protein S5 pseudogene 3	1.03	0	2.5141	0.36744	0.95373
ENSG00000253802	SIRLNT	SIRT1 regulating lncRNA tumor promoter	1.03	0	2.5141	0.36744	0.95373
ENSG00000186439	TRDN	triadin	1.03	0	2.5141	0.36744	0.95373	GO:0010880;GO:0016020;GO:0016021;GO:0005829;GO:0005886;GO:0005102;GO:0005886;GO:0005886;GO:0034220;GO:0016529;GO:0005515;GO:0044325;GO:0010880;GO:0016021;GO:0005783;GO:0044325;GO:0006936;GO:0086036;GO:0033017;GO:0010649;GO:0060315;GO:1903779;GO:0014701;GO:0014701;GO:0016529;GO:0033018;GO:0033017;GO:0030674;GO:0051279;GO:0006874;GO:0060047;GO:0060316;GO:0060316;GO:0009617;GO:0014808;GO:0014808;GO:…	BP;CC;CC;CC;CC;MF;CC;CC;BP;CC;MF;MF;BP;CC;CC;MF;BP;BP;CC;BP;BP;BP;CC;CC;CC;CC;CC;MF;BP;BP;BP;BP;BP;BP;BP;BP;BP;BP;BP;BP;BP;BP;BP;CC;CC;BP;CC;CC;CC;CC;MF;CC;CC;BP;CC;MF;MF;BP;CC;CC;MF;BP;BP;CC;BP;BP;BP;CC;CC;CC;CC;CC;MF;BP;BP;BP;BP;BP;BP;BP;BP;BP;BP;BP;BP;CC;CC;CC;MF;CC;BP;CC;CC;CC;CC;MF;CC;CC;BP;CC;MF;MF;BP;CC;CC;MF;BP;BP;CC;BP;BP;BP;CC;CC;CC;CC;CC;MF;BP;BP;BP;BP;BP;BP;BP;BP;BP;BP;BP;BP;CC;CC;CC;…	regulation of release of sequestered calcium ion into cytosol by sarcoplasmic reticulum;membrane;integral component of membrane;cytosol;plasma membrane;signaling receptor binding;plasma membrane;plasma membrane;ion transmembrane transport;sarcoplasmic reticulum;protein binding;ion channel binding;regulation of release of sequestered calcium ion into cytosol by sarcoplasmic reticulum;integral comp…	hsa:10345;hsa:10345	hsa04020;hsa04260	Calcium signaling pathway ;Cardiac muscle contraction
ENSG00000255010	AP001767.2	cytochrome c oxidase subunit Vb (COX5B) pseudogene	1.03	0	2.5111	0.36843	0.95373
ENSG00000164122	ASB5	ankyrin repeat and SOCS box containing 5	1.03	0	2.5111	0.36843	0.95373	GO:0016567;GO:0035556;GO:0045732;GO:0005829;GO:0043687;GO:0016567;GO:0016567;GO:0035556;GO:0045732;GO:0005829;GO:0043687;GO:0016567	BP;BP;BP;CC;BP;BP;BP;BP;BP;CC;BP;BP	protein ubiquitination;intracellular signal transduction;positive regulation of protein catabolic process;cytosol;post-translational protein modification;protein ubiquitination;protein ubiquitination;intracellular signal transduction;positive regulation of protein catabolic process;cytosol;post-translational protein modification;protein ubiquitination
ENSG00000162592	CCDC27	coiled-coil domain containing 27	1.03	0	2.5111	0.36843	0.95373
ENSG00000070729	CNGB1	cyclic nucleotide gated channel beta 1	1.03	0	2.5111	0.36843	0.95373	GO:0016020;GO:0016021;GO:0000166;GO:0007601;GO:0006811;GO:0005515;GO:0030552;GO:0005221;GO:0098655;GO:0007608;GO:0050896;GO:0005886;GO:0030553;GO:0001895;GO:0007601;GO:0050908;GO:0000139;GO:0022400;GO:0030660;GO:0060170;GO:0006812;GO:0016056;GO:0005223;GO:0005222;GO:0005223;GO:0030553;GO:0005222;GO:0005223;GO:0015276;GO:0043855;GO:0007602;GO:0033365;GO:0035845;GO:0045494;GO:0051290;GO:0051480;GO:…	CC;CC;MF;BP;BP;MF;MF;MF;BP;BP;BP;CC;MF;BP;BP;BP;CC;BP;CC;CC;BP;BP;MF;MF;MF;MF;MF;MF;MF;MF;BP;BP;BP;BP;BP;BP;CC;CC;CC;CC;CC;CC;CC;MF;BP;BP;MF;MF;MF;BP;BP;BP;CC;MF;BP;BP;BP;CC;BP;CC;CC;BP;BP;MF;MF;MF;MF;MF;CC;BP;MF;BP;BP;MF;BP;CC;CC;MF;BP;BP;MF;MF;MF;BP;BP;BP;CC;MF;BP;BP;BP;CC;BP;CC;CC;BP;BP;MF;MF;MF;MF;MF;CC	membrane;integral component of membrane;nucleotide binding;visual perception;ion transport;protein binding;cAMP binding;intracellular cyclic nucleotide activated cation channel activity;cation transmembrane transport;sensory perception of smell;response to stimulus;plasma membrane;cGMP binding;retina homeostasis;visual perception;detection of light stimulus involved in visual perception;Golgi mem…	hsa:1258;hsa:1258;hsa:1258;hsa:1258	hsa04022;hsa04024;hsa04740;hsa04744	cGMP-PKG signaling pathway ;cAMP signaling pathway ;Olfactory transduction ;Phototransduction
ENSG00000196431	CRYBA4	crystallin beta A4	1.03	0	2.5111	0.36843	0.95373	GO:0005515;GO:0005212;GO:0003674;GO:0005575;GO:0007601;GO:0007601;GO:0043010	MF;MF;MF;CC;BP;BP;BP	protein binding;structural constituent of eye lens;molecular_function;cellular_component;visual perception;visual perception;camera-type eye development
ENSG00000100450	GZMH	granzyme H	1.03	0	2.5111	0.36843	0.95373	GO:0016020;GO:0016787;GO:0008233;GO:0006508;GO:0004252;GO:0006915;GO:0008236;GO:0005737;GO:0004252;GO:0019835;GO:0008626;GO:0006508;GO:0004252;GO:0016020;GO:0016787;GO:0008233;GO:0006508;GO:0004252;GO:0006915;GO:0008236;GO:0005737;GO:0004252;GO:0019835;GO:0008626	CC;MF;MF;BP;MF;BP;MF;CC;MF;BP;BP;BP;MF;CC;MF;MF;BP;MF;BP;MF;CC;MF;BP;BP	membrane;hydrolase activity;peptidase activity;proteolysis;serine-type endopeptidase activity;apoptotic process;serine-type peptidase activity;cytoplasm;serine-type endopeptidase activity;cytolysis;granzyme-mediated apoptotic signaling pathway;proteolysis;serine-type endopeptidase activity;membrane;hydrolase activity;peptidase activity;proteolysis;serine-type endopeptidase activity;apoptotic proc…
ENSG00000216331	HIST1H1PS1	histone cluster 1 H1 pseudogene 1	1.03	0	2.5111	0.36843	0.95373
ENSG00000113209	PCDHB5	protocadherin beta 5	1.03	0	2.5111	0.36843	0.95373	GO:0016020;GO:0016021;GO:0016021;GO:0005509;GO:0007155;GO:0007156;GO:0005886;GO:0005887;GO:0007155;GO:0007268;GO:0007416;GO:0016339;GO:0016020;GO:0005509;GO:0007155;GO:0007156;GO:0005886	CC;CC;CC;MF;BP;BP;CC;CC;BP;BP;BP;BP;CC;MF;BP;BP;CC	membrane;integral component of membrane;integral component of membrane;calcium ion binding;cell adhesion;homophilic cell adhesion via plasma membrane adhesion molecules;plasma membrane;integral component of plasma membrane;cell adhesion;chemical synaptic transmission;synapse assembly;calcium-dependent cell-cell adhesion via plasma membrane cell adhesion molecules;membrane;calcium ion binding;cell…
ENSG00000252743	RNU6-850P	RNA, U6 small nuclear 850, pseudogene	1.03	0	2.5111	0.36843	0.95373
ENSG00000240785	RPL36AP21	ribosomal protein L36a pseudogene 21	1.03	0	2.5111	0.36843	0.95373
ENSG00000125965	GDF5	growth differentiation factor 5	3.41	0.53	2.5053	0.12418	0.55096	GO:0050680;GO:0016020;GO:0008083;GO:0010469;GO:0005886;GO:0005515;GO:0005576;GO:0005125;GO:0005615;GO:0051216;GO:0005615;GO:0005576;GO:0042802;GO:0042981;GO:0060395;GO:0007267;GO:0032332;GO:0005125;GO:0005160;GO:0007179;GO:0010862;GO:0043408;GO:0048468;GO:0060395;GO:0008083;GO:0030509;GO:0036122;GO:0060390;GO:0060591;GO:0030513;GO:0032331;GO:0050680;GO:0016020;GO:0008083;GO:0010469;GO:0005886;GO:…	BP;CC;MF;BP;CC;MF;CC;MF;CC;BP;CC;CC;MF;BP;BP;BP;BP;MF;MF;BP;BP;BP;BP;BP;MF;BP;MF;BP;BP;BP;BP;BP;CC;MF;BP;CC;MF;CC;MF;CC;BP;CC;CC;MF;BP;BP;MF;BP;BP;BP;BP;BP;BP;BP;BP;BP;BP;BP;BP;BP;BP;MF;MF;BP;BP;BP;BP;BP;MF;BP;MF;BP;BP;BP;BP	negative regulation of epithelial cell proliferation;membrane;growth factor activity;regulation of signaling receptor activity;plasma membrane;protein binding;extracellular region;cytokine activity;extracellular space;cartilage development;extracellular space;extracellular region;identical protein binding;regulation of apoptotic process;SMAD protein signal transduction;cell-cell signaling;positiv…	hsa:8200;hsa:8200;hsa:8200	hsa04060;hsa04350;hsa04390	Cytokine-cytokine receptor interaction ;TGF-beta signaling pathway ;Hippo signaling pathway
ENSG00000143632	ACTA1	actin, alpha 1, skeletal muscle	1.02	0	2.5046	0.37055	0.95373	GO:0005737;GO:0000166;GO:0005524;GO:0005524;GO:0005856;GO:0005615;GO:0005200;GO:0005515;GO:0005829;GO:0070062;GO:0001725;GO:0072562;GO:0010628;GO:0090131;GO:0030027;GO:0030175;GO:0044297;GO:0005884;GO:0015629;GO:0030049;GO:0030017;GO:0017022;GO:0006936;GO:0048741;GO:0005865;GO:0043531;GO:0030240;GO:0009612;GO:0009991;GO:0010226;GO:0043503;GO:0048545;GO:0048741;GO:0071417;GO:0000166;GO:0005524	CC;MF;MF;MF;CC;CC;MF;MF;CC;CC;CC;CC;BP;BP;CC;CC;CC;CC;CC;BP;CC;MF;BP;BP;CC;MF;BP;BP;BP;BP;BP;BP;BP;BP;MF;MF	cytoplasm;nucleotide binding;ATP binding;ATP binding;cytoskeleton;extracellular space;structural constituent of cytoskeleton;protein binding;cytosol;extracellular exosome;stress fiber;blood microparticle;positive regulation of gene expression;mesenchyme migration;lamellipodium;filopodium;cell body;actin filament;actin cytoskeleton;muscle filament sliding;sarcomere;myosin binding;muscle contractio…
ENSG00000241571	ATP5F1AP7	ATP synthase F1 subunit alpha pseudogene 7	1.02	0	2.5046	0.37055	0.95373
ENSG00000217733	CCT7P1	chaperonin containing TCP1 subunit 7 pseudogene 1	1.02	0	2.5046	0.37055	0.95373
ENSG00000173762	CD7	CD7 molecule	1.02	0	2.5046	0.37055	0.95373	GO:0016020;GO:0016021;GO:0038023;GO:0002250;GO:0016020;GO:0016021;GO:0016021;GO:0006955;GO:0002376;GO:0002250;GO:0038023;GO:0038023;GO:0005886;GO:0016020;GO:0042110;GO:0007169;GO:0016020;GO:0016021;GO:0038023;GO:0002250;GO:0016020;GO:0016021;GO:0038023;GO:0002250	CC;CC;MF;BP;CC;CC;CC;BP;BP;BP;MF;MF;CC;CC;BP;BP;CC;CC;MF;BP;CC;CC;MF;BP	membrane;integral component of membrane;signaling receptor activity;adaptive immune response;membrane;integral component of membrane;integral component of membrane;immune response;immune system process;adaptive immune response;signaling receptor activity;signaling receptor activity;plasma membrane;membrane;T cell activation;transmembrane receptor protein tyrosine kinase signaling pathway;membrane…	hsa:924	hsa04640	Hematopoietic cell lineage
ENSG00000197826	CFAP299	cilia and flagella associated protein 299	1.02	0	2.5046	0.37055	0.95373
ENSG00000156234	CXCL13	C-X-C motif chemokine ligand 13	1.02	0	2.5046	0.37055	0.95373	GO:2000545;GO:0042742;GO:0005623;GO:0007204;GO:0010469;GO:0005576;GO:0006955;GO:0006935;GO:0005125;GO:0006954;GO:0005615;GO:0008009;GO:0006952;GO:0060326;GO:0006955;GO:0005615;GO:0005576;GO:0071222;GO:0008009;GO:0006954;GO:0030593;GO:0070098;GO:0007186;GO:0046982;GO:0008009;GO:0010820;GO:0090630;GO:0048018;GO:0030595;GO:0061844;GO:0031735;GO:0006955;GO:0008201;GO:0017134;GO:0031724;GO:0048248;GO:…	BP;BP;CC;BP;BP;CC;BP;BP;MF;BP;CC;MF;BP;BP;BP;CC;CC;BP;MF;BP;BP;BP;BP;MF;MF;BP;BP;MF;BP;BP;MF;BP;MF;MF;MF;MF;BP;BP;BP;BP;BP;BP;BP;BP;BP;BP;BP;BP;CC	negative regulation of endothelial cell chemotaxis to fibroblast growth factor;defense response to bacterium;cell;positive regulation of cytosolic calcium ion concentration;regulation of signaling receptor activity;extracellular region;immune response;chemotaxis;cytokine activity;inflammatory response;extracellular space;chemokine activity;defense response;cell chemotaxis;immune response;extracel…	hsa:10563;hsa:10563;hsa:10563	hsa04060;hsa04061;hsa04062	Cytokine-cytokine receptor interaction ;Viral protein interaction with cytokine and cytokine receptor ;Chemokine signaling pathway
ENSG00000183798	EMILIN3	elastin microfibril interfacer 3	1.02	0	2.5046	0.37055	0.95373	GO:0005576;GO:0031012;GO:0062023;GO:0005201;GO:0010811;GO:0005737	CC;CC;CC;MF;BP;CC	extracellular region;extracellular matrix;collagen-containing extracellular matrix;extracellular matrix structural constituent;positive regulation of cell-substrate adhesion;cytoplasm
ENSG00000248893	FAM138E	family with sequence similarity 138 member E	1.02	0	2.5046	0.37055	0.95373
ENSG00000143217	NECTIN4	nectin cell adhesion molecule 4	1.02	0	2.5046	0.37055	0.95373	GO:0016020;GO:0016021;GO:0007155;GO:0005886;GO:0005886;GO:0005515;GO:0005576;GO:0030054;GO:0005886;GO:0042802;GO:0070062;GO:0038023;GO:0005912;GO:0016032;GO:0005913;GO:0042803;GO:0005913;GO:0001618;GO:0007156;GO:0034332;GO:0007157;GO:0043296;GO:0050839;GO:0046718	CC;CC;BP;CC;CC;MF;CC;CC;CC;MF;CC;MF;CC;BP;CC;MF;CC;MF;BP;BP;BP;CC;MF;BP	membrane;integral component of membrane;cell adhesion;plasma membrane;plasma membrane;protein binding;extracellular region;cell junction;plasma membrane;identical protein binding;extracellular exosome;signaling receptor activity;adherens junction;viral process;cell-cell adherens junction;protein homodimerization activity;cell-cell adherens junction;virus receptor activity;homophilic cell adhesion…	hsa:81607	hsa04520	Adherens junction
ENSG00000248485	PCP4L1	Purkinje cell protein 4 like 1	1.02	0	2.5046	0.37055	0.95373
ENSG00000214561	RBBP4P4	RB binding protein 4 pseudogene 4	1.02	0	2.5046	0.37055	0.95373
ENSG00000186212	SOWAHB	sosondowah ankyrin repeat domain family member B	1.02	0	2.5046	0.37055	0.95373
ENSG00000248400	ST13P12	ST13, Hsp70 interacting protein pseudogene 12	1.02	0	2.5046	0.37055	0.95373
ENSG00000259538	UBE2Q2P11	ubiquitin conjugating enzyme E2 Q2 pseudogene 11	1.02	0	2.5046	0.37055	0.95373
ENSG00000248919	ATP5MF-PTCD1	ATP5MF-PTCD1 readthrough	1.02	0	2.5016	0.33997	0.94966	GO:0000049;GO:0042780;GO:0005759	MF;BP;CC	tRNA binding;tRNA 3'-end processing;mitochondrial matrix
ENSG00000239801	DENND6A-AS1	DENND6A antisense RNA 1	1.02	0	2.5016	0.33997	0.94966
ENSG00000134398	ERN2	endoplasmic reticulum to nucleus signaling 2	1.02	0	2.5016	0.33997	0.94966	GO:0004672;GO:0005524;GO:0006468;GO:0006397;GO:0090501;GO:0004540;GO:0016020;GO:0016021;GO:0046872;GO:0000166;GO:0004672;GO:0004674;GO:0004674;GO:0005524;GO:0005524;GO:0006468;GO:0016740;GO:0005783;GO:0005789;GO:0016301;GO:0016310;GO:0016787;GO:0090305;GO:0006397;GO:0008152;GO:0006915;GO:0004519;GO:0090501;GO:0000287;GO:0004540;GO:0003824;GO:0045892;GO:0006468;GO:0034976;GO:1990604;GO:0030263;GO:…	MF;MF;BP;BP;BP;MF;CC;CC;MF;MF;MF;MF;MF;MF;MF;BP;MF;CC;CC;MF;BP;MF;BP;BP;BP;BP;MF;BP;MF;MF;MF;BP;BP;BP;CC;BP;BP;BP;BP;BP;BP;BP;CC	protein kinase activity;ATP binding;protein phosphorylation;mRNA processing;RNA phosphodiester bond hydrolysis;ribonuclease activity;membrane;integral component of membrane;metal ion binding;nucleotide binding;protein kinase activity;protein serine/threonine kinase activity;protein serine/threonine kinase activity;ATP binding;ATP binding;protein phosphorylation;transferase activity;endoplasmic re…
ENSG00000164283	ESM1	endothelial cell specific molecule 1	1.02	0	2.5016	0.33997	0.94966	GO:0005576;GO:0005520;GO:0001558;GO:0002040;GO:0001525;GO:0001525;GO:0008284;GO:0005178;GO:0005178;GO:0001525;GO:0005171;GO:0005171;GO:1902204;GO:1902204;GO:0005576;GO:0005520;GO:0001558;GO:0002040;GO:0001525;GO:0001525;GO:0008284;GO:0005178;GO:0005178;GO:0001525;GO:0005171;GO:0005171;GO:1902204;GO:1902204;GO:0005576;GO:0005520;GO:0001558	CC;MF;BP;BP;BP;BP;BP;MF;MF;BP;MF;MF;BP;BP;CC;MF;BP;BP;BP;BP;BP;MF;MF;BP;MF;MF;BP;BP;CC;MF;BP	extracellular region;insulin-like growth factor binding;regulation of cell growth;sprouting angiogenesis;angiogenesis;angiogenesis;positive regulation of cell proliferation;integrin binding;integrin binding;angiogenesis;hepatocyte growth factor receptor binding;hepatocyte growth factor receptor binding;positive regulation of hepatocyte growth factor receptor signaling pathway;positive regulation …
ENSG00000206172	HBA1	hemoglobin subunit alpha 1	1.02	0	2.5016	0.33997	0.94966	GO:0010942;GO:0016020;GO:0046872;GO:0005506;GO:0005515;GO:0005515;GO:0022627;GO:0005615;GO:0020037;GO:0098869;GO:0006898;GO:0005576;GO:0020037;GO:0005344;GO:0019825;GO:0015671;GO:0015671;GO:0005833;GO:0005829;GO:0070062;GO:0072562;GO:0015701;GO:0042542;GO:0031838;GO:0071682;GO:0005344;GO:0019825;GO:0043177;GO:0042744;GO:0051291;GO:0005833;GO:0031838;GO:0004601;GO:0042744;GO:0031720;GO:0051291;GO:…	BP;CC;MF;MF;MF;MF;CC;CC;MF;BP;BP;CC;MF;MF;MF;BP;BP;CC;CC;CC;CC;BP;BP;CC;CC;MF;MF;MF;BP;BP;CC;CC;MF;BP;MF;BP;CC;CC;MF;MF;MF;MF;BP;CC	positive regulation of cell death;membrane;metal ion binding;iron ion binding;protein binding;protein binding;cytosolic small ribosomal subunit;extracellular space;heme binding;cellular oxidant detoxification;receptor-mediated endocytosis;extracellular region;heme binding;oxygen carrier activity;oxygen binding;oxygen transport;oxygen transport;hemoglobin complex;cytosol;extracellular exosome;bloo…	hsa:3039;hsa:3039	hsa05143;hsa05144	African trypanosomiasis ;Malaria
ENSG00000228612	HK2P1	hexokinase 2 pseudogene 1	1.02	0	2.5016	0.33997	0.94966
ENSG00000106631	MYL7	myosin light chain 7	1.02	0	2.5016	0.33997	0.94966	GO:0005509;GO:0046872;GO:0005509;GO:0016459;GO:0016459;GO:0005515;GO:0005829;GO:0006936;GO:0031672;GO:0043197;GO:0005509;GO:0005509;GO:0005509;GO:0005509	MF;MF;MF;CC;CC;MF;CC;BP;CC;CC;MF;MF;MF;MF	calcium ion binding;metal ion binding;calcium ion binding;myosin complex;myosin complex;protein binding;cytosol;muscle contraction;A band;dendritic spine;calcium ion binding;calcium ion binding;calcium ion binding;calcium ion binding	hsa:58498;hsa:58498;hsa:58498;hsa:58498;hsa:58498	hsa04510;hsa04670;hsa04810;hsa05131;hsa05132	Focal adhesion ;Leukocyte transendothelial migration ;Regulation of actin cytoskeleton ;Shigellosis ;Salmonella infection
ENSG00000174236	REP15	RAB15 effector protein	1.02	0	2.5016	0.33997	0.94966	GO:0016020;GO:0048471;GO:0005515;GO:0005768;GO:0031901;GO:0010008;GO:0055037;GO:0010008;GO:0055037;GO:0033572;GO:0001881;GO:0033572;GO:0001881;GO:0001881	CC;CC;MF;CC;CC;CC;CC;CC;CC;BP;BP;BP;BP;BP	membrane;perinuclear region of cytoplasm;protein binding;endosome;early endosome membrane;endosome membrane;recycling endosome;endosome membrane;recycling endosome;transferrin transport;receptor recycling;transferrin transport;receptor recycling;receptor recycling
ENSG00000185304	RGPD2	RANBP2-like and GRIP domain containing 2	1.02	0	2.5016	0.33997	0.94966	GO:0046907;GO:0005634;GO:0005737;GO:0005813;GO:0008536;GO:0006607;GO:0005643;GO:0005622;GO:0046907	BP;CC;CC;CC;MF;BP;CC;CC;BP	intracellular transport;nucleus;cytoplasm;centrosome;Ran GTPase binding;NLS-bearing protein import into nucleus;nuclear pore;intracellular;intracellular transport
ENSG00000239821	RN7SL513P	RNA, 7SL, cytoplasmic 513, pseudogene	1.02	0	2.5016	0.33997	0.94966
ENSG00000160188	RSPH1	radial spoke head component 1	1.02	0	2.5016	0.33997	0.94966	GO:0005634;GO:0005737;GO:0031514;GO:0005829;GO:0042995;GO:0005515;GO:0051321;GO:0005929;GO:0035082;GO:0007286;GO:0000794;GO:0001520;GO:0036126;GO:0072687;GO:0005634;GO:0005737;GO:0031514;GO:0005829;GO:0042995;GO:0005515;GO:0051321;GO:0005929;GO:0035082	CC;CC;CC;CC;CC;MF;BP;CC;BP;BP;CC;CC;CC;CC;CC;CC;CC;CC;CC;MF;BP;CC;BP	nucleus;cytoplasm;motile cilium;cytosol;cell projection;protein binding;meiotic cell cycle;cilium;axoneme assembly;spermatid development;condensed nuclear chromosome;outer dense fiber;sperm flagellum;meiotic spindle;nucleus;cytoplasm;motile cilium;cytosol;cell projection;protein binding;meiotic cell cycle;cilium;axoneme assembly
ENSG00000206785	SNORA15B-2	small nucleolar RNA, H/ACA box 15B-2	1.02	0	2.5016	0.33997	0.94966
ENSG00000122711	SPINK4	serine peptidase inhibitor, Kazal type 4	1.02	0	2.5016	0.33997	0.94966	GO:0010951;GO:0005576;GO:0030414;GO:0010466;GO:0004867;GO:0042493	BP;CC;MF;BP;MF;BP	negative regulation of endopeptidase activity;extracellular region;peptidase inhibitor activity;negative regulation of peptidase activity;serine-type endopeptidase inhibitor activity;response to drug
ENSG00000243749	TMEM35B	transmembrane protein 35B	1.02	0	2.5016	0.33997	0.94966	GO:0016020;GO:0016021	CC;CC	membrane;integral component of membrane
ENSG00000237548	TTLL11-IT1	TTLL11 intronic transcript 1	1.02	0	2.5016	0.33997	0.94966
ENSG00000173213	TUBB8P12	tubulin beta 8 pseudogene 12	1.02	0	2.5016	0.33997	0.94966	GO:0005737;GO:0000166;GO:0003924;GO:0005525;GO:0005856;GO:0005200;GO:0005874;GO:0007017;GO:0005525;GO:0005737;GO:0005200;GO:0000226;GO:0000278;GO:0007017;GO:0005874;GO:0070062	CC;MF;MF;MF;CC;MF;CC;BP;MF;CC;MF;BP;BP;BP;CC;CC	cytoplasm;nucleotide binding;GTPase activity;GTP binding;cytoskeleton;structural constituent of cytoskeleton;microtubule;microtubule-based process;GTP binding;cytoplasm;structural constituent of cytoskeleton;microtubule cytoskeleton organization;mitotic cell cycle;microtubule-based process;microtubule;extracellular exosome
ENSG00000233797	UFL1-AS1	UFL1 antisense RNA 1	1.02	0	2.5016	0.33997	0.94966
ENSG00000256898	AP002770.2	actin related protein 2/3 complex, subunit 3, 21kDa (ARPC3) pseudogene	1.01	0	2.4986	0.37254	0.95373
ENSG00000182533	CAV3	caveolin 3	1.01	0	2.4986	0.37254	0.95373	GO:0042632;GO:0043409;GO:0051001;GO:0010614;GO:0060373;GO:0043407;GO:0008016;GO:0042593;GO:0060307;GO:0007204;GO:0006469;GO:0002027;GO:0016020;GO:0016021;GO:0043231;GO:0005794;GO:0005886;GO:0005886;GO:0005515;GO:0019870;GO:0019899;GO:0032947;GO:0043014;GO:0044325;GO:0050998;GO:0071253;GO:0001778;GO:0006469;GO:0006641;GO:0006897;GO:0007009;GO:0007015;GO:0007204;GO:0007520;GO:0008016;GO:0008104;GO:…	BP;BP;BP;BP;BP;BP;BP;BP;BP;BP;BP;BP;CC;CC;CC;CC;CC;CC;MF;MF;MF;MF;MF;MF;MF;MF;BP;BP;BP;BP;BP;BP;BP;BP;BP;BP;BP;BP;BP;BP;BP;BP;BP;BP;BP;BP;BP;BP;BP;BP;BP;BP;BP;BP;BP;BP;BP;BP;BP;BP;BP;BP;BP;BP;BP;BP;BP;BP;BP;BP;CC;CC;CC;CC;CC;CC;CC;CC;CC;CC;CC;CC;CC;CC;CC;BP;BP;MF;BP;MF;MF;MF;BP;MF;MF;MF;MF;MF;MF;BP;CC;BP;BP;BP;CC;BP;BP;CC;CC;CC;CC;BP;BP;BP;CC;BP;BP;BP;BP;BP;BP;BP;MF;MF;MF;MF;BP;BP;BP;BP;BP;BP;BP;…	cholesterol homeostasis;negative regulation of MAPK cascade;negative regulation of nitric-oxide synthase activity;negative regulation of cardiac muscle hypertrophy;regulation of ventricular cardiac muscle cell membrane depolarization;negative regulation of MAP kinase activity;regulation of heart contraction;glucose homeostasis;regulation of ventricular cardiac muscle cell membrane repolarization;…	hsa:859;hsa:859;hsa:859;hsa:859;hsa:859;hsa:859	hsa04144;hsa04510;hsa05020;hsa05100;hsa05205;hsa05418	Endocytosis ;Focal adhesion ;Prion disease ;Bacterial invasion of epithelial cells ;Proteoglycans in cancer ;Fluid shear stress and atherosclerosis
ENSG00000164330	EBF1	early B cell factor 1	1.01	0	2.4986	0.37254	0.95373	GO:0005634;GO:0046872;GO:0046983;GO:0006355;GO:0006366;GO:0003677;GO:0003700;GO:0005515;GO:0007275;GO:0005634;GO:0000981;GO:0000981;GO:0000981;GO:0001077;GO:0045944;GO:0070742;GO:0005634;GO:0046872;GO:0046983;GO:0006355;GO:0006366;GO:0003677;GO:0003700;GO:0005515;GO:0007275;GO:0005634;GO:0000981;GO:0000981;GO:0000981;GO:0001077;GO:0045944;GO:0005634;GO:0046872;GO:0046983;GO:0006355;GO:0003677;GO:…	CC;MF;MF;BP;BP;MF;MF;MF;BP;CC;MF;MF;MF;MF;BP;MF;CC;MF;MF;BP;BP;MF;MF;MF;BP;CC;MF;MF;MF;MF;BP;CC;MF;MF;BP;MF;MF;BP;CC;MF;MF;BP;MF;MF;BP	nucleus;metal ion binding;protein dimerization activity;regulation of transcription, DNA-templated;transcription by RNA polymerase II;DNA binding;DNA-binding transcription factor activity;protein binding;multicellular organism development;nucleus;DNA-binding transcription factor activity, RNA polymerase II-specific;DNA-binding transcription factor activity, RNA polymerase II-specific;DNA-binding …
ENSG00000183690	EFHC2	EF-hand domain containing 2	1.01	0	2.4986	0.37254	0.95373	GO:0005509;GO:0005515;GO:1990830	MF;MF;BP	calcium ion binding;protein binding;cellular response to leukemia inhibitory factor
ENSG00000123901	GPR83	G protein-coupled receptor 83	1.01	0	2.4986	0.37254	0.95373	GO:0016020;GO:0016021;GO:0004930;GO:0007186;GO:0005886;GO:0007165;GO:0005886;GO:0007218;GO:0007186;GO:0004983;GO:0004930;GO:0051384;GO:0097730;GO:0016020;GO:0016021;GO:0004930;GO:0007186	CC;CC;MF;BP;CC;BP;CC;BP;BP;MF;MF;BP;CC;CC;CC;MF;BP	membrane;integral component of membrane;G protein-coupled receptor activity;G protein-coupled receptor signaling pathway;plasma membrane;signal transduction;plasma membrane;neuropeptide signaling pathway;G protein-coupled receptor signaling pathway;neuropeptide Y receptor activity;G protein-coupled receptor activity;response to glucocorticoid;non-motile cilium;membrane;integral component of membr…	hsa:10888;hsa:10888	hsa04080;hsa05010	Neuroactive ligand-receptor interaction ;Alzheimer disease
ENSG00000198553	KCNRG	potassium channel regulator	1.01	0	2.4986	0.37254	0.95373	GO:0005783;GO:0005783;GO:0051260;GO:0042802;GO:0005515;GO:1902260;GO:0005783;GO:0005783;GO:0051260;GO:0042802;GO:0005515;GO:1902260	CC;CC;BP;MF;MF;BP;CC;CC;BP;MF;MF;BP	endoplasmic reticulum;endoplasmic reticulum;protein homooligomerization;identical protein binding;protein binding;negative regulation of delayed rectifier potassium channel activity;endoplasmic reticulum;endoplasmic reticulum;protein homooligomerization;identical protein binding;protein binding;negative regulation of delayed rectifier potassium channel activity
ENSG00000278517	MIR6865	microRNA 6865	1.01	0	2.4986	0.37254	0.95373
ENSG00000205978	NYNRIN	NYN domain and retroviral integrase containing	1.01	0	2.4986	0.37254	0.95373	GO:0003674;GO:0008150;GO:0005575;GO:0003676;GO:0016020;GO:0016021;GO:0015074	MF;BP;CC;MF;CC;CC;BP	molecular_function;biological_process;cellular_component;nucleic acid binding;membrane;integral component of membrane;DNA integration
ENSG00000230576	OR6R1P	olfactory receptor family 6 subfamily R member 1 pseudogene	1.01	0	2.4986	0.37254	0.95373
ENSG00000200795	RNU4-1	RNA, U4 small nuclear 1	1.01	0	2.4986	0.37254	0.95373				hsa:26835;hsa:26835	hsa03013;hsa03040	RNA transport ;Spliceosome
ENSG00000243404	RPL35AP32	ribosomal protein L35a pseudogene 32	1.01	0	2.4986	0.37254	0.95373
ENSG00000088726	TMEM40	transmembrane protein 40	1.01	0	2.4986	0.37254	0.95373	GO:0016020;GO:0016021;GO:0016020;GO:0016021;GO:0016020;GO:0016021;GO:0016020;GO:0016021;GO:0016020;GO:0016021	CC;CC;CC;CC;CC;CC;CC;CC;CC;CC	membrane;integral component of membrane;membrane;integral component of membrane;membrane;integral component of membrane;membrane;integral component of membrane;membrane;integral component of membrane
ENSG00000186867	QRFPR	pyroglutamylated RFamide peptide receptor	3.37	0.53	2.496	0.13224	0.57333	GO:0016020;GO:0016021;GO:0004930;GO:0007186;GO:0007165;GO:0007218;GO:0004983;GO:0016020;GO:0016021;GO:0004930;GO:0007186;GO:0007165;GO:0007218;GO:0004983;GO:0016020;GO:0016021;GO:0016021;GO:0004930;GO:0007186;GO:0005886;GO:0007165;GO:0004930;GO:0007186;GO:0005886;GO:0007218;GO:0007186;GO:0004983	CC;CC;MF;BP;BP;BP;MF;CC;CC;MF;BP;BP;BP;MF;CC;CC;CC;MF;BP;CC;BP;MF;BP;CC;BP;BP;MF	membrane;integral component of membrane;G protein-coupled receptor activity;G protein-coupled receptor signaling pathway;signal transduction;neuropeptide signaling pathway;neuropeptide Y receptor activity;membrane;integral component of membrane;G protein-coupled receptor activity;G protein-coupled receptor signaling pathway;signal transduction;neuropeptide signaling pathway;neuropeptide Y recepto…
ENSG00000134917	ADAMTS8	ADAM metallopeptidase with thrombospondin type 1 motif 8	1.01	0	2.4948	0.41181	0.95373	GO:0008270;GO:0046872;GO:0016787;GO:0008233;GO:0006508;GO:0005576;GO:0004222;GO:0008237;GO:0062023;GO:0008201;GO:0062023;GO:0008285;GO:0008237;GO:0005178;GO:0009673;GO:0035435	MF;MF;MF;MF;BP;CC;MF;MF;CC;MF;CC;BP;MF;MF;MF;BP	zinc ion binding;metal ion binding;hydrolase activity;peptidase activity;proteolysis;extracellular region;metalloendopeptidase activity;metallopeptidase activity;collagen-containing extracellular matrix;heparin binding;collagen-containing extracellular matrix;negative regulation of cell proliferation;metallopeptidase activity;integrin binding;low-affinity phosphate transmembrane transporter activ…
ENSG00000260691	ANKRD20A1	ankyrin repeat domain 20 family member A1	1.01	0	2.4948	0.41181	0.95373	GO:0005886	CC	plasma membrane
ENSG00000186543	CROCCP5	ciliary rootlet coiled-coil, rootletin pseudogene 5	1.01	0	2.4948	0.41181	0.95373
ENSG00000215529	EFCAB8	EF-hand calcium binding domain 8	1.01	0	2.4948	0.41181	0.95373	GO:0005509;GO:0005509	MF;MF	calcium ion binding;calcium ion binding
ENSG00000230870	FBXW11P1	F-box and WD repeat domain containing 11 pseudogene 1	1.01	0	2.4948	0.41181	0.95373
ENSG00000143520	FLG2	filaggrin family member 2	1.01	0	2.4948	0.41181	0.95373	GO:0005634;GO:0005737;GO:0005737;GO:0046872;GO:0005509;GO:0005198;GO:0005576;GO:0046914;GO:0043312;GO:1904724;GO:0061436;GO:0001533;GO:0030280;GO:0061436;GO:0036457	CC;CC;CC;MF;MF;MF;CC;MF;BP;CC;BP;CC;MF;BP;CC	nucleus;cytoplasm;cytoplasm;metal ion binding;calcium ion binding;structural molecule activity;extracellular region;transition metal ion binding;neutrophil degranulation;tertiary granule lumen;establishment of skin barrier;cornified envelope;structural constituent of epidermis;establishment of skin barrier;keratohyalin granule
ENSG00000109158	GABRA4	gamma-aminobutyric acid type A receptor alpha4 subunit	1.01	0	2.4948	0.41181	0.95373	GO:0016020;GO:0016021;GO:0005216;GO:0006811;GO:0005886;GO:0004888;GO:0030054;GO:0045202;GO:0045211;GO:0005254;GO:0006821;GO:0034707;GO:0004890;GO:0005230;GO:0007214;GO:0034220;GO:0005886;GO:0007268;GO:0043005;GO:0007165;GO:0005887;GO:0060078;GO:1902476;GO:0034220;GO:0042391;GO:0050877;GO:0045202;GO:1902711;GO:0005887;GO:0005254;GO:0098794;GO:0007214;GO:0005237;GO:0022851;GO:1904315;GO:0007214;GO:…	CC;CC;MF;BP;CC;MF;CC;CC;CC;MF;BP;CC;MF;MF;BP;BP;CC;BP;CC;BP;CC;BP;BP;BP;BP;BP;CC;CC;CC;MF;CC;BP;MF;MF;MF;BP;BP;BP;CC;MF;MF;BP;BP;CC;CC	membrane;integral component of membrane;ion channel activity;ion transport;plasma membrane;transmembrane signaling receptor activity;cell junction;synapse;postsynaptic membrane;chloride channel activity;chloride transport;chloride channel complex;GABA-A receptor activity;extracellular ligand-gated ion channel activity;gamma-aminobutyric acid signaling pathway;ion transmembrane transport;plasma me…	hsa:2557;hsa:2557;hsa:2557;hsa:2557;hsa:2557;hsa:2557	hsa04080;hsa04723;hsa04727;hsa04742;hsa05032;hsa05033	Neuroactive ligand-receptor interaction ;Retrograde endocannabinoid signaling ;GABAergic synapse ;Taste transduction ;Morphine addiction ;Nicotine addiction
ENSG00000027644	INSRR	insulin receptor related receptor	1.01	0	2.4948	0.41181	0.95373	GO:0016020;GO:0016021;GO:0000166;GO:0004672;GO:0005524;GO:0006468;GO:0016740;GO:0016301;GO:0016310;GO:0004713;GO:0007169;GO:0018108;GO:0005887;GO:0004714;GO:0004714;GO:0004714;GO:0046777;GO:0005737;GO:0005887;GO:0005887;GO:0030154;GO:0004713;GO:0004714;GO:0004888;GO:0009968;GO:0043066;GO:0070374;GO:0043235;GO:0042593;GO:0043548;GO:0043560;GO:0030424;GO:0046777;GO:0007169;GO:0001934;GO:0043235;GO:…	CC;CC;MF;MF;MF;BP;MF;MF;BP;MF;BP;BP;CC;MF;MF;MF;BP;CC;CC;CC;BP;MF;MF;MF;BP;BP;BP;CC;BP;MF;MF;CC;BP;BP;BP;CC;BP;MF;MF;CC;BP;BP;BP;BP	membrane;integral component of membrane;nucleotide binding;protein kinase activity;ATP binding;protein phosphorylation;transferase activity;kinase activity;phosphorylation;protein tyrosine kinase activity;transmembrane receptor protein tyrosine kinase signaling pathway;peptidyl-tyrosine phosphorylation;integral component of plasma membrane;transmembrane receptor protein tyrosine kinase activity;t…	hsa:3645;hsa:3645	hsa04810;hsa05215	Regulation of actin cytoskeleton ;Prostate cancer
ENSG00000255524	NPIPB8	nuclear pore complex interacting protein family member B8	1.01	0	2.4948	0.41181	0.95373	GO:0005654	CC	nucleoplasm
ENSG00000213344	PCNPP3	PEST containing nuclear protein pseudogene 3	1.01	0	2.4948	0.41181	0.95373
ENSG00000187510	PLEKHG7	pleckstrin homology and RhoGEF domain containing G7	1.01	0	2.4948	0.41181	0.95373	GO:0005089;GO:0035023;GO:0005089;GO:0035023;GO:0005089;GO:0035023;GO:0005089;GO:0035023;GO:0005089;GO:0035023;GO:0005089;GO:0035023	MF;BP;MF;BP;MF;BP;MF;BP;MF;BP;MF;BP	Rho guanyl-nucleotide exchange factor activity;regulation of Rho protein signal transduction;Rho guanyl-nucleotide exchange factor activity;regulation of Rho protein signal transduction;Rho guanyl-nucleotide exchange factor activity;regulation of Rho protein signal transduction;Rho guanyl-nucleotide exchange factor activity;regulation of Rho protein signal transduction;Rho guanyl-nucleotide excha…
ENSG00000149575	SCN2B	sodium voltage-gated channel beta subunit 2	1.01	0	2.4948	0.41181	0.95373	GO:0060371;GO:0016020;GO:0016021;GO:0005244;GO:0006811;GO:0034765;GO:0006814;GO:0035725;GO:0017080;GO:0001518;GO:0005272;GO:0001518;GO:0017080;GO:2000649;GO:0007268;GO:0060048;GO:0086002;GO:0086091;GO:0005248;GO:0086006;GO:0007399;GO:0035725;GO:0046684;GO:0086012;GO:0001518	BP;CC;CC;MF;BP;BP;BP;BP;MF;CC;MF;CC;MF;BP;BP;BP;BP;BP;MF;MF;BP;BP;BP;BP;CC	regulation of atrial cardiac muscle cell membrane depolarization;membrane;integral component of membrane;voltage-gated ion channel activity;ion transport;regulation of ion transmembrane transport;sodium ion transport;sodium ion transmembrane transport;sodium channel regulator activity;voltage-gated sodium channel complex;sodium channel activity;voltage-gated sodium channel complex;sodium channel …
ENSG00000272533	SNORA28	small nucleolar RNA, H/ACA box 28	1.01	0	2.4948	0.41181	0.95373
ENSG00000230604	TSEN15P2	tRNA splicing endonuclease subunit 15 pseudogene 2	1.01	0	2.4948	0.41181	0.95373
ENSG00000165061	ZMAT4	zinc finger matrin-type 4	1.01	0	2.4948	0.41181	0.95373	GO:0003676;GO:0005634;GO:0008270;GO:0046872;GO:0003677;GO:0005515;GO:0003676;GO:0005634;GO:0008270;GO:0046872;GO:0003677;GO:0005515;GO:0003676;GO:0008270;GO:0046872	MF;CC;MF;MF;MF;MF;MF;CC;MF;MF;MF;MF;MF;MF;MF	nucleic acid binding;nucleus;zinc ion binding;metal ion binding;DNA binding;protein binding;nucleic acid binding;nucleus;zinc ion binding;metal ion binding;DNA binding;protein binding;nucleic acid binding;zinc ion binding;metal ion binding
ENSG00000236609	ZNF853	zinc finger protein 853	1.01	0	2.4948	0.41181	0.95373	GO:0003676;GO:0046872;GO:0006357;GO:0000981	MF;MF;BP;MF	nucleic acid binding;metal ion binding;regulation of transcription by RNA polymerase II;DNA-binding transcription factor activity, RNA polymerase II-specific	hsa:54753	hsa05168	Herpes simplex virus 1 infection
ENSG00000099260	PALMD	palmdelphin	7.46	1.39	2.4945	0.021782	0.15175	GO:0005737;GO:0016020;GO:0042995;GO:0008360;GO:0030425;GO:0005737;GO:0043197;GO:0016020;GO:0008360;GO:0005737;GO:0016020;GO:0042995;GO:0008360;GO:0030425;GO:0005737;GO:0043197	CC;CC;CC;BP;CC;CC;CC;CC;BP;CC;CC;CC;BP;CC;CC;CC	cytoplasm;membrane;cell projection;regulation of cell shape;dendrite;cytoplasm;dendritic spine;membrane;regulation of cell shape;cytoplasm;membrane;cell projection;regulation of cell shape;dendrite;cytoplasm;dendritic spine
ENSG00000172156	CCL11	C-C motif chemokine ligand 11	1.01	0	2.492	0.37469	0.95373	GO:0030335;GO:0005622;GO:0005623;GO:0010469;GO:0005576;GO:0005515;GO:0006955;GO:0005125;GO:0006954;GO:0005615;GO:0008009;GO:0006935;GO:0005615;GO:0005576;GO:0007186;GO:0070374;GO:0008009;GO:0048020;GO:0002548;GO:0006954;GO:0030593;GO:0043547;GO:0048245;GO:0048247;GO:0070098;GO:0071346;GO:0071347;GO:0071356;GO:0007010;GO:0008360;GO:0006468;GO:0008009;GO:0031728;GO:0048018;GO:0001938;GO:0006935;GO:…	BP;CC;CC;BP;CC;MF;BP;MF;BP;CC;MF;BP;CC;CC;BP;BP;MF;MF;BP;BP;BP;BP;BP;BP;BP;BP;BP;BP;BP;BP;BP;MF;MF;MF;BP;BP;BP;BP;BP;BP;BP;BP;BP;BP;BP;CC;BP;MF;BP;BP;BP;BP;BP;BP;BP;BP;BP;BP	positive regulation of cell migration;intracellular;cell;regulation of signaling receptor activity;extracellular region;protein binding;immune response;cytokine activity;inflammatory response;extracellular space;chemokine activity;chemotaxis;extracellular space;extracellular region;G protein-coupled receptor signaling pathway;positive regulation of ERK1 and ERK2 cascade;chemokine activity;CCR che…	hsa:6356;hsa:6356;hsa:6356;hsa:6356;hsa:6356	hsa04060;hsa04061;hsa04062;hsa04657;hsa05310	Cytokine-cytokine receptor interaction ;Viral protein interaction with cytokine and cytokine receptor ;Chemokine signaling pathway ;IL-17 signaling pathway ;Asthma
ENSG00000233025	CRYZP1	crystallin zeta pseudogene 1	1.01	0	2.492	0.37469	0.95373
ENSG00000109182	CWH43	cell wall biogenesis 43 C-terminal homolog	1.01	0	2.492	0.37469	0.95373	GO:0016020;GO:0016021;GO:0006506;GO:0006506;GO:0016020;GO:0016021;GO:0016020;GO:0016021	CC;CC;BP;BP;CC;CC;CC;CC	membrane;integral component of membrane;GPI anchor biosynthetic process;GPI anchor biosynthetic process;membrane;integral component of membrane;membrane;integral component of membrane
ENSG00000217414	DDX18P3	DEAD-box helicase 18 pseudogene 3	1.01	0	2.492	0.37469	0.95373
ENSG00000132185	FCRLA	Fc receptor like A	3.37	0.53	2.492	0.12491	0.5532	GO:0005737;GO:0030154;GO:0005737;GO:0005737;GO:0030154;GO:0005737;GO:0005737;GO:0030154;GO:0005737;GO:0005737;GO:0030154;GO:0005737;GO:0005737;GO:0030154;GO:0005737;GO:0005737;GO:0030154;GO:0005737;GO:0005737;GO:0030154;GO:0005737;GO:0005737;GO:0030154;GO:0005737;GO:0005737;GO:0030154;GO:0005737;GO:0005737;GO:0030154;GO:0005737;GO:0005737;GO:0030154;GO:0005737	CC;BP;CC;CC;BP;CC;CC;BP;CC;CC;BP;CC;CC;BP;CC;CC;BP;CC;CC;BP;CC;CC;BP;CC;CC;BP;CC;CC;BP;CC;CC;BP;CC	cytoplasm;cell differentiation;cytoplasm;cytoplasm;cell differentiation;cytoplasm;cytoplasm;cell differentiation;cytoplasm;cytoplasm;cell differentiation;cytoplasm;cytoplasm;cell differentiation;cytoplasm;cytoplasm;cell differentiation;cytoplasm;cytoplasm;cell differentiation;cytoplasm;cytoplasm;cell differentiation;cytoplasm;cytoplasm;cell differentiation;cytoplasm;cytoplasm;cell differentiation…
ENSG00000234315	OSTCP5	oligosaccharyltransferase complex subunit pseudogene 5	1.01	0	2.492	0.37469	0.95373
ENSG00000237714	P4HA2-AS1	P4HA2 antisense RNA 1	1.01	0	2.492	0.37469	0.95373
ENSG00000141506	PIK3R5	phosphoinositide-3-kinase regulatory subunit 5	1.01	0	2.492	0.37469	0.95373	GO:0046935;GO:0043551;GO:0005944;GO:0005634;GO:0005737;GO:0005737;GO:0016020;GO:0016020;GO:0005829;GO:0016301;GO:0016310;GO:0005886;GO:0007186;GO:0005815;GO:0046854;GO:0046935;GO:0005944;GO:0007186;GO:0005829;GO:0046935;GO:0005942;GO:0030168;GO:0046934;GO:0014065;GO:0014065;GO:0051897;GO:0043406;GO:0043406;GO:0005944;GO:0031683;GO:0005829;GO:0005815;GO:0046935;GO:0043551;GO:0005944;GO:0005829;GO:…	MF;BP;CC;CC;CC;CC;CC;CC;CC;MF;BP;CC;BP;CC;BP;MF;CC;BP;CC;MF;CC;BP;MF;BP;BP;BP;BP;BP;CC;MF;CC;CC;MF;BP;CC;CC;CC;MF;BP;CC;MF;BP;CC;CC;CC;CC;CC;CC;CC;CC;BP;CC;BP;MF;CC;BP;CC;MF;CC;BP;MF;BP;BP;BP;BP;BP;CC;MF;CC;CC;CC;CC;CC;CC;CC;BP;CC;BP;MF;CC;BP;CC;MF;CC;BP;MF;BP;BP;BP;BP;BP;CC;MF;CC;CC;CC;CC;CC;CC;CC;BP;CC;BP;MF;CC;BP;CC;MF;CC;BP;MF;BP;BP;BP;BP;BP;CC;MF;CC;CC;CC;CC;CC;CC;MF;BP;CC;BP;CC;BP;MF;CC;BP;…	1-phosphatidylinositol-3-kinase regulator activity;regulation of phosphatidylinositol 3-kinase activity;phosphatidylinositol 3-kinase complex, class IB;nucleus;cytoplasm;cytoplasm;membrane;membrane;cytosol;kinase activity;phosphorylation;plasma membrane;G protein-coupled receptor signaling pathway;microtubule organizing center;phosphatidylinositol phosphorylation;1-phosphatidylinositol-3-kinase r…	hsa:23533;hsa:23533;hsa:23533;hsa:23533;hsa:23533;hsa:23533;hsa:23533;hsa:23533;hsa:23533;hsa:23533;hsa:23533	hsa04022;hsa04062;hsa04072;hsa04151;hsa04261;hsa04371;hsa04611;hsa04725;hsa04921;hsa05145;hsa05167	cGMP-PKG signaling pathway ;Chemokine signaling pathway ;Phospholipase D signaling pathway ;PI3K-Akt signaling pathway ;Adrenergic signaling in cardiomyocytes ;Apelin signaling pathway ;Platelet activation ;Cholinergic synapse ;Oxytocin signaling pathway ;Toxoplasmosis ;Kaposi sarcoma-associated herpesvirus infection
ENSG00000239608	RUVBL1-AS1	RUVBL1 antisense RNA 1	1.01	0	2.492	0.37469	0.95373
ENSG00000170426	SDR9C7	short chain dehydrogenase/reductase family 9C member 7	1.01	0	2.492	0.37469	0.95373	GO:0005737;GO:0005730;GO:0005829;GO:0016491;GO:0055114;GO:0055114;GO:0004745;GO:0004745	CC;CC;CC;MF;BP;BP;MF;MF	cytoplasm;nucleolus;cytosol;oxidoreductase activity;oxidation-reduction process;oxidation-reduction process;retinol dehydrogenase activity;retinol dehydrogenase activity
ENSG00000235064	SLC25A5P2	solute carrier family 25 member 5 pseudogene 2	1.01	0	2.492	0.37469	0.95373
ENSG00000221539	SNORD99	small nucleolar RNA, C/D box 99	1.01	0	2.492	0.37469	0.95373
ENSG00000008056	SYN1	synapsin I	1.01	0	2.492	0.37469	0.95373	GO:0005524;GO:0003779;GO:0005794;GO:0005515;GO:0007269;GO:0008021;GO:0030054;GO:0045202;GO:0007268;GO:0030672;GO:0005856;GO:0005215;GO:0007269;GO:0005524;GO:0019901;GO:0008021;GO:0019901;GO:0048306;GO:0046928;GO:0048666;GO:0050808;GO:0097091;GO:2000300;GO:0000795;GO:0005829;GO:0014069;GO:0030424;GO:0030425;GO:0030672;GO:0043209;GO:0043229;GO:0048786;GO:0098793;GO:0098850;GO:0098993;GO:0005524;GO:…	MF;MF;CC;MF;BP;CC;CC;CC;BP;CC;CC;MF;BP;MF;MF;CC;MF;MF;BP;BP;BP;BP;BP;CC;CC;CC;CC;CC;CC;CC;CC;CC;CC;CC;CC;MF;MF;CC;MF;BP;CC;CC;CC;BP;CC;CC;MF;BP;MF;MF;CC;BP;BP;BP;CC;BP;CC	ATP binding;actin binding;Golgi apparatus;protein binding;neurotransmitter secretion;synaptic vesicle;cell junction;synapse;chemical synaptic transmission;synaptic vesicle membrane;cytoskeleton;transporter activity;neurotransmitter secretion;ATP binding;protein kinase binding;synaptic vesicle;protein kinase binding;calcium-dependent protein binding;regulation of neurotransmitter secretion;neuron …
ENSG00000280055	TMEM75	transmembrane protein 75	1.01	0	2.492	0.37469	0.95373
ENSG00000213606	AKR1B10P1	aldo-keto reductase family 1 member B10 pseudogene 1	1.01	0	2.489	0.3757	0.95373
ENSG00000248027	AP001351.1	uncharacterized LOC100128386	1.01	0	2.489	0.3757	0.95373
ENSG00000188820	CALHM6	calcium homeostasis modulator family member 6	1.01	0	2.489	0.3757	0.95373	GO:0016020;GO:0016021;GO:0006811;GO:0005887;GO:0016020;GO:0016021;GO:0006811;GO:0005887;GO:0016020;GO:0016021	CC;CC;BP;CC;CC;CC;BP;CC;CC;CC	membrane;integral component of membrane;ion transport;integral component of plasma membrane;membrane;integral component of membrane;ion transport;integral component of plasma membrane;membrane;integral component of membrane
ENSG00000224574	COL18A1-AS2	COL18A1 antisense RNA 2	1.01	0	2.489	0.3757	0.95373
ENSG00000275708	MIR3648-1	microRNA 3648-1	1.01	0	2.489	0.3757	0.95373
ENSG00000215973	MIR933	microRNA 933	1.01	0	2.489	0.3757	0.95373
ENSG00000236411	NDUFAF4P3	NADH:ubiquinone oxidoreductase complex assembly factor 4 pseudogene 3	1.01	0	2.489	0.3757	0.95373
ENSG00000237917	PARP4P1	poly(ADP-ribose) polymerase family member 4 pseudogene 1	1.01	0	2.489	0.3757	0.95373
ENSG00000179165	PXT1	peroxisomal testis enriched protein 1	1.01	0	2.489	0.3757	0.95373	GO:0005634;GO:0005777;GO:0005777;GO:0003674;GO:0008150;GO:0043065;GO:0005777	CC;CC;CC;MF;BP;BP;CC	nucleus;peroxisome;peroxisome;molecular_function;biological_process;positive regulation of apoptotic process;peroxisome
ENSG00000255587	RAB44	RAB44, member RAS oncogene family	1.01	0	2.489	0.3757	0.95373	GO:0016020;GO:0000166;GO:0005509;GO:0003924;GO:0005525;GO:0005886;GO:0005886;GO:0006886;GO:0003924;GO:0032482;GO:0043312;GO:0035579;GO:0035577	CC;MF;MF;MF;MF;CC;CC;BP;MF;BP;BP;CC;CC	membrane;nucleotide binding;calcium ion binding;GTPase activity;GTP binding;plasma membrane;plasma membrane;intracellular protein transport;GTPase activity;Rab protein signal transduction;neutrophil degranulation;specific granule membrane;azurophil granule membrane
ENSG00000271924	RNA5SP108	RNA, 5S ribosomal pseudogene 108	1.01	0	2.489	0.3757	0.95373
ENSG00000207277	RNA5SP284	RNA, 5S ribosomal pseudogene 284	1.01	0	2.489	0.3757	0.95373
ENSG00000237676	RPL30P4	ribosomal protein L30 pseudogene 4	1.01	0	2.489	0.3757	0.95373
ENSG00000207442	SNORD116-6	small nucleolar RNA, C/D box 116-6	1.01	0	2.489	0.3757	0.95373
ENSG00000255036	STRA6LP	STRA6 like, pseudogene	1.01	0	2.489	0.3757	0.95373
ENSG00000221971	TTC4P1	tetratricopeptide repeat domain 4 pseudogene 1	1.01	0	2.489	0.3757	0.95373
ENSG00000140527	WDR93	WD repeat domain 93	1.01	0	2.489	0.3757	0.95373	GO:0022900;GO:0016651;GO:0005747;GO:0008137;GO:0022900;GO:0016651;GO:0005747;GO:0008137;GO:0022900;GO:0016651	BP;MF;CC;MF;BP;MF;CC;MF;BP;MF	electron transport chain;oxidoreductase activity, acting on NAD(P)H;mitochondrial respiratory chain complex I;NADH dehydrogenase (ubiquinone) activity;electron transport chain;oxidoreductase activity, acting on NAD(P)H;mitochondrial respiratory chain complex I;NADH dehydrogenase (ubiquinone) activity;electron transport chain;oxidoreductase activity, acting on NAD(P)H
ENSG00000066185	ZMYND12	zinc finger MYND-type containing 12	1.01	0	2.489	0.3757	0.95373	GO:0046872;GO:0005622;GO:0046872	MF;CC;MF	metal ion binding;intracellular;metal ion binding
ENSG00000223694	ADH5P3	alcohol dehydrogenase 5 (class III), chi polypeptide, pseudogene 3	1	0	2.4853	0.41491	0.95373
ENSG00000164304	CAGE1	cancer antigen 1	1	0	2.4853	0.41491	0.95373	GO:0005515;GO:0005515;GO:0005515;GO:0005515;GO:0005515	MF;MF;MF;MF;MF	protein binding;protein binding;protein binding;protein binding;protein binding
ENSG00000150637	CD226	CD226 molecule	1	0	2.4853	0.41491	0.95373	GO:0016020;GO:0016021;GO:0007155;GO:0005886;GO:0005515;GO:0050776;GO:0005886;GO:0050862;GO:0009986;GO:0005887;GO:0007165;GO:0007155;GO:0019901;GO:0008037;GO:0045954;GO:0045121;GO:0050839;GO:0005178;GO:0002860;GO:0002860;GO:0002891;GO:0001816;GO:0002729;GO:0032729;GO:0033005;GO:0060369;GO:0009897;GO:0016020;GO:0016021;GO:0016020;GO:0016021;GO:0016020;GO:0016021;GO:0007155;GO:0005886;GO:0005515;GO:…	CC;CC;BP;CC;MF;BP;CC;BP;CC;CC;BP;BP;MF;BP;BP;CC;MF;MF;BP;BP;BP;BP;BP;BP;BP;BP;CC;CC;CC;CC;CC;CC;CC;BP;CC;MF;BP;CC;BP;CC;CC;BP;BP;MF;BP;BP;CC;MF;MF;BP;BP;BP;BP;BP;CC;CC	membrane;integral component of membrane;cell adhesion;plasma membrane;protein binding;regulation of immune response;plasma membrane;positive regulation of T cell receptor signaling pathway;cell surface;integral component of plasma membrane;signal transduction;cell adhesion;protein kinase binding;cell recognition;positive regulation of natural killer cell mediated cytotoxicity;membrane raft;cell a…	hsa:10666	hsa04514	Cell adhesion molecules
ENSG00000235141	COX6CP17	cytochrome c oxidase subunit 6C pseudogene 17	1	0	2.4853	0.41491	0.95373
ENSG00000179399	GPC5	glypican 5	1	0	2.4853	0.41491	0.95373	GO:0016020;GO:0016021;GO:0005886;GO:0005576;GO:0005615;GO:0062023;GO:0009966;GO:0005576;GO:0005886;GO:0031225;GO:0046658;GO:0043202;GO:0001523;GO:0006024;GO:0006027;GO:0005796;GO:0016020;GO:0005886;GO:0062023;GO:0009966;GO:0031225;GO:0046658	CC;CC;CC;CC;CC;CC;BP;CC;CC;CC;CC;CC;BP;BP;BP;CC;CC;CC;CC;BP;CC;CC	membrane;integral component of membrane;plasma membrane;extracellular region;extracellular space;collagen-containing extracellular matrix;regulation of signal transduction;extracellular region;plasma membrane;anchored component of membrane;anchored component of plasma membrane;lysosomal lumen;retinoid metabolic process;glycosaminoglycan biosynthetic process;glycosaminoglycan catabolic process;Gol…
ENSG00000207971	MIR125B1	microRNA 125b-1	1	0	2.4853	0.41491	0.95373	GO:0005615;GO:1903231;GO:0035278;GO:0016525;GO:1905065	CC;MF;BP;BP;BP	extracellular space;mRNA binding involved in posttranscriptional gene silencing;miRNA mediated inhibition of translation;negative regulation of angiogenesis;positive regulation of vascular smooth muscle cell differentiation	hsa:406911	hsa05206	MicroRNAs in cancer
ENSG00000243429	OR7E29P	olfactory receptor family 7 subfamily E member 29 pseudogene	1	0	2.4853	0.41491	0.95373
ENSG00000253649	PRSS51	serine protease 51	1	0	2.4853	0.41491	0.95373	GO:0006508;GO:0004252;GO:0006508;GO:0005576;GO:0004252	BP;MF;BP;CC;MF	proteolysis;serine-type endopeptidase activity;proteolysis;extracellular region;serine-type endopeptidase activity
ENSG00000258769	RAP1AP	RAP1A, member of RAS oncogene family pseudogene	1	0	2.4853	0.41491	0.95373
ENSG00000251705	RNA5-8SP6	RNA, 5.8S ribosomal pseudogene 6	1	0	2.4853	0.41491	0.95373
ENSG00000238419	RNU7-186P	RNA, U7 small nuclear 186 pseudogene	1	0	2.4853	0.41491	0.95373
ENSG00000207197	SNORD116-12	small nucleolar RNA, C/D box 116-12	1	0	2.4853	0.41491	0.95373
ENSG00000207133	SNORD116-7	small nucleolar RNA, C/D box 116-7	1	0	2.4853	0.41491	0.95373
ENSG00000186777	ZNF732	zinc finger protein 732	1	0	2.4853	0.41491	0.95373	GO:0003676;GO:0005634;GO:0046872;GO:0006355;GO:0003677;GO:0005622;GO:0006357;GO:0000981;GO:0003676;GO:0046872;GO:0006355;GO:0005622	MF;CC;MF;BP;MF;CC;BP;MF;MF;MF;BP;CC	nucleic acid binding;nucleus;metal ion binding;regulation of transcription, DNA-templated;DNA binding;intracellular;regulation of transcription by RNA polymerase II;DNA-binding transcription factor activity, RNA polymerase II-specific;nucleic acid binding;metal ion binding;regulation of transcription, DNA-templated;intracellular
ENSG00000170801	HTRA3	HtrA serine peptidase 3	3.73	0.72	2.4692	0.10504	0.49463	GO:0016787;GO:0005576;GO:0008233;GO:0006508;GO:0006508;GO:0004252;GO:0005520;GO:0001558;GO:0008236;GO:0008236;GO:0005515;GO:0004175;GO:0030512;GO:0030514;GO:0030512;GO:0030514;GO:0016787;GO:0005576;GO:0008233;GO:0006508;GO:0006508;GO:0004252;GO:0005520;GO:0001558;GO:0008236;GO:0008236;GO:0005515;GO:0004175;GO:0030512;GO:0030514	MF;CC;MF;BP;BP;MF;MF;BP;MF;MF;MF;MF;BP;BP;BP;BP;MF;CC;MF;BP;BP;MF;MF;BP;MF;MF;MF;MF;BP;BP	hydrolase activity;extracellular region;peptidase activity;proteolysis;proteolysis;serine-type endopeptidase activity;insulin-like growth factor binding;regulation of cell growth;serine-type peptidase activity;serine-type peptidase activity;protein binding;endopeptidase activity;negative regulation of transforming growth factor beta receptor signaling pathway;negative regulation of BMP signaling …
ENSG00000254560	BBOX1-AS1	BBOX1 antisense RNA 1	7.15	1.3	2.4623	0.02649	0.17679
ENSG00000197165	SULT1A2	sulfotransferase family 1A member 2	3.41	0.61	2.4268	0.11706	0.5309	GO:0016740;GO:0008146;GO:0016740;GO:0008146;GO:0005737;GO:0016740;GO:0006629;GO:0008202;GO:0005515;GO:0008146;GO:0006805;GO:0005829;GO:0050427;GO:0050427;GO:0004062;GO:0008146;GO:0051923;GO:0004062;GO:0006068;GO:0018958;GO:0006584;GO:0004062;GO:0047894;GO:0009309;GO:0016740;GO:0008146;GO:0005737;GO:0016740;GO:0006629;GO:0008202;GO:0005515;GO:0008146;GO:0006805;GO:0005829;GO:0050427;GO:0050427;GO:…	MF;MF;MF;MF;CC;MF;BP;BP;MF;MF;BP;CC;BP;BP;MF;MF;BP;MF;BP;BP;BP;MF;MF;BP;MF;MF;CC;MF;BP;BP;MF;MF;BP;CC;BP;BP;MF;MF;BP;MF;BP;BP;BP;MF;MF;BP	transferase activity;sulfotransferase activity;transferase activity;sulfotransferase activity;cytoplasm;transferase activity;lipid metabolic process;steroid metabolic process;protein binding;sulfotransferase activity;xenobiotic metabolic process;cytosol;3'-phosphoadenosine 5'-phosphosulfate metabolic process;3'-phosphoadenosine 5'-phosphosulfate metabolic process;aryl sulfotransferase activity;su…	hsa:6799	hsa05204	Chemical carcinogenesis
ENSG00000153165	RGPD3	RANBP2-like and GRIP domain containing 3	5.45	1.1	2.4238	0.051653	0.29655	GO:0046907;GO:0005634;GO:0005737;GO:0005813;GO:0008536;GO:0006607;GO:0005643;GO:0005622;GO:0046907	BP;CC;CC;CC;MF;BP;CC;CC;BP	intracellular transport;nucleus;cytoplasm;centrosome;Ran GTPase binding;NLS-bearing protein import into nucleus;nuclear pore;intracellular;intracellular transport
ENSG00000151790	TDO2	tryptophan 2,3-dioxygenase	10.14	1.86	2.4129	0.0082442	0.06831	GO:0046872;GO:0055114;GO:0020037;GO:0019441;GO:0004833;GO:0046872;GO:0055114;GO:0020037;GO:0019441;GO:0004833;GO:0046872;GO:0016491;GO:0055114;GO:0005515;GO:0051213;GO:0020037;GO:0042802;GO:0020037;GO:0020037;GO:0019441;GO:0005829;GO:0004833;GO:0051289;GO:0006569;GO:0006569;GO:0004833;GO:0019441;GO:0004833;GO:0004833;GO:0016597;GO:0019825;GO:0006568;GO:0019442;GO:0019442;GO:1904842	MF;BP;MF;BP;MF;MF;BP;MF;BP;MF;MF;MF;BP;MF;MF;MF;MF;MF;MF;BP;CC;MF;BP;BP;BP;MF;BP;MF;MF;MF;MF;BP;BP;BP;BP	metal ion binding;oxidation-reduction process;heme binding;tryptophan catabolic process to kynurenine;tryptophan 2,3-dioxygenase activity;metal ion binding;oxidation-reduction process;heme binding;tryptophan catabolic process to kynurenine;tryptophan 2,3-dioxygenase activity;metal ion binding;oxidoreductase activity;oxidation-reduction process;protein binding;dioxygenase activity;heme binding;ide…	hsa:6999;hsa:6999;hsa:6999	hsa00380;hsa01100;hsa01240	Tryptophan metabolism ;Metabolic pathways ;Biosynthesis of cofactors
ENSG00000226361	TERF1P5	telomeric repeat binding factor 1 pseudogene 5	5.08	1.1	2.314	0.078249	0.40222
ENSG00000147082	CCNB3	cyclin B3	3.39	0.75	2.3038	0.14788	0.61456	GO:0005634;GO:0016607;GO:0051301;GO:0005515;GO:0007049;GO:0051321;GO:0019901;GO:0005634;GO:0005737;GO:0000278;GO:0005813;GO:0019901;GO:0000079;GO:0008284;GO:0016538;GO:0000307;GO:0000079;GO:0007088;GO:0045787;GO:0010389;GO:0005634;GO:0016607;GO:0051301;GO:0005515;GO:0007049;GO:0051321;GO:0019901;GO:0005634;GO:0005737;GO:0000278;GO:0005813;GO:0019901;GO:0000079;GO:0008284;GO:0016538;GO:0000307;GO:…	CC;CC;BP;MF;BP;BP;MF;CC;CC;BP;CC;MF;BP;BP;MF;CC;BP;BP;BP;BP;CC;CC;BP;MF;BP;BP;MF;CC;CC;BP;CC;MF;BP;BP;MF;CC;BP;BP;BP;BP;CC;CC;BP;MF;BP;BP;MF;CC;CC;BP;CC;MF;BP;BP;MF;CC;BP;BP;BP;BP;CC;CC;BP;MF;BP;BP;MF;CC;CC;BP;CC;MF;BP;BP;MF;CC;BP;BP;BP;BP;CC;CC;BP;MF;BP;BP;MF;CC;CC;BP;CC;MF;BP;BP;MF;CC;BP;BP;BP;BP	nucleus;nuclear speck;cell division;protein binding;cell cycle;meiotic cell cycle;protein kinase binding;nucleus;cytoplasm;mitotic cell cycle;centrosome;protein kinase binding;regulation of cyclin-dependent protein serine/threonine kinase activity;positive regulation of cell proliferation;cyclin-dependent protein serine/threonine kinase regulator activity;cyclin-dependent protein kinase holoenzym…	hsa:85417;hsa:85417;hsa:85417;hsa:85417;hsa:85417	hsa04068;hsa04110;hsa04218;hsa04914;hsa05170	FoxO signaling pathway ;Cell cycle ;Cellular senescence ;Progesterone-mediated oocyte maturation ;Human immunodeficiency virus 1 infection
ENSG00000143603	KCNN3	potassium calcium-activated channel subfamily N member 3	1.73	0.35	2.2987	0.31222	0.91574	GO:0016020;GO:0016021;GO:0006813;GO:0071805;GO:0005516;GO:0015269;GO:0016286;GO:0016020;GO:0016021;GO:0006811;GO:0006813;GO:0005516;GO:0005886;GO:0043005;GO:0015269;GO:0016286;GO:0005886;GO:0043025;GO:0005516;GO:0071805;GO:0016286;GO:0016020;GO:0016021;GO:0006811;GO:0006813;GO:0005516;GO:0005886;GO:0043005;GO:0015269;GO:0016286;GO:0005886;GO:0043025;GO:0005516;GO:0071805;GO:0016286;GO:0016020;GO:…	CC;CC;BP;BP;MF;MF;MF;CC;CC;BP;BP;MF;CC;CC;MF;MF;CC;CC;MF;BP;MF;CC;CC;BP;BP;MF;CC;CC;MF;MF;CC;CC;MF;BP;MF;CC;CC;BP;BP;MF;MF;MF;CC;CC	membrane;integral component of membrane;potassium ion transport;potassium ion transmembrane transport;calmodulin binding;calcium-activated potassium channel activity;small conductance calcium-activated potassium channel activity;membrane;integral component of membrane;ion transport;potassium ion transport;calmodulin binding;plasma membrane;neuron projection;calcium-activated potassium channel act…	hsa:3782;hsa:3782	hsa04911;hsa04929	Insulin secretion ;GnRH secretion
ENSG00000233929	MT1XP1	metallothionein 1X pseudogene 1	1.73	0.35	2.2987	0.31222	0.91574
ENSG00000265386	RN7SL219P	RNA, 7SL, cytoplasmic 219, pseudogene	1.73	0.35	2.2987	0.31222	0.91574
ENSG00000260224	UBL5P4	ubiquitin like 5 pseudogene 4	1.72	0.27	2.2925	0.28876	0.8802
ENSG00000270503	YTHDF2P1	YTH domain family member 2 pseudogene 1	1.72	0.27	2.2925	0.28876	0.8802
ENSG00000147889	CDKN2A	cyclin dependent kinase inhibitor 2A	1.71	0.27	2.2849	0.26433	0.84244	GO:0008285;GO:0008285;GO:0001953;GO:0032088;GO:0003723;GO:0005634;GO:0005737;GO:0005515;GO:0007049;GO:0005634;GO:0005829;GO:0005634;GO:0045892;GO:0005737;GO:0019901;GO:0090399;GO:0030308;GO:0007050;GO:0007265;GO:0090398;GO:0034393;GO:0007050;GO:0051059;GO:0000082;GO:0035986;GO:2000774;GO:0035985;GO:0045736;GO:0004861;GO:0042326;GO:0004861;GO:2000111;GO:0006919;GO:0005634;GO:0006469;GO:0005634;GO:…	BP;BP;BP;BP;MF;CC;CC;MF;BP;CC;CC;CC;BP;CC;MF;BP;BP;BP;BP;BP;BP;BP;MF;BP;BP;BP;CC;BP;MF;BP;MF;BP;BP;CC;BP;CC;CC;MF;CC;BP;MF;BP;BP;BP;BP;CC;CC;BP;CC;BP;BP;CC;BP;BP;MF;BP;BP;BP;BP;BP;MF;BP;MF;BP;BP;BP;BP;BP;BP;MF;BP;BP;BP;BP;BP;MF;BP;BP;BP;BP;BP;BP;BP;MF;CC;CC;MF;BP;CC;CC;CC;BP;CC;MF;BP;BP;BP;BP;BP;BP;BP;MF;BP;BP;BP;CC;BP;MF;BP;MF;BP;BP;CC;BP;CC;CC;MF;CC;BP;MF;BP;BP;BP;BP;CC;CC;BP;CC;BP;BP;CC;BP;BP;…	negative regulation of cell proliferation;negative regulation of cell proliferation;negative regulation of cell-matrix adhesion;negative regulation of NF-kappaB transcription factor activity;RNA binding;nucleus;cytoplasm;protein binding;cell cycle;nucleus;cytosol;nucleus;negative regulation of transcription, DNA-templated;cytoplasm;protein kinase binding;replicative senescence;negative regulation…	hsa:1029;hsa:1029;hsa:1029;hsa:1029;hsa:1029;hsa:1029;hsa:1029;hsa:1029;hsa:1029;hsa:1029;hsa:1029;hsa:1029;hsa:1029;hsa:1029;hsa:1029;hsa:1029;hsa:1029;hsa:1029	hsa01522;hsa01524;hsa04110;hsa04115;hsa04218;hsa04934;hsa05163;hsa05166;hsa05200;hsa05203;hsa05206;hsa05212;hsa05214;hsa05218;hsa05219;hsa05220;hsa05223;hsa05225	Endocrine resistance ;Platinum drug resistance ;Cell cycle ;p53 signaling pathway ;Cellular senescence ;Cushing syndrome ;Human cytomegalovirus infection ;Human T-cell leukemia virus 1 infection ;Pathways in cancer ;Viral carcinogenesis ;MicroRNAs in cancer ;Pancreatic cancer ;Glioma ;Melanoma ;Bladder cancer ;Chronic myeloid leukemia ;Non-small cell lung cancer ;Hepatocellular carcinoma
ENSG00000158270	COLEC12	collectin subfamily member 12	1.71	0.35	2.2848	0.25965	0.8357	GO:0016020;GO:0016021;GO:0016021;GO:0046872;GO:0030246;GO:0005581;GO:0045087;GO:0005615;GO:0006898;GO:0050776;GO:0005886;GO:0006952;GO:0005044;GO:0051260;GO:0031012;GO:0008329;GO:0030666;GO:0008329;GO:0006910;GO:0071360;GO:0060355;GO:0030169;GO:0005534;GO:0030169;GO:0006955;GO:0009756;GO:0034138	CC;CC;CC;MF;MF;CC;BP;CC;BP;BP;CC;BP;MF;BP;CC;MF;CC;MF;BP;BP;BP;MF;MF;MF;BP;BP;BP	membrane;integral component of membrane;integral component of membrane;metal ion binding;carbohydrate binding;collagen trimer;innate immune response;extracellular space;receptor-mediated endocytosis;regulation of immune response;plasma membrane;defense response;scavenger receptor activity;protein homooligomerization;extracellular matrix;signaling pattern recognition receptor activity;endocytic ve…	hsa:81035	hsa04145	Phagosome
ENSG00000239405	TMED10P2	transmembrane p24 trafficking protein 10 pseudogene 2	1.71	0.38	2.2848	0.25801	0.83307
ENSG00000177694	NAALADL2	N-acetylated alpha-linked acidic dipeptidase like 2	4.74	0.99	2.2833	0.081299	0.41331	GO:0016020;GO:0016021;GO:0005654;GO:0005515;GO:0009617	CC;CC;CC;MF;BP	membrane;integral component of membrane;nucleoplasm;protein binding;response to bacterium
ENSG00000187527	ATP13A5	ATPase 13A5	1.7	0.38	2.2814	0.27864	0.86573	GO:0016020;GO:0016021;GO:0046872;GO:0000166;GO:0005524;GO:0016787;GO:0006812;GO:0099132;GO:0016887;GO:0005886;GO:0034220;GO:0006874;GO:0019829;GO:0016020;GO:0016021;GO:0006812;GO:0016887;GO:0016020;GO:0016021	CC;CC;MF;MF;MF;MF;BP;BP;MF;CC;BP;BP;MF;CC;CC;BP;MF;CC;CC	membrane;integral component of membrane;metal ion binding;nucleotide binding;ATP binding;hydrolase activity;cation transport;ATP hydrolysis coupled cation transmembrane transport;ATPase activity;plasma membrane;ion transmembrane transport;cellular calcium ion homeostasis;cation-transporting ATPase activity;membrane;integral component of membrane;cation transport;ATPase activity;membrane;integral …
ENSG00000229237	HMGN1P37	high mobility group nucleosome binding domain 1 pseudogene 37	1.7	0.27	2.2796	0.26163	0.83911
ENSG00000133454	MYO18B	myosin XVIIIB	1.7	0.27	2.2796	0.26163	0.83911	GO:0005634;GO:0005737;GO:0000166;GO:0005524;GO:0003774;GO:0003779;GO:0016459;GO:0016461;GO:0030017;GO:0005634;GO:0005737;GO:0000166;GO:0005524;GO:0003774;GO:0003779;GO:0016459;GO:0016461;GO:0030017;GO:0005634;GO:0005737;GO:0000166;GO:0005524;GO:0003774;GO:0003779;GO:0016459;GO:0016461;GO:0030017;GO:0001570;GO:0001701;GO:0048739;GO:0030018;GO:0031941;GO:0000166;GO:0005524;GO:0003774;GO:0003779;GO:…	CC;CC;MF;MF;MF;MF;CC;CC;CC;CC;CC;MF;MF;MF;MF;CC;CC;CC;CC;CC;MF;MF;MF;MF;CC;CC;CC;BP;BP;BP;CC;CC;MF;MF;MF;MF;CC	nucleus;cytoplasm;nucleotide binding;ATP binding;motor activity;actin binding;myosin complex;unconventional myosin complex;sarcomere;nucleus;cytoplasm;nucleotide binding;ATP binding;motor activity;actin binding;myosin complex;unconventional myosin complex;sarcomere;nucleus;cytoplasm;nucleotide binding;ATP binding;motor activity;actin binding;myosin complex;unconventional myosin complex;sarcomere;…
ENSG00000104413	ESRP1	epithelial splicing regulatory protein 1	1.7	0.35	2.2779	0.25739	0.83185	GO:0003676;GO:0003723;GO:0006397;GO:0008380;GO:0005634;GO:0005634;GO:0005654;GO:0005515;GO:0016604;GO:0003729;GO:0005654;GO:0043484;GO:0008543;GO:0042669;GO:0003676;GO:0003723;GO:0006397;GO:0008380;GO:0005634;GO:0005634;GO:0005654;GO:0005515;GO:0016604;GO:0003729;GO:0005654;GO:0043484;GO:0008543;GO:0042669;GO:0003676;GO:0003723;GO:0006397;GO:0008380;GO:0005634;GO:0005634;GO:0005654;GO:0005515;GO:…	MF;MF;BP;BP;CC;CC;CC;MF;CC;MF;CC;BP;BP;BP;MF;MF;BP;BP;CC;CC;CC;MF;CC;MF;CC;BP;BP;BP;MF;MF;BP;BP;CC;CC;CC;MF;CC;MF;CC;BP;BP;BP;MF;MF;BP;BP;CC;CC;CC;MF;CC;MF;CC;BP;BP;BP;MF;MF;BP;BP;CC;CC;CC;MF;CC;MF;CC;BP;BP;BP;MF;MF;MF;MF;MF;MF	nucleic acid binding;RNA binding;mRNA processing;RNA splicing;nucleus;nucleus;nucleoplasm;protein binding;nuclear body;mRNA binding;nucleoplasm;regulation of RNA splicing;fibroblast growth factor receptor signaling pathway;regulation of inner ear auditory receptor cell fate specification;nucleic acid binding;RNA binding;mRNA processing;RNA splicing;nucleus;nucleus;nucleoplasm;protein binding;nucl…
ENSG00000168675	LDLRAD4	low density lipoprotein receptor class A domain containing 4	1.7	0.38	2.2779	0.25573	0.82946	GO:0016020;GO:0016021;GO:0016021;GO:0043231;GO:0005654;GO:0005768;GO:0031901;GO:0009968;GO:0070412;GO:0010719;GO:0010991;GO:0030336;GO:0030512;GO:0060394;GO:0016020;GO:0016021;GO:0016021;GO:0043231;GO:0005654;GO:0005768;GO:0031901;GO:0009968;GO:0070412;GO:0010719;GO:0010991;GO:0030336;GO:0030512;GO:0030512;GO:0060394;GO:0016020;GO:0016021;GO:0016021;GO:0043231;GO:0005654;GO:0005768;GO:0031901;GO:…	CC;CC;CC;CC;CC;CC;CC;BP;MF;BP;BP;BP;BP;BP;CC;CC;CC;CC;CC;CC;CC;BP;MF;BP;BP;BP;BP;BP;BP;CC;CC;CC;CC;CC;CC;CC;BP;MF;BP;BP;BP;BP;BP;CC;CC;CC;CC;CC;CC;CC;BP;MF;BP;BP;BP;BP;BP;CC;CC;CC;CC;CC;CC;CC;BP;MF;BP;BP;BP;BP;BP;CC;CC;CC;CC;CC;CC;CC;BP;MF;BP;BP;BP;BP;BP	membrane;integral component of membrane;integral component of membrane;intracellular membrane-bounded organelle;nucleoplasm;endosome;early endosome membrane;negative regulation of signal transduction;R-SMAD binding;negative regulation of epithelial to mesenchymal transition;negative regulation of SMAD protein complex assembly;negative regulation of cell migration;negative regulation of transformi…
ENSG00000213290	PGK1P2	phosphoglycerate kinase 1, pseudogene 2	1.7	0.27	2.2779	0.26211	0.84008
ENSG00000171056	SOX7	SRY-box 7	1.7	0.38	2.2779	0.25573	0.82946	GO:0044212;GO:0005634;GO:0005634;GO:0005737;GO:0005737;GO:0003677;GO:0003700;GO:0005515;GO:0005634;GO:0000981;GO:0000122;GO:0006355;GO:0030154;GO:0044798;GO:0000981;GO:0000981;GO:0000981;GO:0005654;GO:0008285;GO:0045892;GO:0043280;GO:0060828;GO:0001706;GO:0003700;GO:0003705;GO:0043565;GO:0044212;GO:0006357;GO:0045893	MF;CC;CC;CC;CC;MF;MF;MF;CC;MF;BP;BP;BP;CC;MF;MF;MF;CC;BP;BP;BP;BP;BP;MF;MF;MF;MF;BP;BP	transcription regulatory region DNA binding;nucleus;nucleus;cytoplasm;cytoplasm;DNA binding;DNA-binding transcription factor activity;protein binding;nucleus;DNA-binding transcription factor activity, RNA polymerase II-specific;negative regulation of transcription by RNA polymerase II;regulation of transcription, DNA-templated;cell differentiation;nuclear transcription factor complex;DNA-binding …
ENSG00000232104	RFX3-AS1	RFX3 antisense RNA 1	1.69	0.38	2.2763	0.28015	0.86775
ENSG00000078328	RBFOX1	RNA binding fox-1 homolog 1	1.69	0.27	2.276	0.29371	0.88624	GO:0003676;GO:0003723;GO:0003676;GO:0003723;GO:0003676;GO:0003723;GO:0003723;GO:0006397;GO:0008380;GO:0005634;GO:0005737;GO:0005737;GO:0005515;GO:0043484;GO:0005634;GO:0005737;GO:0007399;GO:0005802;GO:0003729;GO:0000381;GO:0008022;GO:0050658;GO:0003676;GO:0003723;GO:0003723;GO:0006397;GO:0008380;GO:0005634;GO:0005737;GO:0005737;GO:0005515;GO:0043484;GO:0005634;GO:0005737;GO:0007399;GO:0005802;GO:…	MF;MF;MF;MF;MF;MF;MF;BP;BP;CC;CC;CC;MF;BP;CC;CC;BP;CC;MF;BP;MF;BP;MF;MF;MF;BP;BP;CC;CC;CC;MF;BP;CC;CC;BP;CC;MF;BP;MF;BP;MF;MF;BP;MF;MF;BP;BP;CC;BP;BP;BP;BP;CC;MF;BP;BP;CC;BP;MF;MF;BP;BP;CC;BP;MF;MF;MF;MF;MF;BP;BP;CC;CC;CC;MF;BP;CC;CC;BP;CC;MF;BP;MF;BP;MF;MF;MF;BP;BP;CC;CC;CC;MF;BP;CC;CC;BP;CC;MF;BP;MF;BP;MF;MF;MF;BP;BP;CC;CC;CC;MF;BP;CC;CC;BP;CC;MF;BP;MF;BP;MF;MF;MF;BP;BP;CC;CC;CC;MF;BP;CC;CC;BP;…	nucleic acid binding;RNA binding;nucleic acid binding;RNA binding;nucleic acid binding;RNA binding;RNA binding;mRNA processing;RNA splicing;nucleus;cytoplasm;cytoplasm;protein binding;regulation of RNA splicing;nucleus;cytoplasm;nervous system development;trans-Golgi network;mRNA binding;regulation of alternative mRNA splicing, via spliceosome;protein C-terminus binding;RNA transport;nucleic acid…
ENSG00000159251	ACTC1	actin, alpha, cardiac muscle 1	1.69	0.35	2.2744	0.26265	0.84112	GO:0005737;GO:0005737;GO:0016020;GO:0000166;GO:0005524;GO:0005524;GO:0005856;GO:0005615;GO:0005925;GO:0005829;GO:0070062;GO:0016887;GO:0072562;GO:0031674;GO:0010628;GO:0090131;GO:0030027;GO:0030175;GO:0044297;GO:0005884;GO:0017022;GO:0030049;GO:0030017;GO:0030048;GO:0017022;GO:0060047;GO:0055003;GO:0055008;GO:0031032;GO:0030240;GO:0030240;GO:0031032;GO:0033275;GO:0042493;GO:0043066;GO:0045471;GO:…	CC;CC;CC;MF;MF;MF;CC;CC;CC;CC;CC;MF;CC;CC;BP;BP;CC;CC;CC;CC;MF;BP;CC;BP;MF;BP;BP;BP;BP;BP;BP;BP;BP;BP;BP;BP;BP;BP;BP;BP;CC;CC	cytoplasm;cytoplasm;membrane;nucleotide binding;ATP binding;ATP binding;cytoskeleton;extracellular space;focal adhesion;cytosol;extracellular exosome;ATPase activity;blood microparticle;I band;positive regulation of gene expression;mesenchyme migration;lamellipodium;filopodium;cell body;actin filament;myosin binding;muscle filament sliding;sarcomere;actin filament-based movement;myosin binding;he…	hsa:70;hsa:70;hsa:70;hsa:70	hsa04260;hsa04261;hsa05410;hsa05414	Cardiac muscle contraction ;Adrenergic signaling in cardiomyocytes ;Hypertrophic cardiomyopathy ;Dilated cardiomyopathy
ENSG00000114948	ADAM23	ADAM metallopeptidase domain 23	1.69	0.27	2.2744	0.26741	0.84818	GO:0016020;GO:0016021;GO:0007155;GO:0005886;GO:0006508;GO:0005576;GO:0004222;GO:0008237;GO:1990830;GO:0005886;GO:0005887;GO:0007417;GO:0008237;GO:0005178;GO:0005515;GO:0016020;GO:0016021;GO:0006508;GO:0004222;GO:0008237	CC;CC;BP;CC;BP;CC;MF;MF;BP;CC;CC;BP;MF;MF;MF;CC;CC;BP;MF;MF	membrane;integral component of membrane;cell adhesion;plasma membrane;proteolysis;extracellular region;metalloendopeptidase activity;metallopeptidase activity;cellular response to leukemia inhibitory factor;plasma membrane;integral component of plasma membrane;central nervous system development;metallopeptidase activity;integrin binding;protein binding;membrane;integral component of membrane;prot…
ENSG00000231256	CFAP97D1	CFAP97 domain containing 1	1.69	0.38	2.2744	0.26098	0.83818
ENSG00000267346	EIF5AP3	eukaryotic translation initiation factor 5A pseudogene 3	1.69	0.35	2.2744	0.26265	0.84112
ENSG00000184838	PRR16	proline rich 16	1.69	0.35	2.2744	0.26265	0.84112	GO:0005515;GO:0045727;GO:0045793;GO:0045793;GO:0005515;GO:0045727;GO:0045793;GO:0005515;GO:0045727;GO:0045793	MF;BP;BP;BP;MF;BP;BP;MF;BP;BP	protein binding;positive regulation of translation;positive regulation of cell size;positive regulation of cell size;protein binding;positive regulation of translation;positive regulation of cell size;protein binding;positive regulation of translation;positive regulation of cell size
ENSG00000132000	PODNL1	podocan like 1	102.06	21.41	2.273	2.4627e-16	1.3767e-14	GO:0005576;GO:0005576;GO:0005576;GO:0031012	CC;CC;CC;CC	extracellular region;extracellular region;extracellular region;extracellular matrix
ENSG00000255964	HSPD1P12	heat shock protein family D (Hsp60) member 1 pseudogene 12	1.69	0.38	2.2728	0.25721	0.83172
ENSG00000267119	RPL10P15	ribosomal protein L10 pseudogene 15	1.69	0.38	2.2728	0.25721	0.83172
ENSG00000178115	GOLGA8Q	golgin A8 family member Q	1.69	0.27	2.2727	0.26365	0.84202	GO:0005794;GO:0005794	CC;CC	Golgi apparatus;Golgi apparatus
ENSG00000161381	PLXDC1	plexin domain containing 1	4.75	1.02	2.2723	0.075781	0.39297	GO:0005737;GO:0016020;GO:0016021;GO:0005886;GO:0005576;GO:0030054;GO:0001525;GO:0005923;GO:0005515;GO:0001525;GO:0043235;GO:0021510;GO:0030425;GO:0043025;GO:0005737;GO:0016020;GO:0016021;GO:0005886;GO:0005576;GO:0030054;GO:0001525;GO:0005923;GO:0005515;GO:0001525;GO:0043235;GO:0016020;GO:0016021;GO:0001525;GO:0001525;GO:0001525;GO:0001525;GO:0001525	CC;CC;CC;CC;CC;CC;BP;CC;MF;BP;CC;BP;CC;CC;CC;CC;CC;CC;CC;CC;BP;CC;MF;BP;CC;CC;CC;BP;BP;BP;BP;BP	cytoplasm;membrane;integral component of membrane;plasma membrane;extracellular region;cell junction;angiogenesis;bicellular tight junction;protein binding;angiogenesis;receptor complex;spinal cord development;dendrite;neuronal cell body;cytoplasm;membrane;integral component of membrane;plasma membrane;extracellular region;cell junction;angiogenesis;bicellular tight junction;protein binding;angio…
ENSG00000232070	TMEM253	transmembrane protein 253	1.69	0.35	2.271	0.26361	0.84202	GO:0016020;GO:0016021;GO:0016020;GO:0016021;GO:0016020;GO:0016021	CC;CC;CC;CC;CC;CC	membrane;integral component of membrane;membrane;integral component of membrane;membrane;integral component of membrane
ENSG00000264235	AP005329.1	uncharacterized LOC104968399	1.69	0.35	2.2703	0.32075	0.9248
ENSG00000183160	TMEM119	transmembrane protein 119	1.69	0.38	2.2703	0.3187	0.92325	GO:0005737;GO:0016020;GO:0016021;GO:0005783;GO:0005789;GO:0005886;GO:0005886;GO:0030154;GO:0007283;GO:0007283;GO:0001503;GO:0003674;GO:0031214;GO:0030501;GO:0048515;GO:0033690;GO:0045669;GO:0001649;GO:0030501;GO:0033690;GO:0045669;GO:0048515;GO:1903012;GO:1903012;GO:0016020;GO:0016021;GO:0001503	CC;CC;CC;CC;CC;CC;CC;BP;BP;BP;BP;MF;BP;BP;BP;BP;BP;BP;BP;BP;BP;BP;BP;BP;CC;CC;BP	cytoplasm;membrane;integral component of membrane;endoplasmic reticulum;endoplasmic reticulum membrane;plasma membrane;plasma membrane;cell differentiation;spermatogenesis;spermatogenesis;ossification;molecular_function;biomineral tissue development;positive regulation of bone mineralization;spermatid differentiation;positive regulation of osteoblast proliferation;positive regulation of osteoblas…
ENSG00000185437	SH3BGR	SH3 domain binding glutamate rich protein	3.05	0.61	2.2696	0.15117	0.62309	GO:0009967;GO:0005829;GO:0017124;GO:0065003;GO:0005070;GO:0009967;GO:0005829;GO:0017124;GO:0065003;GO:0005070;GO:0009967;GO:0005829;GO:0017124;GO:0065003;GO:0005070;GO:0009967;GO:0005829;GO:0017124;GO:0065003;GO:0005070	BP;CC;MF;BP;MF;BP;CC;MF;BP;MF;BP;CC;MF;BP;MF;BP;CC;MF;BP;MF	positive regulation of signal transduction;cytosol;SH3 domain binding;protein-containing complex assembly;SH3/SH2 adaptor activity;positive regulation of signal transduction;cytosol;SH3 domain binding;protein-containing complex assembly;SH3/SH2 adaptor activity;positive regulation of signal transduction;cytosol;SH3 domain binding;protein-containing complex assembly;SH3/SH2 adaptor activity;positi…
ENSG00000210117	MT-TW	mitochondrially encoded tRNA tryptophan	1.68	0.38	2.2691	0.2886	0.88018
ENSG00000158246	TENT5B	terminal nucleotidyltransferase 5B	1.68	0.38	2.2691	0.2886	0.88018	GO:0016740;GO:0005515;GO:0016779;GO:1990817	MF;MF;MF;MF	transferase activity;protein binding;nucleotidyltransferase activity;RNA adenylyltransferase activity
ENSG00000114200	BCHE	butyrylcholinesterase	3.05	0.61	2.269	0.15437	0.63175	GO:0016787;GO:0005576;GO:0005576;GO:0005576;GO:0042802;GO:0003824;GO:0052689;GO:0001540;GO:0072562;GO:0004104;GO:0019899;GO:0003990;GO:0003990;GO:0004104;GO:0004104;GO:0016788;GO:0033265;GO:0007584;GO:0007612;GO:0008285;GO:0014016;GO:0019695;GO:0042493;GO:0043279;GO:0050783;GO:0050805;GO:0051384;GO:0051593;GO:0005615;GO:0005641;GO:0005783;GO:0005788;GO:0016020;GO:0016787;GO:0004104;GO:0016787;GO:…	MF;CC;CC;CC;MF;MF;MF;MF;CC;MF;MF;MF;MF;MF;MF;MF;MF;BP;BP;BP;BP;BP;BP;BP;BP;BP;BP;BP;CC;CC;CC;CC;CC;MF;MF;MF;MF	hydrolase activity;extracellular region;extracellular region;extracellular region;identical protein binding;catalytic activity;carboxylic ester hydrolase activity;amyloid-beta binding;blood microparticle;cholinesterase activity;enzyme binding;acetylcholinesterase activity;acetylcholinesterase activity;cholinesterase activity;cholinesterase activity;hydrolase activity, acting on ester bonds;cholin…
ENSG00000129654	FOXJ1	forkhead box J1	1.68	0.27	2.269	0.29576	0.88857	GO:0045944;GO:0005634;GO:0032088;GO:0030036;GO:0005634;GO:0006355;GO:0006366;GO:0003677;GO:0003677;GO:0003700;GO:0003700;GO:0043565;GO:0005515;GO:0000978;GO:0001077;GO:0000122;GO:0002508;GO:0002635;GO:0002897;GO:0002924;GO:0006959;GO:0007368;GO:0007420;GO:0007507;GO:0030036;GO:0030856;GO:0032088;GO:0033085;GO:0035089;GO:0042130;GO:0044458;GO:0045409;GO:0045893;GO:0045944;GO:0050869;GO:0050900;GO:…	BP;CC;BP;BP;CC;BP;BP;MF;MF;MF;MF;MF;MF;MF;MF;BP;BP;BP;BP;BP;BP;BP;BP;BP;BP;BP;BP;BP;BP;BP;BP;BP;BP;BP;BP;BP;BP;BP;BP;BP;BP;MF;MF;BP;BP;BP;BP;MF;BP;MF;BP;BP;BP;BP;BP;BP;BP;BP;BP;BP;BP;BP;BP;BP;BP;BP;BP;BP	positive regulation of transcription by RNA polymerase II;nucleus;negative regulation of NF-kappaB transcription factor activity;actin cytoskeleton organization;nucleus;regulation of transcription, DNA-templated;transcription by RNA polymerase II;DNA binding;DNA binding;DNA-binding transcription factor activity;DNA-binding transcription factor activity;sequence-specific DNA binding;protein bindin…
ENSG00000171243	SOSTDC1	sclerostin domain containing 1	1.68	0.35	2.269	0.29048	0.88218	GO:0005615;GO:0005576;GO:0016055;GO:0005615;GO:0030178;GO:0045662;GO:0036122;GO:0030514;GO:0098821;GO:0007389;GO:0010454;GO:0030509;GO:0030514;GO:0031069;GO:0042475;GO:0060648;GO:0090090;GO:2000016;GO:0005615;GO:0005576;GO:0016055;GO:0005615;GO:0030178;GO:0045662;GO:0036122;GO:0030514;GO:0098821;GO:0030509;GO:2000016	CC;CC;BP;CC;BP;BP;MF;BP;MF;BP;BP;BP;BP;BP;BP;BP;BP;BP;CC;CC;BP;CC;BP;BP;MF;BP;MF;BP;BP	extracellular space;extracellular region;Wnt signaling pathway;extracellular space;negative regulation of Wnt signaling pathway;negative regulation of myoblast differentiation;BMP binding;negative regulation of BMP signaling pathway;BMP receptor activity;pattern specification process;negative regulation of cell fate commitment;BMP signaling pathway;negative regulation of BMP signaling pathway;hai…
ENSG00000271532	BBIP1P1	BBSome interacting protein 1 pseudogene 1	1.68	0.38	2.2688	0.28868	0.88018
ENSG00000028137	TNFRSF1B	TNF receptor superfamily member 1B	1.68	0.35	2.2671	0.28474	0.87561	GO:0071222;GO:0016020;GO:0016021;GO:0005886;GO:0005515;GO:0005576;GO:0006915;GO:0006954;GO:0005886;GO:0031625;GO:0043312;GO:0035579;GO:0005031;GO:0033209;GO:0019221;GO:0016020;GO:0051044;GO:0045121;GO:0043120;GO:0003176;GO:0003177;GO:0003332;GO:1902339;GO:0002947;GO:0005031;GO:0003176;GO:0003177;GO:0003332;GO:0006955;GO:0007166;GO:0007568;GO:0008630;GO:0010614;GO:0032496;GO:0050728;GO:0050779;GO:…	BP;CC;CC;CC;MF;CC;BP;BP;CC;MF;BP;CC;MF;BP;BP;CC;BP;CC;MF;BP;BP;BP;BP;CC;MF;BP;BP;BP;BP;BP;BP;BP;BP;BP;BP;BP;BP;BP;BP;CC;CC;CC;CC;CC;CC	cellular response to lipopolysaccharide;membrane;integral component of membrane;plasma membrane;protein binding;extracellular region;apoptotic process;inflammatory response;plasma membrane;ubiquitin protein ligase binding;neutrophil degranulation;specific granule membrane;tumor necrosis factor-activated receptor activity;tumor necrosis factor-mediated signaling pathway;cytokine-mediated signaling…	hsa:7133;hsa:7133;hsa:7133;hsa:7133;hsa:7133;hsa:7133;hsa:7133	hsa04060;hsa04061;hsa04668;hsa04920;hsa05014;hsa05022;hsa05170	Cytokine-cytokine receptor interaction ;Viral protein interaction with cytokine and cytokine receptor ;TNF signaling pathway ;Adipocytokine signaling pathway ;Amyotrophic lateral sclerosis ;Pathways of neurodegeneration - multiple diseases ;Human immunodeficiency virus 1 infection
ENSG00000283787	PRR33	proline rich 33	1.68	0.27	2.267	0.29012	0.88199
ENSG00000182912	TSPEAR-AS2	TSPEAR antisense RNA 2	1.68	0.27	2.2653	0.29065	0.88218
ENSG00000185811	IKZF1	IKAROS family zinc finger 1	1.68	0.38	2.2636	0.29023	0.88212	GO:0003676;GO:0003676;GO:0005634;GO:0005634;GO:0005737;GO:0046872;GO:0005654;GO:0006325;GO:0003677;GO:0003677;GO:0005515;GO:0007049;GO:0030218;GO:0007275;GO:0003700;GO:0000981;GO:0000981;GO:0045944;GO:0032991;GO:0003677;GO:0005654;GO:0044212;GO:0045892;GO:0032991;GO:0019904;GO:0007498;GO:0030098;GO:0031618;GO:0051291;GO:0003676;GO:0005634;GO:0005634;GO:0005737;GO:0046872;GO:0005654;GO:0006325;GO:…	MF;MF;CC;CC;CC;MF;CC;BP;MF;MF;MF;BP;BP;BP;MF;MF;MF;BP;CC;MF;CC;MF;BP;CC;MF;BP;BP;CC;BP;MF;CC;CC;CC;MF;CC;BP;MF;MF;MF;BP;BP;BP;MF;MF;MF;BP;CC;MF;CC;MF;BP;CC;MF;BP;BP;CC;BP;MF;CC;CC;CC;MF;CC;BP;MF;MF;MF;BP;BP;BP;MF;MF;MF;BP;CC;MF;CC;MF;BP;CC;MF;BP;BP;CC;BP;MF;CC;CC;CC;MF;CC;BP;MF;MF;MF;BP;BP;BP;MF;MF;MF;BP;CC;MF;CC;MF;BP;CC;MF;BP;BP;CC;BP;MF;CC;CC;CC;MF;CC;BP;MF;MF;MF;BP;BP;BP;MF;MF;MF;BP;CC;MF;CC;…	nucleic acid binding;nucleic acid binding;nucleus;nucleus;cytoplasm;metal ion binding;nucleoplasm;chromatin organization;DNA binding;DNA binding;protein binding;cell cycle;erythrocyte differentiation;multicellular organism development;DNA-binding transcription factor activity;DNA-binding transcription factor activity, RNA polymerase II-specific;DNA-binding transcription factor activity, RNA polym…
ENSG00000183921	SDR42E2	short chain dehydrogenase/reductase family 42E, member 2	1.68	0.38	2.2636	0.29023	0.88212	GO:0016491;GO:0055114;GO:0003854;GO:0016616;GO:0006694;GO:0016491;GO:0016616	MF;BP;MF;MF;BP;MF;MF	oxidoreductase activity;oxidation-reduction process;3-beta-hydroxy-delta5-steroid dehydrogenase activity;oxidoreductase activity, acting on the CH-OH group of donors, NAD or NADP as acceptor;steroid biosynthetic process;oxidoreductase activity;oxidoreductase activity, acting on the CH-OH group of donors, NAD or NADP as acceptor
ENSG00000197168	NEK5	NIMA related kinase 5	4.4	0.88	2.2404	0.090695	0.44566	GO:0000166;GO:0004672;GO:0004674;GO:0005524;GO:0006468;GO:0046872;GO:0000166;GO:0004672;GO:0004674;GO:0005524;GO:0006468;GO:0016740;GO:0016301;GO:0016310;GO:0051155;GO:2001056;GO:0046872;GO:0000166;GO:0004672;GO:0004674;GO:0005524;GO:0006468;GO:0016740;GO:0016301;GO:0016310	MF;MF;MF;MF;BP;MF;MF;MF;MF;MF;BP;MF;MF;BP;BP;BP;MF;MF;MF;MF;MF;BP;MF;MF;BP	nucleotide binding;protein kinase activity;protein serine/threonine kinase activity;ATP binding;protein phosphorylation;metal ion binding;nucleotide binding;protein kinase activity;protein serine/threonine kinase activity;ATP binding;protein phosphorylation;transferase activity;kinase activity;phosphorylation;positive regulation of striated muscle cell differentiation;positive regulation of cyste…
ENSG00000124749	COL21A1	collagen type XXI alpha 1 chain	4.75	1.1	2.2242	0.080455	0.41045	GO:0005737;GO:0005829;GO:0005576;GO:0005581;GO:0005615;GO:0005576;GO:0031012;GO:0030020;GO:0062023;GO:0005788;GO:0003429;GO:0005737;GO:0005829;GO:0005576;GO:0005581;GO:0005615;GO:0005576;GO:0031012;GO:0030020;GO:0062023;GO:0005788;GO:0003429;GO:0005829	CC;CC;CC;CC;CC;CC;CC;MF;CC;CC;BP;CC;CC;CC;CC;CC;CC;CC;MF;CC;CC;BP;CC	cytoplasm;cytosol;extracellular region;collagen trimer;extracellular space;extracellular region;extracellular matrix;extracellular matrix structural constituent conferring tensile strength;collagen-containing extracellular matrix;endoplasmic reticulum lumen;growth plate cartilage chondrocyte morphogenesis;cytoplasm;cytosol;extracellular region;collagen trimer;extracellular space;extracellular reg…	hsa:81578	hsa04974	Protein digestion and absorption
ENSG00000161958	FGF11	fibroblast growth factor 11	4.43	0.99	2.1825	0.089811	0.44338	GO:0008083;GO:0010469;GO:0005576;GO:0008083;GO:0010469;GO:0005576;GO:0007399;GO:0007165;GO:0007267;GO:0008083;GO:0008083;GO:0010469;GO:0005576;GO:0008083;GO:0010469;GO:0005576;GO:0008083;GO:0010469;GO:0005576	MF;BP;CC;MF;BP;CC;BP;BP;BP;MF;MF;BP;CC;MF;BP;CC;MF;BP;CC	growth factor activity;regulation of signaling receptor activity;extracellular region;growth factor activity;regulation of signaling receptor activity;extracellular region;nervous system development;signal transduction;cell-cell signaling;growth factor activity;growth factor activity;regulation of signaling receptor activity;extracellular region;growth factor activity;regulation of signaling rece…
ENSG00000244556	ODCP	ornithine decarboxylase pseudogene	2.7	0.53	2.1808	0.19905	0.72738
ENSG00000250799	PRODH2	proline dehydrogenase 2	3.02	0.69	2.1796	0.2042	0.73838	GO:0016491;GO:0055114;GO:0004657;GO:0006560;GO:0006562;GO:0016491;GO:0055114;GO:0005739;GO:0004657;GO:0006560;GO:0006562;GO:0071949;GO:0005743;GO:0004657;GO:0004657;GO:0004657;GO:0006562;GO:0010133;GO:0046487;GO:0016645;GO:0016491;GO:0055114;GO:0004657;GO:0006560;GO:0006562	MF;BP;MF;BP;BP;MF;BP;CC;MF;BP;BP;MF;CC;MF;MF;MF;BP;BP;BP;MF;MF;BP;MF;BP;BP	oxidoreductase activity;oxidation-reduction process;proline dehydrogenase activity;proline metabolic process;proline catabolic process;oxidoreductase activity;oxidation-reduction process;mitochondrion;proline dehydrogenase activity;proline metabolic process;proline catabolic process;FAD binding;mitochondrial inner membrane;proline dehydrogenase activity;proline dehydrogenase activity;proline dehy…	hsa:58510;hsa:58510	hsa00330;hsa01100	Arginine and proline metabolism ;Metabolic pathways
ENSG00000133488	SEC14L4	SEC14 like lipid binding 4	5.76	1.3	2.1501	0.070626	0.37337	GO:0005515;GO:0008289;GO:0005515;GO:0008289	MF;MF;MF;MF	protein binding;lipid binding;protein binding;lipid binding
ENSG00000181585	TMIE	transmembrane inner ear	3.08	0.75	2.149	0.20853	0.74651	GO:0016020;GO:0016021;GO:0016020;GO:0016021;GO:0007605;GO:0007605;GO:0042472;GO:0042472;GO:0016020;GO:0016021;GO:0007605;GO:0042472	CC;CC;CC;CC;BP;BP;BP;BP;CC;CC;BP;BP	membrane;integral component of membrane;membrane;integral component of membrane;sensory perception of sound;sensory perception of sound;inner ear morphogenesis;inner ear morphogenesis;membrane;integral component of membrane;sensory perception of sound;inner ear morphogenesis
ENSG00000226763	SRRM5	serine/arginine repetitive matrix 5	4.11	0.88	2.1424	0.12302	0.54776
ENSG00000185666	SYN3	synapsin III	5.76	1.36	2.1299	0.056762	0.3185	GO:0016020;GO:0000166;GO:0005524;GO:0007269;GO:0008021;GO:0014069;GO:0030672;GO:0045202;GO:0030054;GO:0031410;GO:0030672;GO:0007269;GO:0005524;GO:0007269;GO:0032228;GO:0008021;GO:0007269;GO:0008021;GO:0007269;GO:0008021;GO:0007269;GO:0008021;GO:0007269;GO:0008021	CC;MF;MF;BP;CC;CC;CC;CC;CC;CC;CC;BP;MF;BP;BP;CC;BP;CC;BP;CC;BP;CC;BP;CC	membrane;nucleotide binding;ATP binding;neurotransmitter secretion;synaptic vesicle;postsynaptic density;synaptic vesicle membrane;synapse;cell junction;cytoplasmic vesicle;synaptic vesicle membrane;neurotransmitter secretion;ATP binding;neurotransmitter secretion;regulation of synaptic transmission, GABAergic;synaptic vesicle;neurotransmitter secretion;synaptic vesicle;neurotransmitter secretion…
ENSG00000116819	TFAP2E	transcription factor AP-2 epsilon	4.07	0.88	2.1289	0.11368	0.52062	GO:0005634;GO:0006355;GO:0006366;GO:0003677;GO:0003700;GO:0005634;GO:0000977;GO:0000981;GO:0006357;GO:0000981;GO:0000981;GO:0000981;GO:0000978;GO:0001077;GO:0042803;GO:0046982;GO:0045944	CC;BP;BP;MF;MF;CC;MF;MF;BP;MF;MF;MF;MF;MF;MF;MF;BP	nucleus;regulation of transcription, DNA-templated;transcription by RNA polymerase II;DNA binding;DNA-binding transcription factor activity;nucleus;RNA polymerase II regulatory region sequence-specific DNA binding;DNA-binding transcription factor activity, RNA polymerase II-specific;regulation of transcription by RNA polymerase II;DNA-binding transcription factor activity, RNA polymerase II-speci…
ENSG00000149418	ST14	suppression of tumorigenicity 14	10.17	2.43	2.1288	0.013299	0.10191	GO:0016020;GO:0016021;GO:0016787;GO:0008233;GO:0006508;GO:0006508;GO:0004252;GO:0008236;GO:0008236;GO:0005886;GO:0005887;GO:0030216;GO:0030216;GO:0008236;GO:0070268;GO:0006508;GO:0004175;GO:0001843;GO:0060672;GO:0005576;GO:0005615;GO:0016323;GO:0019897	CC;CC;MF;MF;BP;BP;MF;MF;MF;CC;CC;BP;BP;MF;BP;BP;MF;BP;BP;CC;CC;CC;CC	membrane;integral component of membrane;hydrolase activity;peptidase activity;proteolysis;proteolysis;serine-type endopeptidase activity;serine-type peptidase activity;serine-type peptidase activity;plasma membrane;integral component of plasma membrane;keratinocyte differentiation;keratinocyte differentiation;serine-type peptidase activity;cornification;proteolysis;endopeptidase activity;neural t…	hsa:6768	hsa05206	MicroRNAs in cancer
ENSG00000149090	PAMR1	peptidase domain containing associated with muscle regeneration 1	12.55	2.85	2.1234	0.0052245	0.046191	GO:0005509;GO:0005576;GO:0005509;GO:0005576;GO:0005509;GO:0006508;GO:0004252;GO:0005509;GO:0006508;GO:0004252;GO:0005509;GO:0005509;GO:0005576;GO:0006508;GO:0004252	MF;CC;MF;CC;MF;BP;MF;MF;BP;MF;MF;MF;CC;BP;MF	calcium ion binding;extracellular region;calcium ion binding;extracellular region;calcium ion binding;proteolysis;serine-type endopeptidase activity;calcium ion binding;proteolysis;serine-type endopeptidase activity;calcium ion binding;calcium ion binding;extracellular region;proteolysis;serine-type endopeptidase activity
ENSG00000204956	PCDHGA1	protocadherin gamma subfamily A, 1	4.4	1.07	2.1233	0.10838	0.50414	GO:0016020;GO:0016021;GO:0005509;GO:0007155;GO:0007156;GO:0005886;GO:0005887;GO:0007155;GO:0016020;GO:0016021;GO:0005509;GO:0007155;GO:0007156;GO:0005886;GO:0005887;GO:0007155	CC;CC;MF;BP;BP;CC;CC;BP;CC;CC;MF;BP;BP;CC;CC;BP	membrane;integral component of membrane;calcium ion binding;cell adhesion;homophilic cell adhesion via plasma membrane adhesion molecules;plasma membrane;integral component of plasma membrane;cell adhesion;membrane;integral component of membrane;calcium ion binding;cell adhesion;homophilic cell adhesion via plasma membrane adhesion molecules;plasma membrane;integral component of plasma membrane;c…
ENSG00000188649	CC2D2B	coiled-coil and C2 domain containing 2B	4.39	1.07	2.1212	0.10879	0.50527
ENSG00000181322	NME9	NME/NM23 family member 9	4.06	0.91	2.111	0.116	0.52782	GO:0005737;GO:0045454;GO:0005856;GO:0004550;GO:0006165;GO:0006183;GO:0006228;GO:0006241;GO:0005623;GO:0045454;GO:0005737;GO:0045454;GO:0005856;GO:0004550;GO:0006165;GO:0006183;GO:0006228;GO:0006241;GO:0005737;GO:0045454;GO:0005856;GO:0004550;GO:0006165;GO:0006183;GO:0006228;GO:0006241;GO:0005623;GO:0045454;GO:0005737;GO:0045454;GO:0005856;GO:0004550;GO:0006165;GO:0006183;GO:0006228;GO:0006241	CC;BP;CC;MF;BP;BP;BP;BP;CC;BP;CC;BP;CC;MF;BP;BP;BP;BP;CC;BP;CC;MF;BP;BP;BP;BP;CC;BP;CC;BP;CC;MF;BP;BP;BP;BP	cytoplasm;cell redox homeostasis;cytoskeleton;nucleoside diphosphate kinase activity;nucleoside diphosphate phosphorylation;GTP biosynthetic process;UTP biosynthetic process;CTP biosynthetic process;cell;cell redox homeostasis;cytoplasm;cell redox homeostasis;cytoskeleton;nucleoside diphosphate kinase activity;nucleoside diphosphate phosphorylation;GTP biosynthetic process;UTP biosynthetic proces…
ENSG00000108375	RNF43	ring finger protein 43	10.85	2.42	2.111	0.010987	0.086804	GO:0005634;GO:0016020;GO:0016021;GO:0046872;GO:0016740;GO:0005783;GO:0005789;GO:0016567;GO:0016567;GO:0005886;GO:0005515;GO:0004842;GO:0006511;GO:0016055;GO:0005886;GO:0005887;GO:0005887;GO:0006511;GO:0061630;GO:0061630;GO:0030178;GO:0030178;GO:0005109;GO:0005635;GO:0005109;GO:0072089;GO:0038018;GO:0038018;GO:0038018;GO:0005634;GO:0016020;GO:0016021;GO:0046872;GO:0016740;GO:0005783;GO:0005789;GO:…	CC;CC;CC;MF;MF;CC;CC;BP;BP;CC;MF;MF;BP;BP;CC;CC;CC;BP;MF;MF;BP;BP;MF;CC;MF;BP;BP;BP;BP;CC;CC;CC;MF;MF;CC;CC;BP;BP;CC;MF;MF;BP;BP;CC;CC;CC;BP;MF;MF;BP;BP;MF;CC;MF;BP;BP;BP;BP;CC;CC;CC;MF;MF;CC;CC;BP;BP;CC;MF;MF;BP;BP;CC;CC;CC;BP;MF;MF;BP;BP;MF;CC;MF;BP;BP;BP;BP;CC;CC;CC;MF;MF;CC;CC;BP;BP;CC;MF;MF;BP;BP;CC;CC;CC;BP;MF;MF;BP;BP;MF;CC;MF;BP;BP;BP;BP;CC;CC;CC;MF;MF;CC;CC;BP;BP;CC;MF;MF;BP;BP;CC;CC;CC;…	nucleus;membrane;integral component of membrane;metal ion binding;transferase activity;endoplasmic reticulum;endoplasmic reticulum membrane;protein ubiquitination;protein ubiquitination;plasma membrane;protein binding;ubiquitin-protein transferase activity;ubiquitin-dependent protein catabolic process;Wnt signaling pathway;plasma membrane;integral component of plasma membrane;integral component o…	hsa:54894	hsa04310	Wnt signaling pathway
ENSG00000178222	RNF212	ring finger protein 212	16.3	3.65	2.1107	0.0020091	0.020063	GO:0005634;GO:0046872;GO:0016740;GO:0005694;GO:0051321;GO:0007131;GO:0000795;GO:0019789;GO:0007129;GO:0016925;GO:0016925;GO:0000795;GO:0006311;GO:0051026;GO:0005634;GO:0046872;GO:0016740;GO:0005694;GO:0051321;GO:0007131;GO:0000795;GO:0019789;GO:0007129;GO:0016925;GO:0016925;GO:0000795;GO:0006311;GO:0051026;GO:0005634;GO:0046872;GO:0016740;GO:0005694;GO:0051321;GO:0007131;GO:0000795;GO:0019789;GO:…	CC;MF;MF;CC;BP;BP;CC;MF;BP;BP;BP;CC;BP;BP;CC;MF;MF;CC;BP;BP;CC;MF;BP;BP;BP;CC;BP;BP;CC;MF;MF;CC;BP;BP;CC;MF;BP;BP;BP;CC;BP;BP;CC;MF;MF;CC;BP;BP;CC;MF;BP;BP;BP;CC;BP;BP	nucleus;metal ion binding;transferase activity;chromosome;meiotic cell cycle;reciprocal meiotic recombination;synaptonemal complex;SUMO transferase activity;synapsis;protein sumoylation;protein sumoylation;synaptonemal complex;meiotic gene conversion;chiasma assembly;nucleus;metal ion binding;transferase activity;chromosome;meiotic cell cycle;reciprocal meiotic recombination;synaptonemal complex;…
ENSG00000261408	TEN1-CDK3	TEN1-CDK3 readthrough (NMD candidate)	4.39	1.1	2.1056	0.11075	0.51163
ENSG00000105538	RASIP1	Ras interacting protein 1	2.72	0.61	2.1036	0.19435	0.71739	GO:0010507;GO:0005737;GO:0007165;GO:0005794;GO:0048471;GO:0005795;GO:0001525;GO:0001525;GO:0043087;GO:0048754;GO:0001570;GO:0001570;GO:0043087;GO:0048754	BP;CC;BP;CC;CC;CC;BP;BP;BP;BP;BP;BP;BP;BP	negative regulation of autophagy;cytoplasm;signal transduction;Golgi apparatus;perinuclear region of cytoplasm;Golgi stack;angiogenesis;angiogenesis;regulation of GTPase activity;branching morphogenesis of an epithelial tube;vasculogenesis;vasculogenesis;regulation of GTPase activity;branching morphogenesis of an epithelial tube
ENSG00000237737	DCTN1-AS1	DCTN1 antisense RNA 1	2.7	0.61	2.0971	0.20228	0.73379
ENSG00000126353	CCR7	C-C motif chemokine receptor 7	2.73	0.64	2.086	0.2024	0.73412	GO:0051897;GO:0070374;GO:0071345;GO:0016020;GO:0016021;GO:0004930;GO:0007186;GO:0005739;GO:0005886;GO:0007165;GO:0006955;GO:0004950;GO:0016493;GO:0006935;GO:0006954;GO:0070098;GO:0009986;GO:0006955;GO:0005886;GO:0009897;GO:0060326;GO:0002606;GO:0002885;GO:0002922;GO:0032496;GO:0032649;GO:0032735;GO:0045060;GO:0048872;GO:0050706;GO:0050862;GO:0072610;GO:0090023;GO:0097029;GO:2000510;GO:2000522;GO:…	BP;BP;BP;CC;CC;MF;BP;CC;CC;BP;BP;MF;MF;BP;BP;BP;CC;BP;CC;CC;BP;BP;BP;BP;BP;BP;BP;BP;BP;BP;BP;BP;BP;BP;BP;BP;BP;BP;CC;CC;BP;BP;BP;CC;BP;MF;MF;MF;BP;BP;BP;BP;BP;BP;BP;BP;BP;BP;BP;BP;BP;BP;BP;BP;BP;BP;BP;BP;BP;BP;MF;MF;MF;MF;MF;MF;MF;MF;MF;BP;BP;BP;BP;BP;BP;BP;BP;BP;BP;BP;BP;BP;BP;BP;BP;BP;CC;CC;MF;BP;CC;BP;BP;MF;MF;BP;BP;BP;CC;CC;MF;BP;BP;BP;MF;MF;BP;BP;BP	positive regulation of protein kinase B signaling;positive regulation of ERK1 and ERK2 cascade;cellular response to cytokine stimulus;membrane;integral component of membrane;G protein-coupled receptor activity;G protein-coupled receptor signaling pathway;mitochondrion;plasma membrane;signal transduction;immune response;chemokine receptor activity;C-C chemokine receptor activity;chemotaxis;inflamm…	hsa:1236;hsa:1236;hsa:1236	hsa04060;hsa04061;hsa04062	Cytokine-cytokine receptor interaction ;Viral protein interaction with cytokine and cytokine receptor ;Chemokine signaling pathway
ENSG00000070019	GUCY2C	guanylate cyclase 2C	2.71	0.64	2.0774	0.1985	0.72596	GO:0016020;GO:0016021;GO:0000166;GO:0004672;GO:0005524;GO:0006468;GO:0005783;GO:0005789;GO:0035556;GO:0016829;GO:0005525;GO:0005886;GO:0005515;GO:0005886;GO:0007165;GO:0016849;GO:0009190;GO:0005886;GO:0004383;GO:0006182;GO:0007586;GO:0007168;GO:0001653;GO:0004383;GO:0006182;GO:0004383;GO:0015643;GO:0007168;GO:0009636;GO:0042127	CC;CC;MF;MF;MF;BP;CC;CC;BP;MF;MF;CC;MF;CC;BP;MF;BP;CC;MF;BP;BP;BP;MF;MF;BP;MF;MF;BP;BP;BP	membrane;integral component of membrane;nucleotide binding;protein kinase activity;ATP binding;protein phosphorylation;endoplasmic reticulum;endoplasmic reticulum membrane;intracellular signal transduction;lyase activity;GTP binding;plasma membrane;protein binding;plasma membrane;signal transduction;phosphorus-oxygen lyase activity;cyclic nucleotide biosynthetic process;plasma membrane;guanylate …	hsa:2984;hsa:2984	hsa00230;hsa01100	Purine metabolism ;Metabolic pathways
ENSG00000240889	NDUFB2-AS1	NDUFB2 antisense RNA 1	8.18	2	2.0592	0.030478	0.19713
ENSG00000267128	RNF157-AS1	RNF157 antisense RNA 1	4.06	1.02	2.0438	0.12485	0.5532
ENSG00000140479	PCSK6	proprotein convertase subtilisin/kexin type 6	12.9	3.01	2.0431	0.0067908	0.057899	GO:0006508;GO:0004252;GO:0005615;GO:0016020;GO:0005783;GO:0016787;GO:0008233;GO:0006508;GO:0005576;GO:0004252;GO:0008236;GO:0005576;GO:0005886;GO:0005515;GO:0012505;GO:0062023;GO:0009986;GO:0005796;GO:0004175;GO:0016485;GO:0009100;GO:0070268;GO:0008201;GO:0004252;GO:0004175;GO:0051004;GO:0048406;GO:0016486;GO:0032902;GO:0032940;GO:0007354;GO:0007368;GO:0016485;GO:0030510;GO:0016787;GO:0008233;GO:…	BP;MF;CC;CC;CC;MF;MF;BP;CC;MF;MF;CC;CC;MF;CC;CC;CC;CC;MF;BP;BP;BP;MF;MF;MF;BP;MF;BP;BP;BP;BP;BP;BP;BP;MF;MF;BP;MF;MF;CC;CC;CC;MF;MF;BP;CC;MF;MF;CC;CC;MF;CC;CC;CC;CC;MF;BP;BP;BP;MF;MF;MF;BP;MF;BP;BP;BP;BP;BP;MF;MF;MF;BP;MF;MF;MF;MF;BP;MF;MF;CC;CC;CC;MF;MF;BP;CC;MF;MF;CC;CC;MF;CC;CC;CC;CC;MF;BP;BP;BP;MF;MF;MF;BP;MF;BP;BP;BP;BP;CC;CC;CC;MF;MF;BP;CC;MF;MF;CC;CC;MF;CC;CC;CC;CC;MF;BP;BP;BP;MF;MF;MF;BP;…	proteolysis;serine-type endopeptidase activity;extracellular space;membrane;endoplasmic reticulum;hydrolase activity;peptidase activity;proteolysis;extracellular region;serine-type endopeptidase activity;serine-type peptidase activity;extracellular region;plasma membrane;protein binding;endomembrane system;collagen-containing extracellular matrix;cell surface;Golgi lumen;endopeptidase activity;pr…
ENSG00000186973	FAM183A	family with sequence similarity 183 member A	2.71	0.69	2.0251	0.21934	0.76727	GO:0097546	CC	ciliary base
ENSG00000183535	COL18A1-AS1	COL18A1 antisense RNA 1	2.4	0.53	2.0161	0.26354	0.84202
ENSG00000204052	LRRC73	leucine rich repeat containing 73	5.45	1.41	2.0138	0.091697	0.44887
ENSG00000233009	NALCN-AS1	NALCN antisense RNA 1	5.09	1.22	2.0138	0.10436	0.49235
ENSG00000084628	NKAIN1	sodium/potassium transporting ATPase interacting 1	2.71	0.72	2.0027	0.21012	0.75018	GO:0016020;GO:0016021;GO:0005886;GO:0051117;GO:0002028;GO:0016020;GO:0016021;GO:0016020;GO:0016021	CC;CC;CC;MF;BP;CC;CC;CC;CC	membrane;integral component of membrane;plasma membrane;ATPase binding;regulation of sodium ion transport;membrane;integral component of membrane;membrane;integral component of membrane
ENSG00000153132	CLGN	calmegin	2.7	0.72	2.0009	0.21269	0.75524	GO:0016020;GO:0016021;GO:0005783;GO:0005783;GO:0005789;GO:0005509;GO:0006457;GO:0051082;GO:0044183;GO:0007338;GO:0007339;GO:0065003;GO:0005635;GO:0007338;GO:0005783;GO:0051082;GO:0005783;GO:0005509;GO:0006457;GO:0051082;GO:0016020;GO:0016021;GO:0005783;GO:0005783;GO:0005789;GO:0005509;GO:0006457;GO:0051082;GO:0007338;GO:0005783;GO:0051082	CC;CC;CC;CC;CC;MF;BP;MF;MF;BP;BP;BP;CC;BP;CC;MF;CC;MF;BP;MF;CC;CC;CC;CC;CC;MF;BP;MF;BP;CC;MF	membrane;integral component of membrane;endoplasmic reticulum;endoplasmic reticulum;endoplasmic reticulum membrane;calcium ion binding;protein folding;unfolded protein binding;protein binding involved in protein folding;single fertilization;binding of sperm to zona pellucida;protein-containing complex assembly;nuclear envelope;single fertilization;endoplasmic reticulum;unfolded protein binding;en…
ENSG00000187066	TMEM262	transmembrane protein 262	5.09	1.25	2.0007	0.091784	0.44906	GO:0016020;GO:0016021;GO:0016020;GO:0016021;GO:0016020;GO:0016021	CC;CC;CC;CC;CC;CC	membrane;integral component of membrane;membrane;integral component of membrane;membrane;integral component of membrane
ENSG00000198400	NTRK1	neurotrophic receptor tyrosine kinase 1	6.11	1.44	1.9961	0.069127	0.36792	GO:0043066;GO:0001934;GO:0016020;GO:0016021;GO:0000166;GO:0004672;GO:0005524;GO:0006468;GO:0016740;GO:0016301;GO:0016310;GO:0004713;GO:0004713;GO:0007169;GO:0005887;GO:0042803;GO:0005886;GO:0005886;GO:0005515;GO:0004714;GO:0004714;GO:0004714;GO:0005030;GO:0007275;GO:0048013;GO:0030154;GO:0005886;GO:0005737;GO:0007399;GO:0005887;GO:0005887;GO:0030154;GO:0004713;GO:0004714;GO:0004888;GO:0009968;GO:…	BP;BP;CC;CC;MF;MF;MF;BP;MF;MF;BP;MF;MF;BP;CC;MF;CC;CC;MF;MF;MF;MF;MF;BP;BP;BP;CC;CC;BP;CC;CC;BP;MF;MF;MF;BP;BP;BP;BP;CC;CC;CC;BP;CC;BP;CC;CC;CC;CC;BP;BP;BP;BP;BP;BP;CC;BP;BP;BP;BP;BP;BP;CC;BP;MF;MF;MF;MF;MF;MF;BP;BP;BP;BP;BP;BP;BP;BP;BP;BP;CC;CC;MF;MF;MF;BP;MF;MF;BP;MF;MF;BP;BP;CC;MF;CC;CC;MF;MF;MF;MF;MF;BP;BP;BP;BP;CC;CC;BP;CC;CC;BP;MF;MF;MF;BP;BP;BP;BP;CC;CC;CC;BP;CC;BP;CC;CC;CC;CC;BP;BP;BP;BP;…	negative regulation of apoptotic process;positive regulation of protein phosphorylation;membrane;integral component of membrane;nucleotide binding;protein kinase activity;ATP binding;protein phosphorylation;transferase activity;kinase activity;phosphorylation;protein tyrosine kinase activity;protein tyrosine kinase activity;transmembrane receptor protein tyrosine kinase signaling pathway;integral…	hsa:4914;hsa:4914;hsa:4914;hsa:4914;hsa:4914;hsa:4914;hsa:4914;hsa:4914;hsa:4914;hsa:4914;hsa:4914	hsa04010;hsa04014;hsa04020;hsa04151;hsa04210;hsa04722;hsa04750;hsa05200;hsa05202;hsa05216;hsa05230	MAPK signaling pathway ;Ras signaling pathway ;Calcium signaling pathway ;PI3K-Akt signaling pathway ;Apoptosis ;Neurotrophin signaling pathway ;Inflammatory mediator regulation of TRP channels ;Pathways in cancer ;Transcriptional misregulation in cancer ;Thyroid cancer ;Central carbon metabolism in cancer
ENSG00000164220	F2RL2	coagulation factor II thrombin receptor like 2	5.1	1.28	1.9905	0.094398	0.45823	GO:0016020;GO:0016021;GO:0004930;GO:0007186;GO:0005886;GO:0005515;GO:0007165;GO:0007596;GO:0015057;GO:0070493;GO:0005576;GO:0005886;GO:0005887;GO:0032991;GO:0007186;GO:0005887;GO:0004435;GO:0004930;GO:0004930;GO:0015057;GO:0007596;GO:0007599;GO:0009611;GO:0030168;GO:0035025;GO:0051482;GO:0016324;GO:0016020;GO:0016021;GO:0004930;GO:0007186;GO:0005886;GO:0005515;GO:0007165;GO:0007596;GO:0015057;GO:…	CC;CC;MF;BP;CC;MF;BP;BP;MF;BP;CC;CC;CC;CC;BP;CC;MF;MF;MF;MF;BP;BP;BP;BP;BP;BP;CC;CC;CC;MF;BP;CC;MF;BP;BP;MF;BP;CC;CC;CC;CC;BP;CC;MF;MF;MF;MF;BP;BP;BP;BP;BP;BP	membrane;integral component of membrane;G protein-coupled receptor activity;G protein-coupled receptor signaling pathway;plasma membrane;protein binding;signal transduction;blood coagulation;thrombin-activated receptor activity;thrombin-activated receptor signaling pathway;extracellular region;plasma membrane;integral component of plasma membrane;protein-containing complex;G protein-coupled recep…	hsa:2151;hsa:2151	hsa04080;hsa04610	Neuroactive ligand-receptor interaction ;Complement and coagulation cascades
ENSG00000170178	HOXD12	homeobox D12	1.38	0.38	1.9763	0.40787	0.95373	GO:0005634;GO:0006355;GO:0003677;GO:0043565;GO:0005515;GO:0007275;GO:0006357;GO:0000981;GO:0000981;GO:0000981;GO:0001501;GO:0007389;GO:0042733;GO:0005667;GO:0003677	CC;BP;MF;MF;MF;BP;BP;MF;MF;MF;BP;BP;BP;CC;MF	nucleus;regulation of transcription, DNA-templated;DNA binding;sequence-specific DNA binding;protein binding;multicellular organism development;regulation of transcription by RNA polymerase II;DNA-binding transcription factor activity, RNA polymerase II-specific;DNA-binding transcription factor activity, RNA polymerase II-specific;DNA-binding transcription factor activity, RNA polymerase II-speci…
ENSG00000223086	RNA5SP155	RNA, 5S ribosomal pseudogene 155	1.38	0.35	1.9763	0.41025	0.95373
ENSG00000179954	SSC5D	scavenger receptor cysteine rich family member with 5 domains	37.9	9.67	1.9717	6.252e-06	0.00010997	GO:0016020;GO:0005044;GO:0006898;GO:0005737;GO:0016020;GO:0005515;GO:0005576;GO:0043236;GO:0005044;GO:0006898;GO:0007275;GO:0005615;GO:0002376;GO:0045087;GO:0009897;GO:0001968;GO:0005044;GO:0050840;GO:0042494;GO:2000483;GO:0005622;GO:0031012;GO:0005737;GO:0016020;GO:0005515;GO:0005576;GO:0043236;GO:0005044;GO:0006898;GO:0007275;GO:0005615;GO:0002376;GO:0045087;GO:0009897;GO:0001968;GO:0001968;GO:…	CC;MF;BP;CC;CC;MF;CC;MF;MF;BP;BP;CC;BP;BP;CC;MF;MF;MF;BP;BP;CC;CC;CC;CC;MF;CC;MF;MF;BP;BP;CC;BP;BP;CC;MF;MF;MF;MF;MF;MF;BP;BP;BP;BP;BP;BP;BP;BP;CC;CC;CC;CC;CC	membrane;scavenger receptor activity;receptor-mediated endocytosis;cytoplasm;membrane;protein binding;extracellular region;laminin binding;scavenger receptor activity;receptor-mediated endocytosis;multicellular organism development;extracellular space;immune system process;innate immune response;external side of plasma membrane;fibronectin binding;scavenger receptor activity;extracellular matrix …
ENSG00000162551	ALPL	alkaline phosphatase, liver/bone/kidney	1.37	0.27	1.9689	0.38859	0.95373	GO:0016020;GO:0016020;GO:0046872;GO:0016787;GO:0003824;GO:0005886;GO:0005515;GO:0016791;GO:0004035;GO:0016462;GO:0001958;GO:0003006;GO:0016311;GO:0032496;GO:0046677;GO:0051384;GO:0071407;GO:0071529;GO:0005615;GO:0031012;GO:0065010;GO:0005576;GO:0005886;GO:0031225;GO:0070062;GO:0031214;GO:0001501;GO:0033280;GO:0001649;GO:0016462;GO:0016020;GO:0016020;GO:0046872;GO:0016787;GO:0003824;GO:0005886;GO:…	CC;CC;MF;MF;MF;CC;MF;MF;MF;MF;BP;BP;BP;BP;BP;BP;BP;BP;CC;CC;CC;CC;CC;CC;CC;BP;BP;BP;BP;MF;CC;CC;MF;MF;MF;CC;MF;MF;MF;CC;CC;CC;CC;BP;BP;BP;BP;MF;CC;CC;MF;MF;MF;CC;MF;MF;MF;CC;CC;CC;CC;BP;BP;BP;BP;MF;CC;CC;MF;MF;MF;CC;MF;MF;MF;CC;CC;CC;CC;BP;BP;BP;BP;MF;MF;BP;MF	membrane;membrane;metal ion binding;hydrolase activity;catalytic activity;plasma membrane;protein binding;phosphatase activity;alkaline phosphatase activity;pyrophosphatase activity;endochondral ossification;developmental process involved in reproduction;dephosphorylation;response to lipopolysaccharide;response to antibiotic;response to glucocorticoid;cellular response to organic cyclic compound;…	hsa:249;hsa:249;hsa:249;hsa:249	hsa00730;hsa00790;hsa01100;hsa01240	Thiamine metabolism ;Folate biosynthesis ;Metabolic pathways ;Biosynthesis of cofactors
ENSG00000081138	CDH7	cadherin 7	1.37	0.27	1.9689	0.38859	0.95373	GO:0016020;GO:0016021;GO:0046872;GO:0005509;GO:0007155;GO:0007156;GO:0005886;GO:0005886;GO:0098609;GO:0009986;GO:0005886;GO:0005509;GO:0042803;GO:0045296;GO:0007043;GO:0005913;GO:0008092;GO:0098609;GO:0007156;GO:0034332;GO:0016339;GO:0034332;GO:0044331;GO:0016342;GO:0016020;GO:0016021;GO:0005509;GO:0007155;GO:0007156;GO:0005886;GO:0016020;GO:0016021;GO:0046872;GO:0005509;GO:0007155;GO:0007156;GO:…	CC;CC;MF;MF;BP;BP;CC;CC;BP;CC;CC;MF;MF;MF;BP;CC;MF;BP;BP;BP;BP;BP;BP;CC;CC;CC;MF;BP;BP;CC;CC;CC;MF;MF;BP;BP;CC;CC;BP;CC;CC;MF;MF;MF;BP;CC;MF;BP;BP;BP;BP;BP;BP;CC	membrane;integral component of membrane;metal ion binding;calcium ion binding;cell adhesion;homophilic cell adhesion via plasma membrane adhesion molecules;plasma membrane;plasma membrane;cell-cell adhesion;cell surface;plasma membrane;calcium ion binding;protein homodimerization activity;cadherin binding;cell-cell junction assembly;cell-cell adherens junction;cytoskeletal protein binding;cell-ce…
ENSG00000159387	IRX6	iroquois homeobox 6	1.37	0.27	1.9689	0.38859	0.95373	GO:0005634;GO:0006355;GO:0003677;GO:0043565;GO:0006357;GO:0000981;GO:0000981;GO:0000981	CC;BP;MF;MF;BP;MF;MF;MF	nucleus;regulation of transcription, DNA-templated;DNA binding;sequence-specific DNA binding;regulation of transcription by RNA polymerase II;DNA-binding transcription factor activity, RNA polymerase II-specific;DNA-binding transcription factor activity, RNA polymerase II-specific;DNA-binding transcription factor activity, RNA polymerase II-specific
ENSG00000160191	PDE9A	phosphodiesterase 9A	1.37	0.27	1.9689	0.38859	0.95373	GO:0005737;GO:0016020;GO:0046872;GO:0005783;GO:0016787;GO:0007165;GO:0005794;GO:0005829;GO:0005886;GO:0042995;GO:0005515;GO:0048471;GO:0008081;GO:0004114;GO:0005829;GO:0042383;GO:0042383;GO:0032587;GO:0007165;GO:0047555;GO:0047555;GO:0047555;GO:0046069;GO:0046069;GO:0004114;GO:0010613;GO:0046068;GO:0005622;GO:0005737;GO:0016020;GO:0046872;GO:0005783;GO:0016787;GO:0007165;GO:0005794;GO:0005829;GO:…	CC;CC;MF;CC;MF;BP;CC;CC;CC;CC;MF;CC;MF;MF;CC;CC;CC;CC;BP;MF;MF;MF;BP;BP;MF;BP;BP;CC;CC;CC;MF;CC;MF;BP;CC;CC;CC;CC;MF;CC;MF;MF;MF;BP;BP;BP;CC;CC;CC;CC;CC;BP;MF;MF;BP;MF;BP;BP;CC;CC;MF;CC;MF;BP;CC;CC;CC;CC;MF;CC;MF;MF;CC;CC;CC;CC;BP;MF;MF;MF;BP;BP;MF;BP;BP;CC;CC;MF;CC;MF;BP;CC;CC;CC;CC;MF;CC;MF;MF;CC;CC;CC;CC;BP;MF;MF;MF;BP;BP;MF;BP;BP;CC;CC;MF;CC;MF;BP;CC;CC;CC;CC;MF;CC;MF;MF;CC;CC;CC;CC;BP;MF;MF;…	cytoplasm;membrane;metal ion binding;endoplasmic reticulum;hydrolase activity;signal transduction;Golgi apparatus;cytosol;plasma membrane;cell projection;protein binding;perinuclear region of cytoplasm;phosphoric diester hydrolase activity;3',5'-cyclic-nucleotide phosphodiesterase activity;cytosol;sarcolemma;sarcolemma;ruffle membrane;signal transduction;3',5'-cyclic-GMP phosphodiesterase activit…	hsa:5152;hsa:5152	hsa00230;hsa01100	Purine metabolism ;Metabolic pathways
ENSG00000227868	TEX46	testis expressed 46	1.37	0.38	1.9687	0.37993	0.95373	GO:0016020;GO:0016021;GO:0016020;GO:0016021	CC;CC;CC;CC	membrane;integral component of membrane;membrane;integral component of membrane
ENSG00000183196	CHST6	carbohydrate sulfotransferase 6	2.7	0.75	1.9672	0.2404	0.80746	GO:0016020;GO:0016021;GO:0016740;GO:0005794;GO:0005794;GO:0005975;GO:0000139;GO:0008146;GO:0005802;GO:0000139;GO:0018146;GO:0001517;GO:0006044;GO:0006790;GO:0006790;GO:0006044;GO:0006044;GO:0001517;GO:0001517;GO:0018146;GO:0018146;GO:0016020;GO:0016021;GO:0016740;GO:0005794;GO:0005794;GO:0005975;GO:0000139;GO:0008146;GO:0005802;GO:0000139;GO:0018146;GO:0001517;GO:0006044;GO:0006790;GO:0006790;GO:…	CC;CC;MF;CC;CC;BP;CC;MF;CC;CC;BP;MF;BP;BP;BP;BP;BP;MF;MF;BP;BP;CC;CC;MF;CC;CC;BP;CC;MF;CC;CC;BP;MF;BP;BP;BP;BP;BP;MF;MF;BP;BP	membrane;integral component of membrane;transferase activity;Golgi apparatus;Golgi apparatus;carbohydrate metabolic process;Golgi membrane;sulfotransferase activity;trans-Golgi network;Golgi membrane;keratan sulfate biosynthetic process;N-acetylglucosamine 6-O-sulfotransferase activity;N-acetylglucosamine metabolic process;sulfur compound metabolic process;sulfur compound metabolic process;N-acet…	hsa:4166	hsa00533	Glycosaminoglycan biosynthesis - keratan sulfate
ENSG00000234676	IFT74-AS1	IFT74 antisense RNA 1	1.37	0.35	1.9666	0.38288	0.95373
ENSG00000188996	HUS1B	HUS1 checkpoint clamp component B	5.41	1.5	1.9639	0.10549	0.4961	GO:0000077;GO:0030896;GO:0005730;GO:0031573;GO:0030896;GO:0000724;GO:0006289;GO:0033314;GO:0044778;GO:0035861	BP;CC;CC;BP;CC;BP;BP;BP;BP;CC	DNA damage checkpoint;checkpoint clamp complex;nucleolus;intra-S DNA damage checkpoint;checkpoint clamp complex;double-strand break repair via homologous recombination;nucleotide-excision repair;mitotic DNA replication checkpoint;meiotic DNA integrity checkpoint;site of double-strand break
ENSG00000259982	CDC37P1	cell division cycle 37 pseudogene 1	1.37	0.35	1.9621	0.38019	0.95373
ENSG00000134762	DSC3	desmocollin 3	1.37	0.38	1.962	0.37791	0.95373	GO:0016020;GO:0016021;GO:0046872;GO:0005509;GO:0007155;GO:0007156;GO:0005886;GO:0005886;GO:0030054;GO:0030054;GO:0005886;GO:0031424;GO:0007155;GO:0016020;GO:0005911;GO:0070268;GO:0001533;GO:0030057;GO:0001701;GO:0005576;GO:0005737;GO:0016020;GO:0016021;GO:0005509;GO:0016020;GO:0016021;GO:0046872;GO:0005509;GO:0007155;GO:0007156;GO:0005886;GO:0005886;GO:0030054;GO:0030054;GO:0005886;GO:0031424;GO:…	CC;CC;MF;MF;BP;BP;CC;CC;CC;CC;CC;BP;BP;CC;CC;BP;CC;CC;BP;CC;CC;CC;CC;MF;CC;CC;MF;MF;BP;BP;CC;CC;CC;CC;CC;BP;BP;CC;CC;BP;CC;CC	membrane;integral component of membrane;metal ion binding;calcium ion binding;cell adhesion;homophilic cell adhesion via plasma membrane adhesion molecules;plasma membrane;plasma membrane;cell junction;cell junction;plasma membrane;keratinization;cell adhesion;membrane;cell-cell junction;cornification;cornified envelope;desmosome;in utero embryonic development;extracellular region;cytoplasm;membr…
ENSG00000251087	ALG1L3P	asparagine-linked glycosylation 1-like 3, pseudogene	1.36	0.27	1.9598	0.36517	0.95373
ENSG00000270800	RPS10-NUDT3	RPS10-NUDT3 readthrough	1.36	0.27	1.9598	0.36517	0.95373	GO:0016787;GO:0016787;GO:0005829;GO:0003735;GO:0000028;GO:0022627	MF;MF;CC;MF;BP;CC	hydrolase activity;hydrolase activity;cytosol;structural constituent of ribosome;ribosomal small subunit assembly;cytosolic small ribosomal subunit	hsa:100529239;hsa:100529239	hsa03010;hsa05171	Ribosome ;Coronavirus disease - COVID-19
ENSG00000225235	INTS6L-AS1	INTS6L antisense RNA 1	1.36	0.35	1.9597	0.35924	0.95373
ENSG00000132437	DDC	dopa decarboxylase	1.36	0.27	1.9579	0.38812	0.95373	GO:0003824;GO:0016829;GO:0005515;GO:0016831;GO:0030170;GO:0019752;GO:0006520;GO:0005829;GO:0070062;GO:0019899;GO:0042416;GO:0042423;GO:0042423;GO:0004058;GO:0004058;GO:0004058;GO:0036468;GO:0046219;GO:0003824;GO:0016829;GO:0005515;GO:0016831;GO:0030170;GO:0019752;GO:0006520;GO:0005829;GO:0070062;GO:0019899;GO:0042416;GO:0042423;GO:0042423;GO:0004058;GO:0004058;GO:0004058;GO:0036468;GO:0046219;GO:…	MF;MF;MF;MF;MF;BP;BP;CC;CC;MF;BP;BP;BP;MF;MF;MF;MF;BP;MF;MF;MF;MF;MF;BP;BP;CC;CC;MF;BP;BP;BP;MF;MF;MF;MF;BP;MF;MF;MF;BP;MF;BP;MF;MF;MF;MF;MF;BP;BP;CC;CC;MF;BP;BP;BP;MF;MF;MF;MF;BP;MF;MF;MF;MF;MF;BP;BP;MF;MF;MF;BP;BP;BP;BP;BP;BP;BP;BP;BP;BP;BP;BP;CC;CC;CC;CC;CC;CC;MF;BP;BP;MF;MF;MF;BP;MF;MF;MF;BP;MF;BP;MF;MF;MF;MF;MF;BP;BP;CC;CC;MF;BP;BP;BP;MF;MF;MF;MF;BP;MF;MF;MF;MF;MF;BP;BP;CC;CC;MF;BP;BP;BP;MF;…	catalytic activity;lyase activity;protein binding;carboxy-lyase activity;pyridoxal phosphate binding;carboxylic acid metabolic process;cellular amino acid metabolic process;cytosol;extracellular exosome;enzyme binding;dopamine biosynthetic process;catecholamine biosynthetic process;catecholamine biosynthetic process;aromatic-L-amino-acid decarboxylase activity;aromatic-L-amino-acid decarboxylase …	hsa:1644;hsa:1644;hsa:1644;hsa:1644;hsa:1644;hsa:1644;hsa:1644;hsa:1644;hsa:1644	hsa00350;hsa00360;hsa00380;hsa01100;hsa04726;hsa04728;hsa05030;hsa05031;hsa05034	Tyrosine metabolism ;Phenylalanine metabolism ;Tryptophan metabolism ;Metabolic pathways ;Serotonergic synapse ;Dopaminergic synapse ;Cocaine addiction ;Amphetamine addiction ;Alcoholism
ENSG00000177688	SUMO4	small ubiquitin-like modifier 4	1.36	0.27	1.9579	0.38812	0.95373	GO:0016925;GO:0005634;GO:0016925;GO:0031386	BP;CC;BP;MF	protein sumoylation;nucleus;protein sumoylation;protein tag	hsa:387082;hsa:387082	hsa03013;hsa05418	RNA transport ;Fluid shear stress and atherosclerosis
ENSG00000135426	TESPA1	thymocyte expressed, positive selection associated 1	1.36	0.35	1.9578	0.38159	0.95373	GO:0005737;GO:0005737;GO:0016020;GO:0005783;GO:0005789;GO:0005102;GO:0010387;GO:0050862;GO:0005737;GO:0010387;GO:0033089;GO:0050862;GO:0050862;GO:0008180;GO:0008180;GO:0005102;GO:0010387;GO:0050862;GO:0010387;GO:0050862;GO:0005737;GO:0005737;GO:0016020;GO:0005783;GO:0005789;GO:0005102;GO:0010387;GO:0050862;GO:0005737;GO:0010387;GO:0033089;GO:0050862;GO:0050862;GO:0008180;GO:0008180;GO:0005737;GO:…	CC;CC;CC;CC;CC;MF;BP;BP;CC;BP;BP;BP;BP;CC;CC;MF;BP;BP;BP;BP;CC;CC;CC;CC;CC;MF;BP;BP;CC;BP;BP;BP;BP;CC;CC;CC;CC;CC;CC;CC;MF;BP;BP;BP;CC;BP;BP;BP;BP;CC;CC;CC;CC;CC;CC;CC;MF;BP;BP;CC;BP;BP;BP;BP;CC;CC;MF;BP;BP;CC;CC;CC;CC;CC;MF;BP;BP;CC;BP;BP;BP;BP;CC;CC;MF;BP;BP;MF;BP;BP;BP;BP;BP;BP;BP;BP	cytoplasm;cytoplasm;membrane;endoplasmic reticulum;endoplasmic reticulum membrane;signaling receptor binding;COP9 signalosome assembly;positive regulation of T cell receptor signaling pathway;cytoplasm;COP9 signalosome assembly;positive regulation of T cell differentiation in thymus;positive regulation of T cell receptor signaling pathway;positive regulation of T cell receptor signaling pathway;C…
ENSG00000183066	WBP2NL	WBP2 N-terminal like	1.36	0.38	1.9578	0.3793	0.95373	GO:0007343;GO:0050699;GO:0035038;GO:0035039;GO:0033011;GO:0051321;GO:0005634;GO:0007343;GO:0045893;GO:0003713;GO:0036126;GO:0050699;GO:0035038;GO:0035039;GO:0033011;GO:0031490;GO:0061827;GO:0050699;GO:0007343;GO:0035039;GO:0033011;GO:0051321;GO:0005634;GO:0007343;GO:0045893;GO:0003713;GO:0036126;GO:0050699;GO:0035038;GO:0035039;GO:0033011;GO:0031490;GO:0061827;GO:0050699;GO:0007343;GO:0035039;GO:…	BP;MF;BP;BP;CC;BP;CC;BP;BP;MF;CC;MF;BP;BP;CC;MF;CC;MF;BP;BP;CC;BP;CC;BP;BP;MF;CC;MF;BP;BP;CC;MF;CC;MF;BP;BP;CC;BP;CC;BP;BP;MF;CC;MF;BP;BP;CC;MF;CC;MF;BP;BP;CC;BP;MF;BP;BP;CC;BP;MF;BP;BP;CC	egg activation;WW domain binding;female pronucleus assembly;male pronucleus assembly;perinuclear theca;meiotic cell cycle;nucleus;egg activation;positive regulation of transcription, DNA-templated;transcription coactivator activity;sperm flagellum;WW domain binding;female pronucleus assembly;male pronucleus assembly;perinuclear theca;chromatin DNA binding;sperm head;WW domain binding;egg activati…
ENSG00000231841	FAM192BP	family with sequence similarity 192 member B, pseudogene	5.07	1.33	1.9561	0.092981	0.45328
ENSG00000124140	SLC12A5	solute carrier family 12 member 5	1.36	0.27	1.9554	0.3931	0.95373	GO:0016020;GO:0016021;GO:0016021;GO:0005215;GO:0055085;GO:0006811;GO:0005887;GO:0015293;GO:0006811;GO:0006813;GO:0007268;GO:0015377;GO:0015379;GO:1902476;GO:0005886;GO:0007268;GO:0015379;GO:0006884;GO:0010107;GO:0055064;GO:0055075;GO:1902476;GO:0006811;GO:0060996;GO:0015108;GO:0006873;GO:0015379;GO:0015379;GO:0006821;GO:0006971;GO:0007612;GO:0030644;GO:0035264;GO:0040040;GO:0042493;GO:0005886;GO:…	CC;CC;CC;MF;BP;BP;CC;MF;BP;BP;BP;MF;MF;BP;CC;BP;MF;BP;BP;BP;BP;BP;BP;BP;MF;BP;MF;MF;BP;BP;BP;BP;BP;BP;BP;CC;CC;CC;BP;BP;CC;BP;BP;MF;BP;CC;CC;BP;BP;CC;BP;BP;MF;BP;CC;CC;BP;BP;CC;BP;BP;MF;BP;CC;CC;CC;MF;BP;BP;CC;MF;BP;BP;BP;MF;MF;BP;CC;BP;MF;BP;BP;BP;BP;BP;BP;BP;MF;BP;MF;MF;BP;BP;BP;CC;BP;BP;MF;BP;CC;CC;BP;BP;CC;BP;BP;MF;BP;CC;CC;BP;BP;CC;BP;BP;MF;BP;CC;CC;BP;BP;CC;BP;BP;MF;BP	membrane;integral component of membrane;integral component of membrane;transporter activity;transmembrane transport;ion transport;integral component of plasma membrane;symporter activity;ion transport;potassium ion transport;chemical synaptic transmission;cation:chloride symporter activity;potassium:chloride symporter activity;chloride transmembrane transport;plasma membrane;chemical synaptic tra…	hsa:57468	hsa04727	GABAergic synapse
ENSG00000079393	DUSP13	dual specificity phosphatase 13	1.35	0.35	1.9534	0.36135	0.95373	GO:0016787;GO:0004721;GO:0006470;GO:0005515;GO:0004725;GO:0016311;GO:0035335;GO:0016791;GO:0008138;GO:0016311;GO:0007283;GO:0006470;GO:0051321;GO:0016791;GO:0008138;GO:0005737;GO:0005737;GO:0016787;GO:0004721;GO:0006470;GO:0004725;GO:0016311;GO:0035335;GO:0016791;GO:0008138;GO:0016311;GO:0016791;GO:0016787;GO:0006470;GO:0004725;GO:0016311;GO:0035335;GO:0016791;GO:0008138;GO:0016787;GO:0006470;GO:…	MF;MF;BP;MF;MF;BP;BP;MF;MF;BP;BP;BP;BP;MF;MF;CC;CC;MF;MF;BP;MF;BP;BP;MF;MF;BP;MF;MF;BP;MF;BP;BP;MF;MF;MF;BP;MF;BP;BP;MF;MF;MF;BP;MF;BP;BP;MF;MF;CC;CC;MF;MF;BP;MF;BP;BP;MF;MF;BP;MF;CC;CC;MF;MF;BP;MF;BP;BP;MF;MF;BP;MF;CC;CC;MF;MF;BP;MF;BP;BP;MF;MF;BP;MF;CC;CC;MF;MF;BP;MF;BP;BP;MF;MF;BP;MF;MF;MF;BP;MF;MF;BP;BP;MF;MF;BP;BP;BP;BP;MF;MF;CC;CC;BP;MF;CC;CC;MF;MF;BP;MF;MF;BP;BP;MF;MF;BP;BP;BP;BP;MF;MF;MF;…	hydrolase activity;phosphoprotein phosphatase activity;protein dephosphorylation;protein binding;protein tyrosine phosphatase activity;dephosphorylation;peptidyl-tyrosine dephosphorylation;phosphatase activity;protein tyrosine/serine/threonine phosphatase activity;dephosphorylation;spermatogenesis;protein dephosphorylation;meiotic cell cycle;phosphatase activity;protein tyrosine/serine/threonine …
ENSG00000171747	LGALS4	galectin 4	1.35	0.35	1.9534	0.36135	0.95373	GO:0030246;GO:0005886;GO:0007155;GO:0030246;GO:0005829;GO:0016936;GO:0005615;GO:0030246;GO:0030246	MF;CC;BP;MF;CC;MF;CC;MF;MF	carbohydrate binding;plasma membrane;cell adhesion;carbohydrate binding;cytosol;galactoside binding;extracellular space;carbohydrate binding;carbohydrate binding
ENSG00000226648	PLCG1-AS1	PLCG1 antisense RNA 1	1.35	0.38	1.9534	0.35926	0.95373
ENSG00000207457	RNU6-476P	RNA, U6 small nuclear 476, pseudogene	1.35	0.35	1.9534	0.36135	0.95373
ENSG00000165238	WNK2	WNK lysine deficient protein kinase 2	1.35	0.35	1.9534	0.36135	0.95373	GO:0004672;GO:0004674;GO:0005524;GO:0006468;GO:0005737;GO:0005737;GO:0016020;GO:0000166;GO:0004672;GO:0004674;GO:0004674;GO:0005524;GO:0005524;GO:0006468;GO:0005829;GO:0016740;GO:0016301;GO:0016310;GO:0005886;GO:0004674;GO:0006468;GO:0035556;GO:0005829;GO:0008285;GO:0006468;GO:0046777;GO:0035556;GO:0070373;GO:0090263;GO:0032414;GO:0050801;GO:0050801;GO:2000651;GO:2000651;GO:0004672;GO:0004674;GO:…	MF;MF;MF;BP;CC;CC;CC;MF;MF;MF;MF;MF;MF;BP;CC;MF;MF;BP;CC;MF;BP;BP;CC;BP;BP;BP;BP;BP;BP;BP;BP;BP;BP;BP;MF;MF;MF;BP;CC;MF;MF;CC;BP;CC;CC;CC;MF;MF;MF;BP;CC	protein kinase activity;protein serine/threonine kinase activity;ATP binding;protein phosphorylation;cytoplasm;cytoplasm;membrane;nucleotide binding;protein kinase activity;protein serine/threonine kinase activity;protein serine/threonine kinase activity;ATP binding;ATP binding;protein phosphorylation;cytosol;transferase activity;kinase activity;phosphorylation;plasma membrane;protein serine/thre…
ENSG00000108825	PTGES3L-AARSD1	PTGES3L-AARSD1 readthrough	1.35	0.27	1.9533	0.36734	0.95373	GO:0003674;GO:0008150;GO:0003676;GO:0005634;GO:0005737;GO:0006412;GO:0046872;GO:0005524;GO:0000166;GO:0004812;GO:0106074;GO:0043039;GO:0004813;GO:0006419;GO:0002196;GO:0006450;GO:0003674;GO:0008150;GO:0003676;GO:0005634;GO:0005737;GO:0006412;GO:0046872;GO:0005524;GO:0000166;GO:0004812;GO:0106074;GO:0043039;GO:0004813;GO:0006419;GO:0002196;GO:0006450;GO:0003676;GO:0005524;GO:0000166;GO:0004812;GO:…	MF;BP;MF;CC;CC;BP;MF;MF;MF;MF;BP;BP;MF;BP;MF;BP;MF;BP;MF;CC;CC;BP;MF;MF;MF;MF;BP;BP;MF;BP;MF;BP;MF;MF;MF;MF;BP;MF;BP;MF;BP;MF;CC;CC;BP;MF;MF;MF;MF;BP;BP;MF;BP;MF;BP;MF;MF;MF;BP	molecular_function;biological_process;nucleic acid binding;nucleus;cytoplasm;translation;metal ion binding;ATP binding;nucleotide binding;aminoacyl-tRNA ligase activity;aminoacyl-tRNA metabolism involved in translational fidelity;tRNA aminoacylation;alanine-tRNA ligase activity;alanyl-tRNA aminoacylation;Ser-tRNA(Ala) hydrolase activity;regulation of translational fidelity;molecular_function;biol…
ENSG00000188536	HBA2	hemoglobin subunit alpha 2	1.35	0.27	1.9513	0.36803	0.95373	GO:0010942;GO:0016020;GO:0046872;GO:0005506;GO:0005515;GO:0005515;GO:0022627;GO:0005615;GO:0020037;GO:0098869;GO:0006898;GO:0005576;GO:0020037;GO:0005344;GO:0019825;GO:0015671;GO:0015671;GO:0005833;GO:0005829;GO:0070062;GO:0072562;GO:0015701;GO:0042542;GO:0031838;GO:0071682;GO:0005344;GO:0019825;GO:0043177;GO:0042744;GO:0051291;GO:0005833;GO:0031838;GO:0004601;GO:0042744;GO:0031720;GO:0051291;GO:…	BP;CC;MF;MF;MF;MF;CC;CC;MF;BP;BP;CC;MF;MF;MF;BP;BP;CC;CC;CC;CC;BP;BP;CC;CC;MF;MF;MF;BP;BP;CC;CC;MF;BP;MF;BP;CC;CC;MF;MF;MF;MF;BP;CC;MF;MF;MF;MF;BP;CC	positive regulation of cell death;membrane;metal ion binding;iron ion binding;protein binding;protein binding;cytosolic small ribosomal subunit;extracellular space;heme binding;cellular oxidant detoxification;receptor-mediated endocytosis;extracellular region;heme binding;oxygen carrier activity;oxygen binding;oxygen transport;oxygen transport;hemoglobin complex;cytosol;extracellular exosome;bloo…	hsa:3040;hsa:3040	hsa05143;hsa05144	African trypanosomiasis ;Malaria
ENSG00000204252	HLA-DOA	major histocompatibility complex, class II, DO alpha	1.35	0.35	1.9513	0.36203	0.95373	GO:0016020;GO:0016021;GO:0005765;GO:0005515;GO:0006955;GO:0002376;GO:0005764;GO:0002504;GO:0019882;GO:0042613;GO:0042613;GO:0005768;GO:0019886;GO:0045580;GO:0010008;GO:0019886;GO:0005886;GO:0005765;GO:0023026;GO:0032395;GO:0002587	CC;CC;CC;MF;BP;BP;CC;BP;BP;CC;CC;CC;BP;BP;CC;BP;CC;CC;MF;MF;BP	membrane;integral component of membrane;lysosomal membrane;protein binding;immune response;immune system process;lysosome;antigen processing and presentation of peptide or polysaccharide antigen via MHC class II;antigen processing and presentation;MHC class II protein complex;MHC class II protein complex;endosome;antigen processing and presentation of exogenous peptide antigen via MHC class II;re…	hsa:3111;hsa:3111;hsa:3111;hsa:3111;hsa:3111;hsa:3111;hsa:3111;hsa:3111;hsa:3111;hsa:3111;hsa:3111;hsa:3111;hsa:3111;hsa:3111;hsa:3111;hsa:3111;hsa:3111;hsa:3111;hsa:3111;hsa:3111;hsa:3111;hsa:3111;hsa:3111;hsa:3111	hsa04145;hsa04514;hsa04612;hsa04640;hsa04658;hsa04659;hsa04672;hsa04940;hsa05140;hsa05145;hsa05150;hsa05152;hsa05164;hsa05166;hsa05168;hsa05169;hsa05310;hsa05320;hsa05321;hsa05322;hsa05323;hsa05330;hsa05332;hsa05416	Phagosome ;Cell adhesion molecules ;Antigen processing and presentation ;Hematopoietic cell lineage ;Th1 and Th2 cell differentiation ;Th17 cell differentiation ;Intestinal immune network for IgA production ;Type I diabetes mellitus ;Leishmaniasis ;Toxoplasmosis ;Staphylococcus aureus infection ;Tuberculosis ;Influenza A ;Human T-cell leukemia virus 1 infection ;Herpes simplex virus 1 infection ;…
ENSG00000244218	RN7SL81P	RNA, 7SL, cytoplasmic 81, pseudogene	1.35	0.27	1.9513	0.36803	0.95373
ENSG00000239797	RPL21P39	ribosomal protein L21 pseudogene 39	1.35	0.35	1.9513	0.36203	0.95373
ENSG00000235890	TSPEAR-AS1	TSPEAR antisense RNA 1	1.35	0.35	1.9513	0.36203	0.95373
ENSG00000259462	CPEB1-AS1	CPEB1 antisense RNA 1	1.35	0.35	1.949	0.38872	0.95373
ENSG00000220666	RCC2P7	regulator of chromosome condensation 2 pseudogene 7	1.35	0.27	1.949	0.39528	0.95373
ENSG00000264745	TTC39C-AS1	TTC39C antisense RNA 1	1.35	0.27	1.949	0.39528	0.95373
ENSG00000227295	ELL2P1	elongation factor for RNA polymerase II 2 pseudogene 1	5.08	1.36	1.9468	0.096092	0.46347
ENSG00000244009	B3GAT3P1	beta-1,3-glucuronyltransferase 3 pseudogene 1	1.35	0.35	1.9466	0.38954	0.95373
ENSG00000111052	LIN7A	lin-7 homolog A, crumbs cell polarity complex component	1.35	0.38	1.9466	0.38723	0.95373	GO:0005622;GO:0016020;GO:0015031;GO:0005886;GO:0005515;GO:0030054;GO:0045202;GO:0045211;GO:0005886;GO:0016323;GO:0098793;GO:0006887;GO:0005923;GO:0070062;GO:0045202;GO:0016323;GO:0005911;GO:0014069;GO:0043005;GO:0065003;GO:0006887;GO:0097016;GO:0097016;GO:0007269;GO:0007269;GO:0007269;GO:0048489;GO:0048839;GO:1903361;GO:0097025	CC;CC;BP;CC;MF;CC;CC;CC;CC;CC;CC;BP;CC;CC;CC;CC;CC;CC;CC;BP;BP;MF;MF;BP;BP;BP;BP;BP;BP;CC	intracellular;membrane;protein transport;plasma membrane;protein binding;cell junction;synapse;postsynaptic membrane;plasma membrane;basolateral plasma membrane;presynapse;exocytosis;bicellular tight junction;extracellular exosome;synapse;basolateral plasma membrane;cell-cell junction;postsynaptic density;neuron projection;protein-containing complex assembly;exocytosis;L27 domain binding;L27 doma…
ENSG00000102854	MSLN	mesothelin	1.35	0.27	1.9465	0.39611	0.95373	GO:0016020;GO:0016020;GO:0007155;GO:0007155;GO:0005794;GO:0005886;GO:0005576;GO:0005576;GO:0005886;GO:0031225;GO:0009986;GO:0005515;GO:0044267;GO:0043687;GO:0007160;GO:0005788;GO:0016020;GO:0016020;GO:0007155;GO:0007155;GO:0005794;GO:0005886;GO:0005576;GO:0005576;GO:0005886;GO:0031225;GO:0009986;GO:0005515;GO:0044267;GO:0043687;GO:0007160;GO:0005788;GO:0016020;GO:0016020;GO:0007155;GO:0007155;GO:…	CC;CC;BP;BP;CC;CC;CC;CC;CC;CC;CC;MF;BP;BP;BP;CC;CC;CC;BP;BP;CC;CC;CC;CC;CC;CC;CC;MF;BP;BP;BP;CC;CC;CC;BP;BP;CC;CC;CC;CC;CC;CC;CC;MF;BP;BP;BP;CC;CC;CC;BP;BP;CC;CC;CC;CC;CC;CC;CC;MF;BP;BP;BP;CC;BP;CC;CC	membrane;membrane;cell adhesion;cell adhesion;Golgi apparatus;plasma membrane;extracellular region;extracellular region;plasma membrane;anchored component of membrane;cell surface;protein binding;cellular protein metabolic process;post-translational protein modification;cell-matrix adhesion;endoplasmic reticulum lumen;membrane;membrane;cell adhesion;cell adhesion;Golgi apparatus;plasma membrane;e…
ENSG00000188001	TPRG1	tumor protein p63 regulated 1	1.34	0.35	1.9445	0.38604	0.95373	GO:0005737;GO:0005737;GO:0005737;GO:0005737	CC;CC;CC;CC	cytoplasm;cytoplasm;cytoplasm;cytoplasm
ENSG00000118094	TREH	trehalase	1.34	0.35	1.9445	0.38604	0.95373	GO:0016020;GO:0016787;GO:0003824;GO:0005886;GO:0016798;GO:0008152;GO:0031225;GO:0031225;GO:0070062;GO:0004555;GO:0004555;GO:0005991;GO:0005991;GO:0005993;GO:0009887;GO:0046658;GO:0016020;GO:0016787;GO:0003824;GO:0005886;GO:0016798;GO:0008152;GO:0031225;GO:0031225;GO:0070062;GO:0004555;GO:0004555;GO:0005991;GO:0005991;GO:0005993;GO:0046658	CC;MF;MF;CC;MF;BP;CC;CC;CC;MF;MF;BP;BP;BP;BP;CC;CC;MF;MF;CC;MF;BP;CC;CC;CC;MF;MF;BP;BP;BP;CC	membrane;hydrolase activity;catalytic activity;plasma membrane;hydrolase activity, acting on glycosyl bonds;metabolic process;anchored component of membrane;anchored component of membrane;extracellular exosome;alpha,alpha-trehalase activity;alpha,alpha-trehalase activity;trehalose metabolic process;trehalose metabolic process;trehalose catabolic process;animal organ morphogenesis;anchored compone…	hsa:11181;hsa:11181	hsa00500;hsa01100	Starch and sucrose metabolism ;Metabolic pathways
ENSG00000139714	MORN3	MORN repeat containing 3	1.34	0.27	1.9444	0.39268	0.95373	GO:0005634;GO:0005515;GO:0005634;GO:0005515;GO:0005634;GO:0005515	CC;MF;CC;MF;CC;MF	nucleus;protein binding;nucleus;protein binding;nucleus;protein binding
ENSG00000225053	PRPF38AP1	PRP38 domain containing A pseudogene 1	1.34	0.27	1.9444	0.39268	0.95373
ENSG00000207926	MIR135A1	microRNA 135a-1	1.34	0.38	1.9424	0.38865	0.95373	GO:1903231;GO:0035195	MF;BP	mRNA binding involved in posttranscriptional gene silencing;gene silencing by miRNA	hsa:406925	hsa05206	MicroRNAs in cancer
ENSG00000233067	PTCHD1-AS	PTCHD1 antisense RNA (head to head)	1.34	0.38	1.9424	0.38865	0.95373
ENSG00000052850	ALX4	ALX homeobox 4	1.34	0.35	1.9423	0.39096	0.95373	GO:0005634;GO:0005634;GO:0005634;GO:0006355;GO:0006366;GO:0003677;GO:0006357;GO:0003677;GO:0003700;GO:0007275;GO:0043565;GO:0000981;GO:0000981;GO:0000981;GO:0001501;GO:0001942;GO:0000977;GO:0001228;GO:0046982;GO:0071837;GO:0007389;GO:0007517;GO:0009791;GO:0009952;GO:0035108;GO:0035115;GO:0035116;GO:0042733;GO:0042981;GO:0045944;GO:0048565;GO:0048704;GO:0048705;GO:0060021;GO:0005667	CC;CC;CC;BP;BP;MF;BP;MF;MF;BP;MF;MF;MF;MF;BP;BP;MF;MF;MF;MF;BP;BP;BP;BP;BP;BP;BP;BP;BP;BP;BP;BP;BP;BP;CC	nucleus;nucleus;nucleus;regulation of transcription, DNA-templated;transcription by RNA polymerase II;DNA binding;regulation of transcription by RNA polymerase II;DNA binding;DNA-binding transcription factor activity;multicellular organism development;sequence-specific DNA binding;DNA-binding transcription factor activity, RNA polymerase II-specific;DNA-binding transcription factor activity, RNA …
ENSG00000229659	RPL26P6	ribosomal protein L26 pseudogene 6	1.34	0.35	1.9423	0.39096	0.95373
ENSG00000266402	SNHG25	small nucleolar RNA host gene 25	3.75	0.99	1.941	0.15581	0.63483
ENSG00000105479	CCDC114	coiled-coil domain containing 114	6.47	1.77	1.9408	0.082324	0.41665	GO:0042995;GO:0005515;GO:0005929;GO:0005929;GO:0005930;GO:0036158;GO:0036158;GO:0003341;GO:0005930;GO:0036157;GO:0003341	CC;MF;CC;CC;CC;BP;BP;BP;CC;CC;BP	cell projection;protein binding;cilium;cilium;axoneme;outer dynein arm assembly;outer dynein arm assembly;cilium movement;axoneme;outer dynein arm;cilium movement
ENSG00000215915	ATAD3C	ATPase family, AAA domain containing 3C	1.34	0.38	1.9395	0.4199	0.95373	GO:0000166;GO:0005524;GO:0005739;GO:0005739;GO:0007005;GO:0005739;GO:0008270;GO:0007005;GO:0005739;GO:0007005	MF;MF;CC;CC;BP;CC;MF;BP;CC;BP	nucleotide binding;ATP binding;mitochondrion;mitochondrion;mitochondrion organization;mitochondrion;zinc ion binding;mitochondrion organization;mitochondrion;mitochondrion organization
ENSG00000118017	A4GNT	alpha-1,4-N-acetylglucosaminyltransferase	0.69	0	1.9392	0.58254	0.95373	GO:0016020;GO:0016021;GO:0016740;GO:0016757;GO:0005794;GO:0000139;GO:0006486;GO:0016021;GO:0005975;GO:0016020;GO:0000139;GO:0008375;GO:0006493;GO:0016266;GO:0008375;GO:0008375;GO:0006493;GO:0009101;GO:0050680	CC;CC;MF;MF;CC;CC;BP;CC;BP;CC;CC;MF;BP;BP;MF;MF;BP;BP;BP	membrane;integral component of membrane;transferase activity;transferase activity, transferring glycosyl groups;Golgi apparatus;Golgi membrane;protein glycosylation;integral component of membrane;carbohydrate metabolic process;membrane;Golgi membrane;acetylglucosaminyltransferase activity;protein O-linked glycosylation;O-glycan processing;acetylglucosaminyltransferase activity;acetylglucosaminylt…
ENSG00000228939	AKT3-IT1	AKT3 intronic transcript 1	0.69	0	1.9392	0.58254	0.95373
ENSG00000255653	AP002383.1	lysine (K)-specific demethylase 4D (KDM4D) pseudogene	0.69	0	1.9392	0.58254	0.95373
ENSG00000254636	ARMS2	age-related maculopathy susceptibility 2	0.69	0	1.9392	0.58254	0.95373	GO:0005737;GO:0005739;GO:0001895;GO:0001917	CC;CC;BP;CC	cytoplasm;mitochondrion;retina homeostasis;photoreceptor inner segment
ENSG00000260571	BNIP3P5	BCL2 interacting protein 3 pseudogene 5	0.69	0	1.9392	0.58254	0.95373
ENSG00000073754	CD5L	CD5 molecule like	0.69	0	1.9392	0.58254	0.95373	GO:0005737;GO:0016020;GO:0005576;GO:0005576;GO:0006915;GO:0005044;GO:0006898;GO:0006954;GO:0002376;GO:0072562;GO:0005615;GO:0006968	CC;CC;CC;CC;BP;MF;BP;BP;BP;CC;CC;BP	cytoplasm;membrane;extracellular region;extracellular region;apoptotic process;scavenger receptor activity;receptor-mediated endocytosis;inflammatory response;immune system process;blood microparticle;extracellular space;cellular defense response
ENSG00000107736	CDH23	cadherin related 23	0.69	0	1.9392	0.58254	0.95373	GO:0016020;GO:0016020;GO:0016021;GO:0046872;GO:0005509;GO:0007155;GO:0007156;GO:0005886;GO:0007605;GO:0050896;GO:0032420;GO:0007626;GO:0060122;GO:0005515;GO:0007605;GO:0007601;GO:0045494;GO:0050953;GO:0016339;GO:0050957;GO:0006816;GO:0051480;GO:0032420;GO:0016020;GO:0016020;GO:0016021;GO:0046872;GO:0005509;GO:0007155;GO:0007156;GO:0005886;GO:0007605;GO:0050896;GO:0032420;GO:0007626;GO:0060122;GO:…	CC;CC;CC;MF;MF;BP;BP;CC;BP;BP;CC;BP;BP;MF;BP;BP;BP;BP;BP;BP;BP;BP;CC;CC;CC;CC;MF;MF;BP;BP;CC;BP;BP;CC;BP;BP;MF;BP;BP;BP;BP;BP;BP;BP;BP;CC;CC;CC;MF;BP;BP;CC;BP;CC;BP;BP;CC;MF;BP;BP;CC;BP;BP;CC;CC;MF;BP;BP;CC;BP;CC;BP;BP;CC;CC;MF;BP;BP;CC;BP;CC;BP;BP;CC;MF;BP;BP;CC;BP;CC;BP;BP;CC;MF;BP;BP;CC;BP;CC;BP;BP;CC;MF;BP;BP;CC;BP;BP;CC;CC;CC;MF;MF;BP;BP;CC;BP;BP;CC;BP;BP;MF;BP;BP;BP;BP;BP;BP;BP;BP;CC;CC;CC;…	membrane;membrane;integral component of membrane;metal ion binding;calcium ion binding;cell adhesion;homophilic cell adhesion via plasma membrane adhesion molecules;plasma membrane;sensory perception of sound;response to stimulus;stereocilium;locomotory behavior;inner ear receptor cell stereocilium organization;protein binding;sensory perception of sound;visual perception;photoreceptor cell maint…
ENSG00000217929	CICP18	capicua transcriptional repressor pseudogene 18	0.69	0	1.9392	0.58254	0.95373
ENSG00000092758	COL9A3	collagen type IX alpha 3 chain	0.69	0	1.9392	0.58254	0.95373	GO:0005576;GO:0005581;GO:0005615;GO:0005576;GO:0005201;GO:0030198;GO:0031012;GO:0030020;GO:0005788;GO:0030198;GO:0005594;GO:0005594;GO:0008585;GO:0008584;GO:0005594	CC;CC;CC;CC;MF;BP;CC;MF;CC;BP;CC;CC;BP;BP;CC	extracellular region;collagen trimer;extracellular space;extracellular region;extracellular matrix structural constituent;extracellular matrix organization;extracellular matrix;extracellular matrix structural constituent conferring tensile strength;endoplasmic reticulum lumen;extracellular matrix organization;collagen type IX trimer;collagen type IX trimer;female gonad development;male gonad deve…	hsa:1299;hsa:1299;hsa:1299;hsa:1299;hsa:1299	hsa04151;hsa04510;hsa04512;hsa04974;hsa05165	PI3K-Akt signaling pathway ;Focal adhesion ;ECM-receptor interaction ;Protein digestion and absorption ;Human papillomavirus infection
ENSG00000256612	CYP2B7P	cytochrome P450 family 2 subfamily B member 7, pseudogene	0.69	0	1.9392	0.58254	0.95373
ENSG00000243746	EEF1A1P10	eukaryotic translation elongation factor 1 alpha 1 pseudogene 10	0.69	0	1.9392	0.58254	0.95373
ENSG00000206181	ELOA2	elongin A2	0.69	0	1.9392	0.58254	0.95373	GO:0005634;GO:0006357;GO:0005515;GO:0070449;GO:0005654;GO:0006366;GO:0006368;GO:0032784;GO:0005634;GO:0006357;GO:0070449	CC;BP;MF;CC;CC;BP;BP;BP;CC;BP;CC	nucleus;regulation of transcription by RNA polymerase II;protein binding;elongin complex;nucleoplasm;transcription by RNA polymerase II;transcription elongation from RNA polymerase II promoter;regulation of DNA-templated transcription, elongation;nucleus;regulation of transcription by RNA polymerase II;elongin complex
ENSG00000219881	GAPDHP42	glyceraldehyde 3 phosphate dehydrogenase pseudogene 42	0.69	0	1.9392	0.58254	0.95373
ENSG00000135423	GLS2	glutaminase 2	0.69	0	1.9392	0.58254	0.95373	GO:0006541;GO:0004359;GO:0006541;GO:0004359;GO:0016787;GO:0005739;GO:0006541;GO:0004359;GO:0005515;GO:0005759;GO:0042981;GO:0014047;GO:0005739;GO:0005739;GO:0006520;GO:0004359;GO:0004359;GO:0006537;GO:0006543;GO:0008652;GO:0072593;GO:0006541;GO:0004359;GO:0016787;GO:0005739;GO:0006541;GO:0004359;GO:0005515;GO:0005759;GO:0042981;GO:0014047;GO:0005739;GO:0005739;GO:0006520;GO:0004359;GO:0004359;GO:…	BP;MF;BP;MF;MF;CC;BP;MF;MF;CC;BP;BP;CC;CC;BP;MF;MF;BP;BP;BP;BP;BP;MF;MF;CC;BP;MF;MF;CC;BP;BP;CC;CC;BP;MF;MF;BP;BP;BP;BP;BP;MF;BP;MF;BP;MF;BP;MF;BP;MF;MF;BP;MF	glutamine metabolic process;glutaminase activity;glutamine metabolic process;glutaminase activity;hydrolase activity;mitochondrion;glutamine metabolic process;glutaminase activity;protein binding;mitochondrial matrix;regulation of apoptotic process;glutamate secretion;mitochondrion;mitochondrion;cellular amino acid metabolic process;glutaminase activity;glutaminase activity;glutamate biosynthetic…	hsa:27165;hsa:27165;hsa:27165;hsa:27165;hsa:27165;hsa:27165;hsa:27165;hsa:27165;hsa:27165	hsa00220;hsa00250;hsa00471;hsa01100;hsa04724;hsa04727;hsa04964;hsa05206;hsa05230	Arginine biosynthesis ;Alanine, aspartate and glutamate metabolism ;D-Glutamine and D-glutamate metabolism ;Metabolic pathways ;Glutamatergic synapse ;GABAergic synapse ;Proximal tubule bicarbonate reclamation ;MicroRNAs in cancer ;Central carbon metabolism in cancer
ENSG00000260880	HCCAT5	hepatocellular carcinoma associated transcript 5	0.69	0	1.9392	0.58254	0.95373
ENSG00000236086	HMGN2P28	high mobility group nucleosomal binding domain 2 pseudogene 28	0.69	0	1.9392	0.58254	0.95373
ENSG00000230067	HSPD1P6	heat shock protein family D (Hsp60) member 1 pseudogene 6	0.69	0	1.9392	0.58254	0.95373
ENSG00000197919	IFNA1	interferon alpha 1	0.69	0	1.9392	0.58254	0.95373	GO:0010469;GO:0005576;GO:0005125;GO:0005615;GO:0006952;GO:0005615;GO:0005576;GO:0005126;GO:0051607;GO:0019221;GO:0005125;GO:0007596;GO:0060337;GO:0002250;GO:0006959;GO:0005132;GO:0005132;GO:0002286;GO:0002323;GO:0030183;GO:0033141;GO:0042100;GO:0043330	BP;CC;MF;CC;BP;CC;CC;MF;BP;BP;MF;BP;BP;BP;BP;MF;MF;BP;BP;BP;BP;BP;BP	regulation of signaling receptor activity;extracellular region;cytokine activity;extracellular space;defense response;extracellular space;extracellular region;cytokine receptor binding;defense response to virus;cytokine-mediated signaling pathway;cytokine activity;blood coagulation;type I interferon signaling pathway;adaptive immune response;humoral immune response;type I interferon receptor bind…	hsa:3439;hsa:3439;hsa:3439;hsa:3439;hsa:3439;hsa:3439;hsa:3439;hsa:3439;hsa:3439;hsa:3439;hsa:3439;hsa:3439;hsa:3439;hsa:3439;hsa:3439;hsa:3439;hsa:3439;hsa:3439;hsa:3439;hsa:3439;hsa:3439;hsa:3439;hsa:3439;hsa:3439	hsa04060;hsa04151;hsa04217;hsa04620;hsa04621;hsa04622;hsa04623;hsa04630;hsa04650;hsa05152;hsa05160;hsa05161;hsa05162;hsa05163;hsa05164;hsa05165;hsa05167;hsa05168;hsa05169;hsa05170;hsa05171;hsa05200;hsa05320;hsa05417	Cytokine-cytokine receptor interaction ;PI3K-Akt signaling pathway ;Necroptosis ;Toll-like receptor signaling pathway ;NOD-like receptor signaling pathway ;RIG-I-like receptor signaling pathway ;Cytosolic DNA-sensing pathway ;JAK-STAT signaling pathway ;Natural killer cell mediated cytotoxicity ;Tuberculosis ;Hepatitis C ;Hepatitis B ;Measles ;Human cytomegalovirus infection ;Influenza A ;Human p…
ENSG00000115607	IL18RAP	interleukin 18 receptor accessory protein	0.69	0	1.9392	0.58254	0.95373	GO:0016020;GO:0016021;GO:0007165;GO:0005886;GO:0006954;GO:0005886;GO:0006954;GO:0006955;GO:0051092;GO:0042008;GO:0008283;GO:0032609;GO:0032635;GO:0035655;GO:0035655;GO:0035655;GO:0035744;GO:0042119;GO:0045954;GO:0070301;GO:0071345;GO:0071351;GO:0045092;GO:0016020;GO:0016021;GO:0007165;GO:0005886;GO:0006954;GO:0005886;GO:0006954;GO:0006955;GO:0051092;GO:0042008;GO:0035655;GO:0035655;GO:0045092	CC;CC;BP;CC;BP;CC;BP;BP;BP;MF;BP;BP;BP;BP;BP;BP;BP;BP;BP;BP;BP;BP;CC;CC;CC;BP;CC;BP;CC;BP;BP;BP;MF;BP;BP;CC	membrane;integral component of membrane;signal transduction;plasma membrane;inflammatory response;plasma membrane;inflammatory response;immune response;positive regulation of NF-kappaB transcription factor activity;interleukin-18 receptor activity;cell proliferation;interferon-gamma production;interleukin-6 production;interleukin-18-mediated signaling pathway;interleukin-18-mediated signaling pat…	hsa:8807;hsa:8807;hsa:8807	hsa04060;hsa04061;hsa05321	Cytokine-cytokine receptor interaction ;Viral protein interaction with cytokine and cytokine receptor ;Inflammatory bowel disease
ENSG00000264644	KRT18P8	keratin 18 pseudogene 8	0.69	0	1.9392	0.58254	0.95373
ENSG00000122188	LAX1	lymphocyte transmembrane adaptor 1	0.69	0	1.9392	0.58254	0.95373	GO:0016020;GO:0016020;GO:0016021;GO:0005794;GO:0005829;GO:0005886;GO:0005886;GO:0005515;GO:0006955;GO:0002376;GO:0002250;GO:0006955;GO:0035556;GO:0016021;GO:0019901;GO:0042169;GO:0000188;GO:0042113;GO:0050868;GO:0051249;GO:0016020;GO:0016020;GO:0016021;GO:0005794;GO:0005829;GO:0005886;GO:0005886;GO:0005515;GO:0006955;GO:0002376;GO:0002250;GO:0006955;GO:0035556;GO:0016021;GO:0019901;GO:0042169;GO:…	CC;CC;CC;CC;CC;CC;CC;MF;BP;BP;BP;BP;BP;CC;MF;MF;BP;BP;BP;BP;CC;CC;CC;CC;CC;CC;CC;MF;BP;BP;BP;BP;BP;CC;MF;MF;BP;BP;BP;BP	membrane;membrane;integral component of membrane;Golgi apparatus;cytosol;plasma membrane;plasma membrane;protein binding;immune response;immune system process;adaptive immune response;immune response;intracellular signal transduction;integral component of membrane;protein kinase binding;SH2 domain binding;inactivation of MAPK activity;B cell activation;negative regulation of T cell activation;reg…
ENSG00000138131	LOXL4	lysyl oxidase like 4	0.69	0	1.9392	0.58254	0.95373	GO:0016020;GO:0046872;GO:0016491;GO:0055114;GO:0005515;GO:0005576;GO:0005044;GO:0006898;GO:0005615;GO:0005507;GO:0005615;GO:0070062;GO:0016641;GO:0030199;GO:0043235;GO:0004720;GO:0018057	CC;MF;MF;BP;MF;CC;MF;BP;CC;MF;CC;CC;MF;BP;CC;MF;BP	membrane;metal ion binding;oxidoreductase activity;oxidation-reduction process;protein binding;extracellular region;scavenger receptor activity;receptor-mediated endocytosis;extracellular space;copper ion binding;extracellular space;extracellular exosome;oxidoreductase activity, acting on the CH-NH2 group of donors, oxygen as acceptor;collagen fibril organization;receptor complex;protein-lysine 6…
ENSG00000229623	METTL21AP1	methyltransferase like 21A pseudogene 1	0.69	0	1.9392	0.58254	0.95373
ENSG00000265657	MIR3151	microRNA 3151	0.69	0	1.9392	0.58254	0.95373
ENSG00000183695	MRGPRX2	MAS related GPR family member X2	0.69	0	1.9392	0.58254	0.95373	GO:0016020;GO:0016021;GO:0016021;GO:0004930;GO:0007186;GO:0005886;GO:0007165;GO:0004930;GO:0042629;GO:0007186;GO:0004930;GO:0043303;GO:0032467;GO:0019233;GO:0045576;GO:0042923;GO:0030431;GO:1990595	CC;CC;CC;MF;BP;CC;BP;MF;CC;BP;MF;BP;BP;BP;BP;MF;BP;MF	membrane;integral component of membrane;integral component of membrane;G protein-coupled receptor activity;G protein-coupled receptor signaling pathway;plasma membrane;signal transduction;G protein-coupled receptor activity;mast cell granule;G protein-coupled receptor signaling pathway;G protein-coupled receptor activity;mast cell degranulation;positive regulation of cytokinesis;sensory perceptio…
ENSG00000232196	MTRNR2L4	MT-RNR2 like 4	0.69	0	1.9392	0.58254	0.95373	GO:0005737;GO:0005576;GO:1900116;GO:1900118;GO:0048019	CC;CC;BP;BP;MF	cytoplasm;extracellular region;extracellular negative regulation of signal transduction;negative regulation of execution phase of apoptosis;receptor antagonist activity
ENSG00000180209	MYLPF	myosin light chain, phosphorylatable, fast skeletal muscle	0.69	0	1.9392	0.58254	0.95373	GO:0005509;GO:0005509;GO:0046872;GO:0005509;GO:0016459;GO:0005765;GO:0008307;GO:0006955;GO:0007519;GO:0005829;GO:0006936;GO:0008307;GO:0008307;GO:0007519;GO:0005859;GO:0005509	MF;MF;MF;MF;CC;CC;MF;BP;BP;CC;BP;MF;MF;BP;CC;MF	calcium ion binding;calcium ion binding;metal ion binding;calcium ion binding;myosin complex;lysosomal membrane;structural constituent of muscle;immune response;skeletal muscle tissue development;cytosol;muscle contraction;structural constituent of muscle;structural constituent of muscle;skeletal muscle tissue development;muscle myosin complex;calcium ion binding	hsa:29895;hsa:29895;hsa:29895;hsa:29895;hsa:29895	hsa04510;hsa04670;hsa04810;hsa05131;hsa05132	Focal adhesion ;Leukocyte transendothelial migration ;Regulation of actin cytoskeleton ;Shigellosis ;Salmonella infection
ENSG00000258590	NBEAP1	neurobeachin pseudogene 1	0.69	0	1.9392	0.58254	0.95373
ENSG00000136352	NKX2-1	NK2 homeobox 1	0.69	0	1.9392	0.58254	0.95373	GO:0005634;GO:0005634;GO:0006355;GO:0003677;GO:0003677;GO:0003700;GO:0003700;GO:0043565;GO:0005515;GO:0048511;GO:0045893;GO:0045893;GO:0045893;GO:0005654;GO:0000981;GO:0000981;GO:0000981;GO:0045944;GO:0010628;GO:0019899;GO:0044212;GO:0044212;GO:0045892;GO:0000980;GO:0042753;GO:0030878;GO:0030878;GO:0007420;GO:0000978;GO:0010719;GO:0030336;GO:0030512;GO:0000122;GO:0009725;GO:0000977;GO:0030324;GO:…	CC;CC;BP;MF;MF;MF;MF;MF;MF;BP;BP;BP;BP;CC;MF;MF;MF;BP;BP;MF;MF;MF;BP;MF;BP;BP;BP;BP;MF;BP;BP;BP;BP;BP;MF;BP;BP;MF;MF;MF;BP;BP;CC;CC;BP;MF;MF;MF;MF;MF;MF;BP;BP;BP;BP;CC;MF;MF;MF;BP;BP;MF;MF;MF;BP;MF;BP;BP;BP;BP;MF;BP;BP;BP;BP;BP;MF;BP;BP;MF;MF;MF;MF;MF;MF;MF;MF;MF;MF;BP;BP;BP;BP;BP;BP;BP;BP;BP;BP;BP;BP;BP;BP;BP;BP;BP;BP;BP;BP;BP;BP;BP;BP;BP;BP;BP;BP;BP;BP;BP;BP;BP;BP;BP;BP;BP;CC;CC;CC;BP;MF;MF;MF;…	nucleus;nucleus;regulation of transcription, DNA-templated;DNA binding;DNA binding;DNA-binding transcription factor activity;DNA-binding transcription factor activity;sequence-specific DNA binding;protein binding;rhythmic process;positive regulation of transcription, DNA-templated;positive regulation of transcription, DNA-templated;positive regulation of transcription, DNA-templated;nucleoplasm;D…
ENSG00000197893	NRAP	nebulin related anchoring protein	0.69	0	1.9392	0.58254	0.95373	GO:0046872;GO:0003779;GO:0003779;GO:0003779;GO:0005515;GO:0051015;GO:0008150;GO:0030018;GO:0071691;GO:0051371;GO:0005916;GO:0005927;GO:0046872;GO:0003779;GO:0003779;GO:0003779;GO:0005515;GO:0051015;GO:0008150;GO:0030018;GO:0071691;GO:0051371;GO:0005916;GO:0005927;GO:0046872;GO:0003779;GO:0003779;GO:0003779;GO:0005515;GO:0051015;GO:0008150;GO:0030018;GO:0071691;GO:0051371;GO:0005916;GO:0005927;GO:…	MF;MF;MF;MF;MF;MF;BP;CC;BP;MF;CC;CC;MF;MF;MF;MF;MF;MF;BP;CC;BP;MF;CC;CC;MF;MF;MF;MF;MF;MF;BP;CC;BP;MF;CC;CC;MF;MF;MF;MF;CC;CC;CC	metal ion binding;actin binding;actin binding;actin binding;protein binding;actin filament binding;biological_process;Z disc;cardiac muscle thin filament assembly;muscle alpha-actinin binding;fascia adherens;muscle tendon junction;metal ion binding;actin binding;actin binding;actin binding;protein binding;actin filament binding;biological_process;Z disc;cardiac muscle thin filament assembly;muscl…
ENSG00000254550	OMP	olfactory marker protein	0.69	0	1.9392	0.58254	0.95373	GO:0005737;GO:0007165;GO:0007608;GO:0050896;GO:0005634;GO:0005829;GO:0007608;GO:0043025;GO:0030424;GO:0007165;GO:0007268;GO:0007608;GO:0022008;GO:0005634;GO:0005829;GO:0030424;GO:0043025	CC;BP;BP;BP;CC;CC;BP;CC;CC;BP;BP;BP;BP;CC;CC;CC;CC	cytoplasm;signal transduction;sensory perception of smell;response to stimulus;nucleus;cytosol;sensory perception of smell;neuronal cell body;axon;signal transduction;chemical synaptic transmission;sensory perception of smell;neurogenesis;nucleus;cytosol;axon;neuronal cell body
ENSG00000244623	OR2AE1	olfactory receptor family 2 subfamily AE member 1	0.69	0	1.9392	0.58254	0.95373	GO:0016020;GO:0016021;GO:0004930;GO:0007186;GO:0005886;GO:0007165;GO:0004984;GO:0007608;GO:0050896;GO:0050911;GO:0005886;GO:0004984	CC;CC;MF;BP;CC;BP;MF;BP;BP;BP;CC;MF	membrane;integral component of membrane;G protein-coupled receptor activity;G protein-coupled receptor signaling pathway;plasma membrane;signal transduction;olfactory receptor activity;sensory perception of smell;response to stimulus;detection of chemical stimulus involved in sensory perception of smell;plasma membrane;olfactory receptor activity	hsa:81392	hsa04740	Olfactory transduction
ENSG00000102230	PCYT1B	phosphate cytidylyltransferase 1, choline, beta	0.69	0	1.9392	0.58254	0.95373	GO:0016740;GO:0005783;GO:0003824;GO:0006629;GO:0008654;GO:0009058;GO:0016779;GO:0005789;GO:0031210;GO:0006656;GO:0005737;GO:0006656;GO:0006657;GO:0004105;GO:0004105;GO:0004105;GO:0016740;GO:0005783;GO:0003824;GO:0006629;GO:0008654;GO:0009058;GO:0016779;GO:0005789;GO:0031210;GO:0006656;GO:0005737;GO:0006656;GO:0006657;GO:0004105;GO:0004105;GO:0004105;GO:0016740;GO:0005783;GO:0003824;GO:0006629;GO:…	MF;CC;MF;BP;BP;BP;MF;CC;MF;BP;CC;BP;BP;MF;MF;MF;MF;CC;MF;BP;BP;BP;MF;CC;MF;BP;CC;BP;BP;MF;MF;MF;MF;CC;MF;BP;BP;BP;MF;CC;MF;BP;CC;BP;BP;MF;MF;MF;BP;BP;MF;BP	transferase activity;endoplasmic reticulum;catalytic activity;lipid metabolic process;phospholipid biosynthetic process;biosynthetic process;nucleotidyltransferase activity;endoplasmic reticulum membrane;phosphatidylcholine binding;phosphatidylcholine biosynthetic process;cytoplasm;phosphatidylcholine biosynthetic process;CDP-choline pathway;choline-phosphate cytidylyltransferase activity;choline…	hsa:9468;hsa:9468;hsa:9468;hsa:9468	hsa00440;hsa00564;hsa01100;hsa05231	Phosphonate and phosphinate metabolism ;Glycerophospholipid metabolism ;Metabolic pathways ;Choline metabolism in cancer
ENSG00000257885	PHBP18	prohibitin pseudogene 18	0.69	0	1.9392	0.58254	0.95373
ENSG00000172179	PRL	prolactin	0.69	0	1.9392	0.58254	0.95373	GO:0001937;GO:0016525;GO:0046427;GO:0010469;GO:0005576;GO:0005515;GO:0005179;GO:0005615;GO:0005576;GO:0044267;GO:0031904;GO:0007166;GO:0008283;GO:1902895;GO:0008284;GO:0007595;GO:0060397;GO:0007565;GO:0005148;GO:0005148;GO:0005179;GO:0007565;GO:0007567;GO:0007584;GO:0007623;GO:0008284;GO:0014070;GO:0030278;GO:0030879;GO:0031667;GO:0032355;GO:0032496;GO:0032870;GO:0033555;GO:0040014;GO:0042493;GO:…	BP;BP;BP;BP;CC;MF;MF;CC;CC;BP;CC;BP;BP;BP;BP;BP;BP;BP;MF;MF;MF;BP;BP;BP;BP;BP;BP;BP;BP;BP;BP;BP;BP;BP;BP;BP;BP;BP;BP;BP;BP;CC;BP;CC;MF;BP;CC;MF	negative regulation of endothelial cell proliferation;negative regulation of angiogenesis;positive regulation of JAK-STAT cascade;regulation of signaling receptor activity;extracellular region;protein binding;hormone activity;extracellular space;extracellular region;cellular protein metabolic process;endosome lumen;cell surface receptor signaling pathway;cell proliferation;positive regulation of …	hsa:5617;hsa:5617;hsa:5617;hsa:5617;hsa:5617	hsa04060;hsa04080;hsa04151;hsa04630;hsa04917	Cytokine-cytokine receptor interaction ;Neuroactive ligand-receptor interaction ;PI3K-Akt signaling pathway ;JAK-STAT signaling pathway ;Prolactin signaling pathway
ENSG00000249465	RBMXP4	RBMX pseudogene 4	0.69	0	1.9392	0.58254	0.95373
ENSG00000244307	RN7SL395P	RNA, 7SL, cytoplasmic 395, pseudogene	0.69	0	1.9392	0.58254	0.95373
ENSG00000206907	RNU6-1013P	RNA, U6 small nuclear 1013, pseudogene	0.69	0	1.9392	0.58254	0.95373
ENSG00000252643	RNU6-1136P	RNA, U6 small nuclear 1136, pseudogene	0.69	0	1.9392	0.58254	0.95373
ENSG00000202082	RNU6-290P	RNA, U6 small nuclear 290, pseudogene	0.69	0	1.9392	0.58254	0.95373
ENSG00000207003	RNU6-611P	RNA, U6 small nuclear 611, pseudogene	0.69	0	1.9392	0.58254	0.95373
ENSG00000244582	RPL21P120	ribosomal protein L21 pseudogene 120	0.69	0	1.9392	0.58254	0.95373
ENSG00000243256	RPL30P14	ribosomal protein L30 pseudogene 14	0.69	0	1.9392	0.58254	0.95373
ENSG00000229133	RPS7P4	ribosomal protein S7 pseudogene 4	0.69	0	1.9392	0.58254	0.95373
ENSG00000168484	SFTPC	surfactant protein C	0.69	0	1.9392	0.58254	0.95373	GO:0005576;GO:0005515;GO:0005615;GO:0005576;GO:0042802;GO:0007585;GO:0005789;GO:0044267;GO:0045334;GO:0097486;GO:0042599;GO:0016020;GO:0016021;GO:0005576;GO:0007585;GO:0016020;GO:0016021;GO:0005576;GO:0007585;GO:0005576;GO:0007585;GO:0016020;GO:0016021;GO:0005576;GO:0007585;GO:0005576;GO:0007585;GO:0005576;GO:0007585	CC;MF;CC;CC;MF;BP;CC;BP;CC;CC;CC;CC;CC;CC;BP;CC;CC;CC;BP;CC;BP;CC;CC;CC;BP;CC;BP;CC;BP	extracellular region;protein binding;extracellular space;extracellular region;identical protein binding;respiratory gaseous exchange;endoplasmic reticulum membrane;cellular protein metabolic process;clathrin-coated endocytic vesicle;multivesicular body lumen;lamellar body;membrane;integral component of membrane;extracellular region;respiratory gaseous exchange;membrane;integral component of membr…
ENSG00000132207	SLX1A	SLX1 homolog A, structure-specific endonuclease subunit	0.69	0	1.9392	0.58254	0.95373	GO:0005634;GO:0046872;GO:0005654;GO:0016787;GO:0006281;GO:0090305;GO:0005515;GO:0006281;GO:0006310;GO:0006974;GO:0004519;GO:0004518;GO:0000724;GO:0005654;GO:0036297;GO:0017108;GO:0008821;GO:0008821;GO:0090656;GO:0090656;GO:0061820;GO:1904357;GO:1904431;GO:0004520;GO:0017108;GO:0010833;GO:0010792;GO:0033557;GO:0033557;GO:0033557;GO:0005634;GO:0046872;GO:0005654;GO:0016787;GO:0006281;GO:0090305;GO:…	CC;MF;CC;MF;BP;BP;MF;BP;BP;BP;MF;MF;BP;CC;BP;MF;MF;MF;BP;BP;BP;BP;BP;MF;MF;BP;BP;CC;CC;CC;CC;MF;CC;MF;BP;BP;MF;BP;BP;BP;MF;MF;BP;CC;BP;MF;MF;MF;BP;BP;BP;BP;BP;MF;MF;BP;BP;CC;CC;CC	nucleus;metal ion binding;nucleoplasm;hydrolase activity;DNA repair;nucleic acid phosphodiester bond hydrolysis;protein binding;DNA repair;DNA recombination;cellular response to DNA damage stimulus;endonuclease activity;nuclease activity;double-strand break repair via homologous recombination;nucleoplasm;interstrand cross-link repair;5'-flap endonuclease activity;crossover junction endodeoxyribon…	hsa:548593	hsa03460	Fanconi anemia pathway
ENSG00000223111	SNORA74C-2	small nucleolar RNA, H/ACA box 74C-2	0.69	0	1.9392	0.58254	0.95373
ENSG00000224682	SOCS5P2	suppressor of cytokine signaling 5 pseudogene 2	0.69	0	1.9392	0.58254	0.95373
ENSG00000185518	SV2B	synaptic vesicle glycoprotein 2B	0.69	0	1.9392	0.58254	0.95373	GO:0016020;GO:0016021;GO:0005215;GO:0055085;GO:0022857;GO:0005515;GO:0030054;GO:0031410;GO:0045202;GO:0007268;GO:0005886;GO:0043005;GO:0001669;GO:0016021;GO:0030672;GO:0030672;GO:0016020;GO:0006836;GO:0008021;GO:0008021;GO:0030672;GO:0016020;GO:0016021;GO:0005215;GO:0055085;GO:0022857;GO:0005515;GO:0030054;GO:0031410;GO:0045202;GO:0007268;GO:0005886;GO:0043005;GO:0001669;GO:0016021;GO:0030672;GO:…	CC;CC;MF;BP;MF;MF;CC;CC;CC;BP;CC;CC;CC;CC;CC;CC;CC;BP;CC;CC;CC;CC;CC;MF;BP;MF;MF;CC;CC;CC;BP;CC;CC;CC;CC;CC;CC;CC;BP;CC;CC;CC;CC;CC;CC;MF;BP;MF;MF;CC;CC;CC;BP;CC;CC;CC;CC;CC;CC;CC;BP;CC;CC;CC;CC;CC;MF;BP;MF;MF;CC;CC;CC;BP;CC;CC;CC;CC;CC;CC;CC;BP;CC;CC;CC	membrane;integral component of membrane;transporter activity;transmembrane transport;transmembrane transporter activity;protein binding;cell junction;cytoplasmic vesicle;synapse;chemical synaptic transmission;plasma membrane;neuron projection;acrosomal vesicle;integral component of membrane;synaptic vesicle membrane;synaptic vesicle membrane;membrane;neurotransmitter transport;synaptic vesicle;sy…	hsa:9899	hsa04512	ECM-receptor interaction
ENSG00000255399	TBX5-AS1	TBX5 antisense RNA 1	0.69	0	1.9392	0.58254	0.95373
ENSG00000092850	TEKT2	tektin 2	0.69	0	1.9392	0.58254	0.95373	GO:0005634;GO:0005737;GO:0031514;GO:0005856;GO:0042995;GO:0005874;GO:0005815;GO:0060271;GO:0005929;GO:0030317;GO:0030030;GO:0060294;GO:0036126;GO:0030317;GO:0036159;GO:0005815	CC;CC;CC;CC;CC;CC;CC;BP;CC;BP;BP;BP;CC;BP;BP;CC	nucleus;cytoplasm;motile cilium;cytoskeleton;cell projection;microtubule;microtubule organizing center;cilium assembly;cilium;flagellated sperm motility;cell projection organization;cilium movement involved in cell motility;sperm flagellum;flagellated sperm motility;inner dynein arm assembly;microtubule organizing center
ENSG00000284491	THSD8	thrombospondin type 1 domain containing 8	0.69	0	1.9392	0.58254	0.95373
ENSG00000130595	TNNT3	troponin T3, fast skeletal type	0.69	0	1.9392	0.58254	0.95373	GO:0003779;GO:0005861;GO:0006937;GO:0005509;GO:0003009;GO:0005861;GO:0006942;GO:0005829;GO:0003009;GO:0048306;GO:0030049;GO:0045214;GO:0005523;GO:0005523;GO:0005861;GO:0043462;GO:0060048;GO:0006936;GO:0006942;GO:0030172;GO:0030899;GO:0030172;GO:0031013;GO:0031013;GO:0005861;GO:0006937;GO:0006942;GO:0005861;GO:0006937;GO:0006942;GO:0003779;GO:0005861;GO:0006937;GO:0005509;GO:0003009;GO:0005861;GO:…	MF;CC;BP;MF;BP;CC;BP;CC;BP;MF;BP;BP;MF;MF;CC;BP;BP;BP;BP;MF;MF;MF;MF;MF;CC;BP;BP;CC;BP;BP;MF;CC;BP;MF;BP;CC;BP;CC;BP;MF;BP;BP;MF;MF;CC;BP;BP;BP;BP;MF;MF;MF;MF;MF;MF;CC;BP;MF;BP;CC;BP;CC;BP;MF;BP;BP;MF;MF;CC;BP;BP;BP;BP;MF;MF;MF;MF;MF;MF;CC;BP;MF;BP;CC;BP;CC;BP;MF;BP;BP;MF;MF;CC;BP;BP;BP;BP;MF;MF;MF;MF;MF;MF;CC;BP;MF;BP;CC;BP;CC;BP;MF;BP;BP;MF;MF;CC;BP;BP;BP;BP;MF;MF;MF;MF;MF;MF;CC;BP;MF;BP;CC;BP;…	actin binding;troponin complex;regulation of muscle contraction;calcium ion binding;skeletal muscle contraction;troponin complex;regulation of striated muscle contraction;cytosol;skeletal muscle contraction;calcium-dependent protein binding;muscle filament sliding;sarcomere organization;tropomyosin binding;tropomyosin binding;troponin complex;regulation of ATPase activity;cardiac muscle contracti…
ENSG00000255239	TREHP1	trehalase pseudogene 1	0.69	0	1.9392	0.58254	0.95373
ENSG00000226632	UBE2V1P1	ubiquitin conjugating enzyme E2 V1 pseudogene 1	0.69	0	1.9392	0.58254	0.95373
ENSG00000226348	VN2R10P	vomeronasal 2 receptor 10, pseudogene	0.69	0	1.9392	0.58254	0.95373
ENSG00000163749	CCDC158	coiled-coil domain containing 158	3.73	0.99	1.9379	0.14516	0.60771
ENSG00000235376	RPEL1	ribulose-5-phosphate-3-epimerase like 1	3.71	0.99	1.9307	0.15248	0.62686	GO:0046872;GO:0016853;GO:0003824;GO:0005975;GO:0006098;GO:0005829;GO:0005829;GO:0016857;GO:0004750;GO:0006098;GO:0046872;GO:0009052;GO:0004750;GO:0004750;GO:0019323;GO:0044262	MF;MF;MF;BP;BP;CC;CC;MF;MF;BP;MF;BP;MF;MF;BP;BP	metal ion binding;isomerase activity;catalytic activity;carbohydrate metabolic process;pentose-phosphate shunt;cytosol;cytosol;racemase and epimerase activity, acting on carbohydrates and derivatives;ribulose-phosphate 3-epimerase activity;pentose-phosphate shunt;metal ion binding;pentose-phosphate shunt, non-oxidative branch;ribulose-phosphate 3-epimerase activity;ribulose-phosphate 3-epimerase …	hsa:729020;hsa:729020;hsa:729020;hsa:729020;hsa:729020	hsa00030;hsa00040;hsa01100;hsa01200;hsa01230	Pentose phosphate pathway ;Pentose and glucuronate interconversions ;Metabolic pathways ;Carbon metabolism ;Biosynthesis of amino acids
ENSG00000215124	AMD1P4	adenosylmethionine decarboxylase 1 pseudogene 4	0.68	0	1.9243	0.55591	0.95373
ENSG00000254502	AP003097.1	farnesyltransferase, CAAX box, alpha-like 1	0.68	0	1.9243	0.55591	0.95373
ENSG00000189058	APOD	apolipoprotein D	0.68	0	1.9243	0.55591	0.95373	GO:0005615;GO:0005783;GO:0006629;GO:0006869;GO:0005515;GO:0008289;GO:0005576;GO:0005576;GO:0048471;GO:0005615;GO:0030425;GO:0070062;GO:0006006;GO:0001525;GO:0007568;GO:0007420;GO:0051895;GO:0010642;GO:0015485;GO:1900016;GO:0015485;GO:0043025;GO:0005576;GO:0042493;GO:0048662;GO:0048678;GO:0007568;GO:0000302;GO:0005319;GO:0000302;GO:0000302;GO:0006629;GO:0014012;GO:0042246;GO:0042308;GO:0060588;GO:…	CC;CC;BP;BP;MF;MF;CC;CC;CC;CC;CC;CC;BP;BP;BP;BP;BP;BP;MF;BP;MF;CC;CC;BP;BP;BP;BP;BP;MF;BP;BP;BP;BP;BP;BP;BP;BP;BP;BP;BP;CC;CC;BP;MF;BP;BP;MF;BP	extracellular space;endoplasmic reticulum;lipid metabolic process;lipid transport;protein binding;lipid binding;extracellular region;extracellular region;perinuclear region of cytoplasm;extracellular space;dendrite;extracellular exosome;glucose metabolic process;angiogenesis;aging;brain development;negative regulation of focal adhesion assembly;negative regulation of platelet-derived growth facto…
ENSG00000273003	ARL2-SNX15	ARL2-SNX15 readthrough (NMD candidate)	0.68	0	1.9243	0.55591	0.95373	GO:0000166;GO:0005525;GO:0005622	MF;MF;CC	nucleotide binding;GTP binding;intracellular
ENSG00000251470	ASNSP4	asparagine synthetase pseudogene 4	0.68	0	1.9243	0.55591	0.95373
ENSG00000223922	ASS1P2	argininosuccinate synthetase 1 pseudogene 2	0.68	0	1.9243	0.55591	0.95373
ENSG00000236508	ATP13A5-AS1	ATP13A5 antisense RNA 1	0.68	0	1.9243	0.55591	0.95373
ENSG00000132681	ATP1A4	ATPase Na+/K+ transporting subunit alpha 4	0.68	0	1.9243	0.55591	0.95373	GO:0016020;GO:0016021;GO:0046872;GO:0000166;GO:0005524;GO:0016787;GO:0006811;GO:0006813;GO:0006813;GO:0005886;GO:0006814;GO:0006814;GO:0015991;GO:0005886;GO:0005887;GO:0005391;GO:0010248;GO:0010107;GO:0005890;GO:0030317;GO:0005391;GO:0005391;GO:0006883;GO:0015991;GO:0030007;GO:0036376;GO:0007283;GO:0009566;GO:0030317;GO:0030641;GO:0030641;GO:0042391;GO:0016020;GO:0016021;GO:0000166;GO:0005524;GO:…	CC;CC;MF;MF;MF;MF;BP;BP;BP;CC;BP;BP;BP;CC;CC;MF;BP;BP;CC;BP;MF;MF;BP;BP;BP;BP;BP;BP;BP;BP;BP;BP;CC;CC;MF;MF;CC;CC;MF;MF;MF;MF;BP;BP;BP;CC;BP;BP;BP;CC;CC;MF;BP;BP;CC;BP;MF;MF;BP;BP;BP;BP;BP	membrane;integral component of membrane;metal ion binding;nucleotide binding;ATP binding;hydrolase activity;ion transport;potassium ion transport;potassium ion transport;plasma membrane;sodium ion transport;sodium ion transport;ATP hydrolysis coupled proton transport;plasma membrane;integral component of plasma membrane;sodium:potassium-exchanging ATPase activity;establishment or maintenance of t…	hsa:480;hsa:480;hsa:480;hsa:480;hsa:480;hsa:480;hsa:480;hsa:480;hsa:480;hsa:480;hsa:480;hsa:480;hsa:480;hsa:480;hsa:480;hsa:480;hsa:480;hsa:480	hsa04022;hsa04024;hsa04260;hsa04261;hsa04911;hsa04918;hsa04919;hsa04925;hsa04960;hsa04961;hsa04964;hsa04970;hsa04971;hsa04972;hsa04973;hsa04974;hsa04976;hsa04978	cGMP-PKG signaling pathway ;cAMP signaling pathway ;Cardiac muscle contraction ;Adrenergic signaling in cardiomyocytes ;Insulin secretion ;Thyroid hormone synthesis ;Thyroid hormone signaling pathway ;Aldosterone synthesis and secretion ;Aldosterone-regulated sodium reabsorption ;Endocrine and other factor-regulated calcium reabsorption ;Proximal tubule bicarbonate reclamation ;Salivary secretion…
ENSG00000161940	BCL6B	B cell CLL/lymphoma 6B	0.68	0	1.9243	0.55591	0.95373	GO:0003676;GO:0005634;GO:0046872;GO:0005634;GO:0000977;GO:0003677;GO:0000981;GO:0000981;GO:0001227;GO:0000977;GO:0001227;GO:0003677;GO:0000122;GO:0003676	MF;CC;MF;CC;MF;MF;MF;MF;MF;MF;MF;MF;BP;MF	nucleic acid binding;nucleus;metal ion binding;nucleus;RNA polymerase II regulatory region sequence-specific DNA binding;DNA binding;DNA-binding transcription factor activity, RNA polymerase II-specific;DNA-binding transcription factor activity, RNA polymerase II-specific;DNA-binding transcription repressor activity, RNA polymerase II-specific;RNA polymerase II regulatory region sequence-specific…
ENSG00000178033	CALHM5	calcium homeostasis modulator family member 5	0.68	0	1.9243	0.55591	0.95373	GO:0016020;GO:0016021;GO:0006811;GO:0005887	CC;CC;BP;CC	membrane;integral component of membrane;ion transport;integral component of plasma membrane
ENSG00000165972	CCDC38	coiled-coil domain containing 38	0.68	0	1.9243	0.55591	0.95373	GO:0005737;GO:0005856;GO:0005813;GO:0005815	CC;CC;CC;CC	cytoplasm;cytoskeleton;centrosome;microtubule organizing center
ENSG00000258788	CKS1BP1	CDC28 protein kinase regulatory subunit 1B pseudogene 1	0.68	0	1.9243	0.55591	0.95373
ENSG00000168928	CTRB2	chymotrypsinogen B2	0.68	0	1.9243	0.55591	0.95373	GO:0016787;GO:0008233;GO:0006508;GO:0005576;GO:0004252;GO:0005615;GO:0008236;GO:0004252;GO:0005576;GO:0022617;GO:0009235;GO:0007586;GO:0008236;GO:0006508;GO:0004252;GO:0006508;GO:0004252;GO:0006508;GO:0004252	MF;MF;BP;CC;MF;CC;MF;MF;CC;BP;BP;BP;MF;BP;MF;BP;MF;BP;MF	hydrolase activity;peptidase activity;proteolysis;extracellular region;serine-type endopeptidase activity;extracellular space;serine-type peptidase activity;serine-type endopeptidase activity;extracellular region;extracellular matrix disassembly;cobalamin metabolic process;digestion;serine-type peptidase activity;proteolysis;serine-type endopeptidase activity;proteolysis;serine-type endopeptidase…	hsa:440387;hsa:440387	hsa04972;hsa04974	Pancreatic secretion ;Protein digestion and absorption
ENSG00000237883	DGUOK-AS1	DGUOK antisense RNA 1	0.68	0	1.9243	0.55591	0.95373
ENSG00000261557	EEF1A1P38	eukaryotic translation elongation factor 1 alpha 1 pseudogene 38	0.68	0	1.9243	0.55591	0.95373
ENSG00000224781	EIF4A2P4	eukaryotic translation initiation factor 4A2 pseudogene 4	0.68	0	1.9243	0.55591	0.95373
ENSG00000196468	FGF16	fibroblast growth factor 16	0.68	0	1.9243	0.55591	0.95373	GO:0005622;GO:0018108;GO:0008083;GO:0010469;GO:0005576;GO:0036092;GO:0005576;GO:0046854;GO:0005104;GO:0008543;GO:0007165;GO:0007267;GO:0005615;GO:0046934;GO:0051897;GO:0005088;GO:0000165;GO:0016303;GO:0004713;GO:0009887;GO:0008083;GO:0008543;GO:0009266;GO:0070349;GO:2000546	CC;BP;MF;BP;CC;BP;CC;BP;MF;BP;BP;BP;CC;MF;BP;MF;BP;MF;MF;BP;MF;BP;BP;BP;BP	intracellular;peptidyl-tyrosine phosphorylation;growth factor activity;regulation of signaling receptor activity;extracellular region;phosphatidylinositol-3-phosphate biosynthetic process;extracellular region;phosphatidylinositol phosphorylation;fibroblast growth factor receptor binding;fibroblast growth factor receptor signaling pathway;signal transduction;cell-cell signaling;extracellular space…	hsa:8823;hsa:8823;hsa:8823;hsa:8823;hsa:8823;hsa:8823;hsa:8823;hsa:8823;hsa:8823;hsa:8823	hsa04010;hsa04014;hsa04015;hsa04020;hsa04151;hsa04810;hsa05200;hsa05218;hsa05224;hsa05226	MAPK signaling pathway ;Ras signaling pathway ;Rap1 signaling pathway ;Calcium signaling pathway ;PI3K-Akt signaling pathway ;Regulation of actin cytoskeleton ;Pathways in cancer ;Melanoma ;Breast cancer ;Gastric cancer
ENSG00000211896	IGHG1	immunoglobulin heavy constant gamma 1 (G1m marker)	0.68	0	1.9243	0.55591	0.95373	GO:0016020;GO:0016021;GO:0016020;GO:0005886;GO:0005515;GO:0005576;GO:0006508;GO:0005615;GO:0005615;GO:0002376;GO:0003823;GO:0003823;GO:0002250;GO:0004252;GO:0006956;GO:0006958;GO:0030449;GO:0038096;GO:0005576;GO:0003823;GO:0034987;GO:0006910;GO:0006911;GO:0006958;GO:0042742;GO:0045087;GO:0050853;GO:0050871;GO:0009897;GO:0042571;GO:0070062;GO:0072562;GO:0019221	CC;CC;CC;CC;MF;CC;BP;CC;CC;BP;MF;MF;BP;MF;BP;BP;BP;BP;CC;MF;MF;BP;BP;BP;BP;BP;BP;BP;CC;CC;CC;CC;BP	membrane;integral component of membrane;membrane;plasma membrane;protein binding;extracellular region;proteolysis;extracellular space;extracellular space;immune system process;antigen binding;antigen binding;adaptive immune response;serine-type endopeptidase activity;complement activation;complement activation, classical pathway;regulation of complement activation;Fc-gamma receptor signaling path…
ENSG00000166006	KCNC2	potassium voltage-gated channel subfamily C member 2	0.68	0	1.9243	0.55591	0.95373	GO:0005622;GO:0016020;GO:0016020;GO:0016021;GO:0055085;GO:0005216;GO:0006811;GO:0005244;GO:0005249;GO:0005267;GO:0006813;GO:0034765;GO:0051260;GO:0071805;GO:0071805;GO:0008076;GO:0005886;GO:0005886;GO:0042995;GO:0030054;GO:0045202;GO:0045202;GO:0045211;GO:0045211;GO:0099505;GO:0030425;GO:0030425;GO:0005886;GO:0008076;GO:0005887;GO:0030424;GO:0030424;GO:0043204;GO:0043204;GO:0051291;GO:0016323;GO:…	CC;CC;CC;CC;BP;MF;BP;MF;MF;MF;BP;BP;BP;BP;BP;CC;CC;CC;CC;CC;CC;CC;CC;CC;BP;CC;CC;CC;CC;CC;CC;CC;CC;CC;BP;CC;CC;BP;CC;CC;CC;CC;CC;CC;BP;CC;CC;BP;MF;MF;MF;CC;MF;CC;CC;BP;CC;BP;CC;CC;CC;CC;BP;MF;BP;MF;MF;MF;BP;BP;BP;BP;BP;CC;CC;CC;CC;CC;CC;CC;CC;CC;BP;CC;CC;CC;CC;CC;CC;CC;CC;CC;BP;CC;CC;BP;CC;CC;CC;CC;CC;CC;BP;CC;CC;BP;MF;MF;MF;CC;MF;CC;CC;BP;CC;BP;CC;CC;CC;CC;BP;MF;BP;MF;MF;MF;BP;BP;BP;BP;BP;CC;CC;…	intracellular;membrane;membrane;integral component of membrane;transmembrane transport;ion channel activity;ion transport;voltage-gated ion channel activity;voltage-gated potassium channel activity;potassium channel activity;potassium ion transport;regulation of ion transmembrane transport;protein homooligomerization;potassium ion transmembrane transport;potassium ion transmembrane transport;volt…
ENSG00000164626	KCNK5	potassium two pore domain channel subfamily K member 5	0.68	0	1.9243	0.55591	0.95373	GO:0016020;GO:0016021;GO:0005244;GO:0005267;GO:0006811;GO:0006813;GO:0034765;GO:0071805;GO:0005249;GO:0071804;GO:0005887;GO:0005887;GO:0022841;GO:0006813;GO:0071805;GO:0007588;GO:0005267	CC;CC;MF;MF;BP;BP;BP;BP;MF;BP;CC;CC;MF;BP;BP;BP;MF	membrane;integral component of membrane;voltage-gated ion channel activity;potassium channel activity;ion transport;potassium ion transport;regulation of ion transmembrane transport;potassium ion transmembrane transport;voltage-gated potassium channel activity;cellular potassium ion transport;integral component of plasma membrane;integral component of plasma membrane;potassium ion leak channel ac…	hsa:8645;hsa:8645	hsa04742;hsa04974	Taste transduction ;Protein digestion and absorption
ENSG00000228666	KRT18P1	keratin 18 pseudogene 1	0.68	0	1.9243	0.55591	0.95373
ENSG00000229989	MIR181A1HG	MIR181A1 host gene	0.68	0	1.9243	0.55591	0.95373
ENSG00000231066	NPM1P9	nucleophosmin 1 pseudogene 9	0.68	0	1.9243	0.55591	0.95373
ENSG00000182950	ODF3L1	outer dense fiber of sperm tails 3 like 1	0.68	0	1.9243	0.55591	0.95373
ENSG00000236582	PRPF38AP2	PRP38 domain containing A pseudogene 2	0.68	0	1.9243	0.55591	0.95373
ENSG00000226701	RPL15P14	ribosomal protein L15 pseudogene 14	0.68	0	1.9243	0.55591	0.95373
ENSG00000216867	RPL22P12	ribosomal protein L22 pseudogene 12	0.68	0	1.9243	0.55591	0.95373
ENSG00000225549	SELENOKP3	selenoprotein K pseudogene 3	0.68	0	1.9243	0.55591	0.95373
ENSG00000258484	SPESP1	sperm equatorial segment protein 1	0.68	0	1.9243	0.55591	0.95373	GO:0007275;GO:0031410;GO:0007340;GO:0001669;GO:0001669;GO:0007342;GO:0035036;GO:0009566;GO:0007340;GO:0007342	BP;CC;BP;CC;CC;BP;BP;BP;BP;BP	multicellular organism development;cytoplasmic vesicle;acrosome reaction;acrosomal vesicle;acrosomal vesicle;fusion of sperm to egg plasma membrane involved in single fertilization;sperm-egg recognition;fertilization;acrosome reaction;fusion of sperm to egg plasma membrane involved in single fertilization
ENSG00000160472	TMEM190	transmembrane protein 190	0.68	0	1.9243	0.55591	0.95373	GO:0005634;GO:0016020;GO:0016021;GO:0005515;GO:0002244;GO:0043621;GO:0002244;GO:0002079;GO:0002079	CC;CC;CC;MF;BP;MF;BP;CC;CC	nucleus;membrane;integral component of membrane;protein binding;hematopoietic progenitor cell differentiation;protein self-association;hematopoietic progenitor cell differentiation;inner acrosomal membrane;inner acrosomal membrane
ENSG00000228369	TXNDC12-AS1	TXNDC12 antisense RNA 1	0.68	0	1.9243	0.55591	0.95373
ENSG00000137766	UNC13C	unc-13 homolog C	0.68	0	1.9243	0.55591	0.95373	GO:0005737;GO:0016020;GO:0046872;GO:0035556;GO:0005509;GO:0005886;GO:0030054;GO:0045202;GO:0005543;GO:0007268;GO:0031594;GO:0006887;GO:0019992;GO:0005886;GO:0005516;GO:0016082;GO:0042734;GO:0007528;GO:0042734;GO:0030672;GO:0043195;GO:0017075;GO:0007268;GO:0016081;GO:0016188;GO:0035249;GO:0061789;GO:0099525;GO:0005886;GO:0048786;GO:0048786;GO:0098831;GO:0031914;GO:0044305;GO:0098793;GO:0007268;GO:…	CC;CC;MF;BP;MF;CC;CC;CC;MF;BP;CC;BP;MF;CC;MF;BP;CC;BP;CC;CC;CC;MF;BP;BP;BP;BP;BP;BP;CC;CC;CC;CC;BP;CC;CC;BP;MF;BP;MF	cytoplasm;membrane;metal ion binding;intracellular signal transduction;calcium ion binding;plasma membrane;cell junction;synapse;phospholipid binding;chemical synaptic transmission;neuromuscular junction;exocytosis;diacylglycerol binding;plasma membrane;calmodulin binding;synaptic vesicle priming;presynaptic membrane;neuromuscular junction development;presynaptic membrane;synaptic vesicle membran…	hsa:440279	hsa04721	Synaptic vesicle cycle
ENSG00000122121	XPNPEP2	X-prolyl aminopeptidase 2	0.68	0	1.9243	0.55591	0.95373	GO:0016787;GO:0016020;GO:0046872;GO:0016787;GO:0005886;GO:0008233;GO:0006508;GO:0004177;GO:0008237;GO:0005576;GO:0005886;GO:0031225;GO:0070006;GO:0070062;GO:0070062;GO:0016020;GO:0004177	MF;CC;MF;MF;CC;MF;BP;MF;MF;CC;CC;CC;MF;CC;CC;CC;MF	hydrolase activity;membrane;metal ion binding;hydrolase activity;plasma membrane;peptidase activity;proteolysis;aminopeptidase activity;metallopeptidase activity;extracellular region;plasma membrane;anchored component of membrane;metalloaminopeptidase activity;extracellular exosome;extracellular exosome;membrane;aminopeptidase activity	hsa:7512	hsa04974	Protein digestion and absorption
ENSG00000129244	ATP1B2	ATPase Na+/K+ transporting subunit beta 2	0.68	0	1.9198	0.55739	0.95373	GO:0016020;GO:0006811;GO:0006813;GO:0006814;GO:0005890;GO:0050821;GO:0016020;GO:0016021;GO:0007155;GO:0006811;GO:0006813;GO:0005886;GO:0006814;GO:0050900;GO:0005886;GO:0010248;GO:0005515;GO:0010107;GO:0005890;GO:1903278;GO:0005890;GO:0051117;GO:0010107;GO:0005391;GO:0005391;GO:0006883;GO:0006883;GO:0030007;GO:0030007;GO:0036376;GO:0036376;GO:0086009;GO:0086064;GO:0001671;GO:0001671;GO:0032781;GO:…	CC;BP;BP;BP;CC;BP;CC;CC;BP;BP;BP;CC;BP;BP;CC;BP;MF;BP;CC;BP;CC;MF;BP;MF;MF;BP;BP;BP;BP;BP;BP;BP;BP;MF;MF;BP;BP;BP;CC;CC;CC;CC;BP;BP;BP;CC	membrane;ion transport;potassium ion transport;sodium ion transport;sodium:potassium-exchanging ATPase complex;protein stabilization;membrane;integral component of membrane;cell adhesion;ion transport;potassium ion transport;plasma membrane;sodium ion transport;leukocyte migration;plasma membrane;establishment or maintenance of transmembrane electrochemical gradient;protein binding;potassium ion …	hsa:482;hsa:482;hsa:482;hsa:482;hsa:482;hsa:482;hsa:482;hsa:482;hsa:482;hsa:482;hsa:482;hsa:482;hsa:482;hsa:482;hsa:482;hsa:482;hsa:482;hsa:482	hsa04022;hsa04024;hsa04260;hsa04261;hsa04911;hsa04918;hsa04919;hsa04925;hsa04960;hsa04961;hsa04964;hsa04970;hsa04971;hsa04972;hsa04973;hsa04974;hsa04976;hsa04978	cGMP-PKG signaling pathway ;cAMP signaling pathway ;Cardiac muscle contraction ;Adrenergic signaling in cardiomyocytes ;Insulin secretion ;Thyroid hormone synthesis ;Thyroid hormone signaling pathway ;Aldosterone synthesis and secretion ;Aldosterone-regulated sodium reabsorption ;Endocrine and other factor-regulated calcium reabsorption ;Proximal tubule bicarbonate reclamation ;Salivary secretion…
ENSG00000213630	BOLA3P3	bolA family member 3 pseudogene 3	0.68	0	1.9198	0.55739	0.95373
ENSG00000249908	BRD9P2	bromodomain containing 9 pseudogene 2	0.68	0	1.9198	0.55739	0.95373
ENSG00000188523	CFAP77	cilia and flagella associated protein 77	0.68	0	1.9198	0.55739	0.95373	GO:0042995;GO:0005515;GO:0005929;GO:0042995;GO:0005515;GO:0005929	CC;MF;CC;CC;MF;CC	cell projection;protein binding;cilium;cell projection;protein binding;cilium
ENSG00000100399	CHADL	chondroadherin like	0.68	0	1.9198	0.55739	0.95373	GO:0005576;GO:0005615;GO:0031012;GO:0031012;GO:0062023;GO:0005518;GO:0030021;GO:0098633;GO:0032331;GO:0032331;GO:1904027;GO:0031012	CC;CC;CC;CC;CC;MF;MF;MF;BP;BP;BP;CC	extracellular region;extracellular space;extracellular matrix;extracellular matrix;collagen-containing extracellular matrix;collagen binding;extracellular matrix structural constituent conferring compression resistance;collagen fibril binding;negative regulation of chondrocyte differentiation;negative regulation of chondrocyte differentiation;negative regulation of collagen fibril organization;ex…
ENSG00000253146	CIR1P1	corepressor interacting with RBPJ, 1 pseudogene 1	0.68	0	1.9198	0.55739	0.95373
ENSG00000163815	CLEC3B	C-type lectin domain family 3 member B	0.68	0	1.9198	0.55739	0.95373	GO:0005615;GO:0005737;GO:0030246;GO:0005576;GO:0005576;GO:0001503;GO:0005615;GO:0005509;GO:0005615;GO:0005576;GO:0008201;GO:0070062;GO:0062023;GO:0062023;GO:0030282;GO:0030282;GO:0030282;GO:0001503;GO:0002576;GO:0071560;GO:0005576;GO:0001652;GO:0001503;GO:0031089;GO:0036143;GO:0010756;GO:0071310	CC;CC;MF;CC;CC;BP;CC;MF;CC;CC;MF;CC;CC;CC;BP;BP;BP;BP;BP;BP;CC;CC;BP;CC;MF;BP;BP	extracellular space;cytoplasm;carbohydrate binding;extracellular region;extracellular region;ossification;extracellular space;calcium ion binding;extracellular space;extracellular region;heparin binding;extracellular exosome;collagen-containing extracellular matrix;collagen-containing extracellular matrix;bone mineralization;bone mineralization;bone mineralization;ossification;platelet degranulat…
ENSG00000230711	CTAGE13P	CTAGE family member 13, pseudogene	0.68	0	1.9198	0.55739	0.95373
ENSG00000168772	CXXC4	CXXC finger protein 4	0.68	0	1.9198	0.55739	0.95373	GO:0008270;GO:0003677	MF;MF	zinc ion binding;DNA binding	hsa:80319	hsa04310	Wnt signaling pathway
ENSG00000197057	DTHD1	death domain containing 1	0.68	0	1.9198	0.55739	0.95373	GO:0007165;GO:0007165;GO:0007165;GO:0007165	BP;BP;BP;BP	signal transduction;signal transduction;signal transduction;signal transduction
ENSG00000215548	FRG1JP	FSHD region gene 1 family member J, pseudogene	0.68	0	1.9198	0.55739	0.95373
ENSG00000258537	FRMD6-AS2	FRMD6 antisense RNA 2	0.68	0	1.9198	0.55739	0.95373
ENSG00000111432	FZD10	frizzled class receptor 10	0.68	0	1.9198	0.55739	0.95373	GO:0034260;GO:0005737;GO:0043507;GO:0016020;GO:0016021;GO:0005654;GO:0005886;GO:0005515;GO:0007165;GO:0004888;GO:0004930;GO:0007166;GO:0007186;GO:0007275;GO:0016055;GO:0042813;GO:0005886;GO:0017147;GO:0042813;GO:0060070;GO:0042813;GO:0035567;GO:0009986;GO:0005887;GO:0043547;GO:0030182;GO:0071300;GO:0060070;GO:0042813;GO:0038031;GO:0032956;GO:0017147	BP;CC;BP;CC;CC;CC;CC;MF;BP;MF;MF;BP;BP;BP;BP;MF;CC;MF;MF;BP;MF;BP;CC;CC;BP;BP;BP;BP;MF;BP;BP;MF	negative regulation of GTPase activity;cytoplasm;positive regulation of JUN kinase activity;membrane;integral component of membrane;nucleoplasm;plasma membrane;protein binding;signal transduction;transmembrane signaling receptor activity;G protein-coupled receptor activity;cell surface receptor signaling pathway;G protein-coupled receptor signaling pathway;multicellular organism development;Wnt s…	hsa:11211;hsa:11211;hsa:11211;hsa:11211;hsa:11211;hsa:11211;hsa:11211;hsa:11211;hsa:11211;hsa:11211;hsa:11211;hsa:11211;hsa:11211;hsa:11211;hsa:11211	hsa04150;hsa04310;hsa04390;hsa04550;hsa04916;hsa04934;hsa05010;hsa05022;hsa05165;hsa05200;hsa05205;hsa05217;hsa05224;hsa05225;hsa05226	mTOR signaling pathway ;Wnt signaling pathway ;Hippo signaling pathway ;Signaling pathways regulating pluripotency of stem cells ;Melanogenesis ;Cushing syndrome ;Alzheimer disease ;Pathways of neurodegeneration - multiple diseases ;Human papillomavirus infection ;Pathways in cancer ;Proteoglycans in cancer ;Basal cell carcinoma ;Breast cancer ;Hepatocellular carcinoma ;Gastric cancer
ENSG00000248415	GAPDHP61	glyceraldehyde 3 phosphate dehydrogenase pseudogene 61	0.68	0	1.9198	0.55739	0.95373
ENSG00000213203	GIMAP1	GTPase, IMAP family member 1	0.68	0	1.9198	0.55739	0.95373	GO:0016020;GO:0016021;GO:0000166;GO:0005783;GO:0005783;GO:0005789;GO:0005525;GO:0005794;GO:0000139;GO:0005525;GO:0005783	CC;CC;MF;CC;CC;CC;MF;CC;CC;MF;CC	membrane;integral component of membrane;nucleotide binding;endoplasmic reticulum;endoplasmic reticulum;endoplasmic reticulum membrane;GTP binding;Golgi apparatus;Golgi membrane;GTP binding;endoplasmic reticulum
ENSG00000283980	GNG14	G protein subunit gamma 14	0.68	0	1.9198	0.55739	0.95373	GO:0007186;GO:0003924;GO:0005834;GO:0016020;GO:0007186;GO:0003924;GO:0005886;GO:0007165;GO:0005834	BP;MF;CC;CC;BP;MF;CC;BP;CC	G protein-coupled receptor signaling pathway;GTPase activity;heterotrimeric G-protein complex;membrane;G protein-coupled receptor signaling pathway;GTPase activity;plasma membrane;signal transduction;heterotrimeric G-protein complex
ENSG00000178015	GPR150	G protein-coupled receptor 150	0.68	0	1.9198	0.55739	0.95373	GO:0016020;GO:0016021;GO:0004930;GO:0007186;GO:0005886;GO:0007165;GO:0005886;GO:0007186;GO:0005887;GO:0007186;GO:0032870	CC;CC;MF;BP;CC;BP;CC;BP;CC;BP;BP	membrane;integral component of membrane;G protein-coupled receptor activity;G protein-coupled receptor signaling pathway;plasma membrane;signal transduction;plasma membrane;G protein-coupled receptor signaling pathway;integral component of plasma membrane;G protein-coupled receptor signaling pathway;cellular response to hormone stimulus
ENSG00000177464	GPR4	G protein-coupled receptor 4	0.68	0	1.9198	0.55739	0.95373	GO:0016020;GO:0016021;GO:0004930;GO:0007186;GO:0005886;GO:0007165;GO:0005886;GO:0005887;GO:0007186;GO:0004930;GO:0005887;GO:0004930;GO:0035025;GO:0051482;GO:0010447;GO:0016525;GO:0060055;GO:0072144	CC;CC;MF;BP;CC;BP;CC;CC;BP;MF;CC;MF;BP;BP;BP;BP;BP;BP	membrane;integral component of membrane;G protein-coupled receptor activity;G protein-coupled receptor signaling pathway;plasma membrane;signal transduction;plasma membrane;integral component of plasma membrane;G protein-coupled receptor signaling pathway;G protein-coupled receptor activity;integral component of plasma membrane;G protein-coupled receptor activity;positive regulation of Rho protei…
ENSG00000272196	HIST2H2AA4	histone cluster 2 H2A family member a4	0.68	0	1.9198	0.55739	0.95373	GO:0005634;GO:0005634;GO:0005634;GO:0003677;GO:0046982;GO:0000786;GO:0005694;GO:0003677;GO:0006325;GO:0000790;GO:0070062;GO:0003674;GO:0008150	CC;CC;CC;MF;MF;CC;CC;MF;BP;CC;CC;MF;BP	nucleus;nucleus;nucleus;DNA binding;protein heterodimerization activity;nucleosome;chromosome;DNA binding;chromatin organization;nuclear chromatin;extracellular exosome;molecular_function;biological_process	hsa:723790;hsa:723790;hsa:723790;hsa:723790	hsa04217;hsa04613;hsa05034;hsa05322	Necroptosis ;Neutrophil extracellular trap formation ;Alcoholism ;Systemic lupus erythematosus
ENSG00000229251	HNRNPA1P8	heterogeneous nuclear ribonucleoprotein A1 pseudogene 8	0.68	0	1.9198	0.55739	0.95373
ENSG00000158445	KCNB1	potassium voltage-gated channel subfamily B member 1	0.68	0	1.9198	0.55739	0.95373	GO:0005249;GO:0006813;GO:0008076;GO:0071805;GO:0016020;GO:0016021;GO:0055085;GO:0005216;GO:0006811;GO:0005244;GO:0005249;GO:0005267;GO:0006813;GO:0034765;GO:0051260;GO:0071805;GO:0071805;GO:0071805;GO:0008076;GO:0005886;GO:0005886;GO:0042995;GO:0030054;GO:0045202;GO:0045211;GO:0030425;GO:0030425;GO:0005886;GO:0008076;GO:0006887;GO:0005515;GO:0006904;GO:0030424;GO:0030424;GO:0043204;GO:0043204;GO:…	MF;BP;CC;BP;CC;CC;BP;MF;BP;MF;MF;MF;BP;BP;BP;BP;BP;BP;CC;CC;CC;CC;CC;CC;CC;CC;CC;CC;CC;BP;MF;BP;CC;CC;CC;CC;CC;MF;BP;BP;CC;CC;CC;CC;CC;BP;MF;BP;BP;BP;BP;MF;MF;CC;CC;BP;MF;MF;CC;BP;CC;BP;CC;BP;BP;BP;MF;BP;BP;BP;BP;BP;BP;BP;BP;BP;CC;CC;CC;BP;MF;BP;MF;MF;MF;BP;BP;BP;BP;BP;BP;CC;CC;CC;CC;CC;CC;CC;CC;CC;CC;CC;BP;MF;BP;CC;CC;CC;CC;CC;MF;BP;BP;CC;CC;CC;CC;CC;BP;MF;BP;BP;BP;BP;MF;MF;CC;CC;BP;MF;MF;CC;BP;…	voltage-gated potassium channel activity;potassium ion transport;voltage-gated potassium channel complex;potassium ion transmembrane transport;membrane;integral component of membrane;transmembrane transport;ion channel activity;ion transport;voltage-gated ion channel activity;voltage-gated potassium channel activity;potassium channel activity;potassium ion transport;regulation of ion transmembran…
ENSG00000156486	KCNS2	potassium voltage-gated channel modifier subfamily S member 2	0.68	0	1.9198	0.55739	0.95373	GO:0016020;GO:0016021;GO:0055085;GO:0005216;GO:0006811;GO:0005244;GO:0005249;GO:0005267;GO:0006813;GO:0006813;GO:0034765;GO:0051260;GO:0071805;GO:0008076;GO:0005886;GO:0005886;GO:0005515;GO:0048471;GO:0005886;GO:0008076;GO:0016021;GO:0071805;GO:0005249;GO:0008076;GO:1902259;GO:1902259;GO:1902259;GO:0048471;GO:0016020;GO:0016021;GO:0055085;GO:0005216;GO:0006811;GO:0005244;GO:0005249;GO:0005267;GO:…	CC;CC;BP;MF;BP;MF;MF;MF;BP;BP;BP;BP;BP;CC;CC;CC;MF;CC;CC;CC;CC;BP;MF;CC;BP;BP;BP;CC;CC;CC;BP;MF;BP;MF;MF;MF;BP;BP;BP;BP;BP;CC;CC;CC;MF;CC;CC;CC;CC;BP;MF;CC;BP;BP	membrane;integral component of membrane;transmembrane transport;ion channel activity;ion transport;voltage-gated ion channel activity;voltage-gated potassium channel activity;potassium channel activity;potassium ion transport;potassium ion transport;regulation of ion transmembrane transport;protein homooligomerization;potassium ion transmembrane transport;voltage-gated potassium channel complex;p…
ENSG00000186832	KRT16	keratin 16	0.68	0	1.9198	0.55739	0.95373	GO:0005634;GO:0005198;GO:0005856;GO:0005882;GO:0005882;GO:0006954;GO:0045087;GO:0005200;GO:0031424;GO:0005829;GO:0070062;GO:0031424;GO:0005515;GO:0007010;GO:0008283;GO:0061436;GO:0030216;GO:0030336;GO:0008544;GO:0070268;GO:0007568;GO:0042633;GO:0002009;GO:0005200;GO:0002009;GO:0006954;GO:0030216;GO:0031424;GO:0045087;GO:0045104;GO:0051546;GO:0051546;GO:0061436;GO:0005198;GO:0005882	CC;MF;CC;CC;CC;BP;BP;MF;BP;CC;CC;BP;MF;BP;BP;BP;BP;BP;BP;BP;BP;BP;BP;MF;BP;BP;BP;BP;BP;BP;BP;BP;BP;MF;CC	nucleus;structural molecule activity;cytoskeleton;intermediate filament;intermediate filament;inflammatory response;innate immune response;structural constituent of cytoskeleton;keratinization;cytosol;extracellular exosome;keratinization;protein binding;cytoskeleton organization;cell proliferation;establishment of skin barrier;keratinocyte differentiation;negative regulation of cell migration;epi…	hsa:3868;hsa:3868	hsa04915;hsa05150	Estrogen signaling pathway ;Staphylococcus aureus infection
ENSG00000240665	LSP1P2	LSP1 pseudogene 2	0.68	0	1.9198	0.55739	0.95373
ENSG00000151224	MAT1A	methionine adenosyltransferase 1A	0.68	0	1.9198	0.55739	0.95373	GO:0046872;GO:0000166;GO:0005524;GO:0016740;GO:0006730;GO:0042802;GO:0005829;GO:0006556;GO:0006556;GO:0004478;GO:0004478;GO:0005829;GO:0051289;GO:0032259;GO:0000096;GO:0004478;GO:0004478;GO:0098601;GO:0001887;GO:0009087;GO:0005524;GO:0004478;GO:0006556	MF;MF;MF;MF;BP;MF;CC;BP;BP;MF;MF;CC;BP;BP;BP;MF;MF;MF;BP;BP;MF;MF;BP	metal ion binding;nucleotide binding;ATP binding;transferase activity;one-carbon metabolic process;identical protein binding;cytosol;S-adenosylmethionine biosynthetic process;S-adenosylmethionine biosynthetic process;methionine adenosyltransferase activity;methionine adenosyltransferase activity;cytosol;protein homotetramerization;methylation;sulfur amino acid metabolic process;methionine adenosy…	hsa:4143;hsa:4143;hsa:4143;hsa:4143	hsa00270;hsa01100;hsa01230;hsa01240	Cysteine and methionine metabolism ;Metabolic pathways ;Biosynthesis of amino acids ;Biosynthesis of cofactors
ENSG00000264931	MIR3138	microRNA 3138	0.68	0	1.9198	0.55739	0.95373
ENSG00000283296	MIR4256	microRNA 4256	0.68	0	1.9198	0.55739	0.95373
ENSG00000274816	MIR6772	microRNA 6772	0.68	0	1.9198	0.55739	0.95373
ENSG00000276083	MIR7976	microRNA 7976	0.68	0	1.9198	0.55739	0.95373
ENSG00000100427	MLC1	megalencephalic leukoencephalopathy with subcortical cysts 1	0.68	0	1.9198	0.55739	0.95373	GO:0005737;GO:0005737;GO:0016020;GO:0016021;GO:0016021;GO:0005783;GO:0005783;GO:0006811;GO:0005886;GO:0005886;GO:0005901;GO:0048471;GO:0048471;GO:0031410;GO:0045121;GO:0005764;GO:0016192;GO:0005515;GO:0005768;GO:0044877;GO:0005769;GO:0016323;GO:0055037;GO:0051259;GO:0008565;GO:0071397;GO:0072584;GO:0032388;GO:0047484;GO:0005737;GO:0005737;GO:0016020;GO:0016021;GO:0016021;GO:0005783;GO:0005783;GO:…	CC;CC;CC;CC;CC;CC;CC;BP;CC;CC;CC;CC;CC;CC;CC;CC;BP;MF;CC;MF;CC;CC;CC;BP;MF;BP;BP;BP;BP;CC;CC;CC;CC;CC;CC;CC;BP;CC;CC;CC;CC;CC;CC;MF;BP;BP;BP;BP;CC;CC;CC;CC;CC;CC;CC;CC;CC;CC;BP;MF;CC;MF;CC;CC;CC;BP;MF;BP;BP;BP;BP;CC;CC	cytoplasm;cytoplasm;membrane;integral component of membrane;integral component of membrane;endoplasmic reticulum;endoplasmic reticulum;ion transport;plasma membrane;plasma membrane;caveola;perinuclear region of cytoplasm;perinuclear region of cytoplasm;cytoplasmic vesicle;membrane raft;lysosome;vesicle-mediated transport;protein binding;endosome;protein-containing complex binding;early endosome;b…
ENSG00000100968	NFATC4	nuclear factor of activated T cells 4	0.68	0	1.9198	0.55739	0.95373	GO:0005634;GO:0005737;GO:0016607;GO:0005829;GO:0006355;GO:0003677;GO:0003700;GO:0005515;GO:0030154;GO:0005634;GO:0044798;GO:0005829;GO:0000978;GO:0003700;GO:0000981;GO:0000981;GO:0000981;GO:0008134;GO:0045944;GO:0005667;GO:0003682;GO:0003713;GO:0006954;GO:0005634;GO:0006366;GO:1902894;GO:0001227;GO:0001816;GO:0033173;GO:0000978;GO:0000981;GO:0001078;GO:0008134;GO:0042975;GO:0000122;GO:0001569;GO:…	CC;CC;CC;CC;BP;MF;MF;MF;BP;CC;CC;CC;MF;MF;MF;MF;MF;MF;BP;CC;MF;MF;BP;CC;BP;BP;MF;BP;BP;MF;MF;MF;MF;MF;BP;BP;BP;BP;BP;BP;BP;BP;BP;BP;BP;BP;BP;BP;BP;BP;BP;BP;BP;BP;BP;CC;CC;CC;CC;CC;CC;BP;MF;MF;MF;BP;CC;CC;CC;MF;MF;MF;MF;MF;MF;BP;CC;MF;MF;BP;CC;BP;BP;MF;BP;BP;CC;CC;CC;CC;BP;MF;MF;MF;BP;CC;CC;CC;MF;MF;MF;MF;MF;MF;BP;CC;MF;MF;BP;CC;BP;BP;MF;BP;BP;CC;CC;CC;CC;BP;MF;MF;MF;BP;CC;CC;CC;MF;MF;MF;MF;MF;MF;…	nucleus;cytoplasm;nuclear speck;cytosol;regulation of transcription, DNA-templated;DNA binding;DNA-binding transcription factor activity;protein binding;cell differentiation;nucleus;nuclear transcription factor complex;cytosol;RNA polymerase II proximal promoter sequence-specific DNA binding;DNA-binding transcription factor activity;DNA-binding transcription factor activity, RNA polymerase II-spe…	hsa:4776;hsa:4776;hsa:4776;hsa:4776;hsa:4776;hsa:4776;hsa:4776;hsa:4776;hsa:4776;hsa:4776;hsa:4776	hsa04022;hsa04218;hsa04310;hsa04360;hsa04625;hsa04921;hsa05161;hsa05163;hsa05166;hsa05167;hsa05170	cGMP-PKG signaling pathway ;Cellular senescence ;Wnt signaling pathway ;Axon guidance ;C-type lectin receptor signaling pathway ;Oxytocin signaling pathway ;Hepatitis B ;Human cytomegalovirus infection ;Human T-cell leukemia virus 1 infection ;Kaposi sarcoma-associated herpesvirus infection ;Human immunodeficiency virus 1 infection
ENSG00000022556	NLRP2	NLR family pyrin domain containing 2	0.68	0	1.9198	0.55739	0.95373	GO:0005737;GO:0005794;GO:0043231;GO:0000166;GO:0005524;GO:0005829;GO:0005515;GO:0006915;GO:0006954;GO:0002376;GO:0045087;GO:0000784;GO:0032088;GO:0005737;GO:0050718;GO:0050718;GO:0043280;GO:0032090;GO:0005737;GO:0005794;GO:0043231;GO:0000166;GO:0005524;GO:0005829;GO:0005515;GO:0006915;GO:0006954;GO:0002376;GO:0045087;GO:0000784;GO:0032088;GO:0005737;GO:0050718;GO:0050718;GO:0043280;GO:0032090;GO:…	CC;CC;CC;MF;MF;CC;MF;BP;BP;BP;BP;CC;BP;CC;BP;BP;BP;MF;CC;CC;CC;MF;MF;CC;MF;BP;BP;BP;BP;CC;BP;CC;BP;BP;BP;MF;CC;CC;CC;MF;MF;CC;MF;BP;BP;BP;BP;CC;BP;CC;BP;BP;BP;MF;CC;CC;CC;MF;MF;CC;MF;BP;BP;BP;BP;CC;BP;CC;BP;BP;BP;MF;CC;CC;MF;MF;CC;CC;CC;CC;CC;CC;CC;MF;MF;CC;MF;BP;BP;BP;BP;CC;BP;CC;BP;BP;BP;MF;CC;CC;CC;MF;MF;CC;MF;BP;BP;BP;BP;CC;BP;CC;BP;BP;BP;MF	cytoplasm;Golgi apparatus;intracellular membrane-bounded organelle;nucleotide binding;ATP binding;cytosol;protein binding;apoptotic process;inflammatory response;immune system process;innate immune response;nuclear chromosome, telomeric region;negative regulation of NF-kappaB transcription factor activity;cytoplasm;positive regulation of interleukin-1 beta secretion;positive regulation of interle…
ENSG00000170962	PDGFD	platelet derived growth factor D	0.68	0	1.9198	0.55739	0.95373	GO:0016020;GO:0008083;GO:0010469;GO:0005576;GO:0007275;GO:0005615;GO:0005576;GO:0070374;GO:0051781;GO:0005161;GO:0048008;GO:0005788;GO:0000139;GO:0008284;GO:0030335;GO:0048008;GO:0005161;GO:0014068;GO:0031954;GO:0043406;GO:0036120;GO:0048146;GO:0048661;GO:0050730;GO:0070301;GO:0071230;GO:0071560;GO:0071673;GO:0072126;GO:2000439;GO:0005615;GO:0016020;GO:0008083;GO:0010469;GO:0005576;GO:0007275;GO:…	CC;MF;BP;CC;BP;CC;CC;BP;BP;MF;BP;CC;CC;BP;BP;BP;MF;BP;BP;BP;BP;BP;BP;BP;BP;BP;BP;BP;BP;BP;CC;CC;MF;BP;CC;BP;CC;CC;BP;BP;MF;BP;CC;CC;BP;BP;BP;MF;BP;BP;BP;MF;BP	membrane;growth factor activity;regulation of signaling receptor activity;extracellular region;multicellular organism development;extracellular space;extracellular region;positive regulation of ERK1 and ERK2 cascade;positive regulation of cell division;platelet-derived growth factor receptor binding;platelet-derived growth factor receptor signaling pathway;endoplasmic reticulum lumen;Golgi membra…	hsa:80310;hsa:80310;hsa:80310;hsa:80310;hsa:80310;hsa:80310;hsa:80310;hsa:80310;hsa:80310;hsa:80310;hsa:80310;hsa:80310;hsa:80310	hsa01521;hsa04010;hsa04014;hsa04015;hsa04020;hsa04072;hsa04151;hsa04510;hsa04540;hsa04810;hsa05215;hsa05218;hsa05231	EGFR tyrosine kinase inhibitor resistance ;MAPK signaling pathway ;Ras signaling pathway ;Rap1 signaling pathway ;Calcium signaling pathway ;Phospholipase D signaling pathway ;PI3K-Akt signaling pathway ;Focal adhesion ;Gap junction ;Regulation of actin cytoskeleton ;Prostate cancer ;Melanoma ;Choline metabolism in cancer
ENSG00000182013	PNMA8A	PNMA family member 8A	0.68	0	1.9198	0.55739	0.95373
ENSG00000115828	QPCT	glutaminyl-peptide cyclotransferase	0.68	0	1.9198	0.55739	0.95373	GO:0046872;GO:0016740;GO:0016746;GO:0008270;GO:0005576;GO:0005576;GO:0070062;GO:0016603;GO:0043312;GO:1904813;GO:0006464;GO:0035580;GO:1904724;GO:0008270;GO:0016603;GO:0016603;GO:0017186;GO:0017186;GO:0016603	MF;MF;MF;MF;CC;CC;CC;MF;BP;CC;BP;CC;CC;MF;MF;MF;BP;BP;MF	metal ion binding;transferase activity;transferase activity, transferring acyl groups;zinc ion binding;extracellular region;extracellular region;extracellular exosome;glutaminyl-peptide cyclotransferase activity;neutrophil degranulation;ficolin-1-rich granule lumen;cellular protein modification process;specific granule lumen;tertiary granule lumen;zinc ion binding;glutaminyl-peptide cyclotransfer…
ENSG00000241983	RN7SL566P	RNA, 7SL, cytoplasmic 566, pseudogene	0.68	0	1.9198	0.55739	0.95373
ENSG00000239152	RNA5SP310	RNA, 5S ribosomal pseudogene 310	0.68	0	1.9198	0.55739	0.95373
ENSG00000200560	RNU6-288P	RNA, U6 small nuclear 288, pseudogene	0.68	0	1.9198	0.55739	0.95373
ENSG00000206899	RNU6-36P	RNA, U6 small nuclear 36, pseudogene	0.68	0	1.9198	0.55739	0.95373
ENSG00000222522	RNU6-519P	RNA, U6 small nuclear 519, pseudogene	0.68	0	1.9198	0.55739	0.95373
ENSG00000244267	RPL34P22	ribosomal protein L34 pseudogene 22	0.68	0	1.9198	0.55739	0.95373
ENSG00000232387	SKA2P1	spindle and kinetochore associated complex subunit 2 pseudogene 1	0.68	0	1.9198	0.55739	0.95373
ENSG00000063127	SLC6A16	solute carrier family 6 member 16	0.68	0	1.9198	0.55739	0.95373	GO:0016020;GO:0016021;GO:0015293;GO:0005328;GO:0006836;GO:0055085;GO:0005886;GO:0005622;GO:0006836;GO:0005326;GO:0016020;GO:0016021;GO:0015293;GO:0005328;GO:0006836;GO:0055085;GO:0005886;GO:0005622;GO:0006836;GO:0005326;GO:0016020;GO:0016021;GO:0015293;GO:0005328;GO:0006836;GO:0055085;GO:0016020;GO:0016021;GO:0015293;GO:0005328;GO:0006836;GO:0055085;GO:0016020;GO:0016021;GO:0015293;GO:0005328;GO:…	CC;CC;MF;MF;BP;BP;CC;CC;BP;MF;CC;CC;MF;MF;BP;BP;CC;CC;BP;MF;CC;CC;MF;MF;BP;BP;CC;CC;MF;MF;BP;BP;CC;CC;MF;MF;BP;BP	membrane;integral component of membrane;symporter activity;neurotransmitter:sodium symporter activity;neurotransmitter transport;transmembrane transport;plasma membrane;intracellular;neurotransmitter transport;neurotransmitter transporter activity;membrane;integral component of membrane;symporter activity;neurotransmitter:sodium symporter activity;neurotransmitter transport;transmembrane transpor…
ENSG00000239605	STPG4	sperm-tail PG-rich repeat containing 4	0.68	0	1.9198	0.55739	0.95373	GO:1901537;GO:0005634;GO:0005634;GO:0005737;GO:0005737;GO:0006325;GO:0007275;GO:0003682;GO:1901537;GO:0044727;GO:0001940;GO:1901537;GO:0001939;GO:0042585;GO:0005634;GO:0005634;GO:0005737;GO:0005737;GO:0006325;GO:0007275;GO:0003682;GO:1901537;GO:0044727;GO:0001940;GO:1901537;GO:0001939;GO:0003682;GO:0042393;GO:0044727;GO:0090116;GO:0001939;GO:0001940;GO:0042585;GO:0042585	BP;CC;CC;CC;CC;BP;BP;MF;BP;BP;CC;BP;CC;CC;CC;CC;CC;CC;BP;BP;MF;BP;BP;CC;BP;CC;MF;MF;BP;BP;CC;CC;CC;CC	positive regulation of DNA demethylation;nucleus;nucleus;cytoplasm;cytoplasm;chromatin organization;multicellular organism development;chromatin binding;positive regulation of DNA demethylation;DNA demethylation of male pronucleus;male pronucleus;positive regulation of DNA demethylation;female pronucleus;germinal vesicle;nucleus;nucleus;cytoplasm;cytoplasm;chromatin organization;multicellular org…
ENSG00000166984	TCP10L2	t-complex 10 like 2	0.68	0	1.9198	0.55739	0.95373	GO:0005634	CC	nucleus
ENSG00000128815	WDFY4	WDFY family member 4	0.68	0	1.9198	0.55739	0.95373	GO:0016020;GO:0016021;GO:0016020;GO:0016021	CC;CC;CC;CC	membrane;integral component of membrane;membrane;integral component of membrane
ENSG00000279255	Z97653.2	TEC	0.68	0	1.9198	0.55739	0.95373
ENSG00000141579	ZNF750	zinc finger protein 750	0.68	0	1.9198	0.55739	0.95373	GO:0005634;GO:0005634;GO:0046872;GO:0006366;GO:0005515;GO:0030154;GO:0045944;GO:0045944;GO:0000978;GO:0008544;GO:0001077;GO:1990841	CC;CC;MF;BP;MF;BP;BP;BP;MF;BP;MF;MF	nucleus;nucleus;metal ion binding;transcription by RNA polymerase II;protein binding;cell differentiation;positive regulation of transcription by RNA polymerase II;positive regulation of transcription by RNA polymerase II;RNA polymerase II proximal promoter sequence-specific DNA binding;epidermis development;proximal promoter DNA-binding transcription activator activity, RNA polymerase II-specifi…
ENSG00000219642	BMPR1AP1	bone morphogenetic protein receptor type 1A pseudogene 1	2.38	0.61	1.9132	0.2575	0.83199
ENSG00000230183	CNOT6LP1	CCR4-NOT transcription complex subunit 6-like pseudogene 1	2.38	0.61	1.9132	0.2575	0.83199
ENSG00000177465	ACOT4	acyl-CoA thioesterase 4	0.67	0	1.9099	0.59177	0.95373	GO:0016787;GO:0016790;GO:0005777;GO:0005777;GO:0006637;GO:0052689;GO:0005829;GO:0005102;GO:0047617;GO:0006625;GO:0005782;GO:0016290;GO:0047617;GO:0102991;GO:0006637;GO:0006637;GO:0047617;GO:0043649;GO:0006631;GO:0005777;GO:0000038;GO:0001676;GO:0006637;GO:0004778;GO:0047617;GO:0006104;GO:0006104;GO:0032788;GO:0032789;GO:0043648;GO:0043648;GO:0046459;GO:0046459	MF;MF;CC;CC;BP;MF;CC;MF;MF;BP;CC;MF;MF;MF;BP;BP;MF;BP;BP;CC;BP;BP;BP;MF;MF;BP;BP;BP;BP;BP;BP;BP;BP	hydrolase activity;thiolester hydrolase activity;peroxisome;peroxisome;acyl-CoA metabolic process;carboxylic ester hydrolase activity;cytosol;signaling receptor binding;acyl-CoA hydrolase activity;protein targeting to peroxisome;peroxisomal matrix;palmitoyl-CoA hydrolase activity;acyl-CoA hydrolase activity;myristoyl-CoA hydrolase activity;acyl-CoA metabolic process;acyl-CoA metabolic process;acy…	hsa:122970;hsa:122970;hsa:122970;hsa:122970	hsa00062;hsa01040;hsa01100;hsa04913	Fatty acid elongation ;Biosynthesis of unsaturated fatty acids ;Metabolic pathways ;Ovarian steroidogenesis
ENSG00000270861	AP002906.1	transmembrane protein 69 (TMEM69) pseudogene	0.67	0	1.9099	0.59177	0.95373
ENSG00000124215	CDH26	cadherin 26	0.67	0	1.9099	0.59177	0.95373	GO:0016020;GO:0016021;GO:0046872;GO:0005509;GO:0007155;GO:0007156;GO:0005886;GO:0098609;GO:0009986;GO:0005886;GO:0005509;GO:0042803;GO:0045296;GO:0007043;GO:0005913;GO:0008092;GO:0007156;GO:0016339;GO:0034332;GO:0044331;GO:0016342;GO:0016020;GO:0016021;GO:0005509;GO:0007155;GO:0007156;GO:0005886;GO:0016020;GO:0016021;GO:0046872;GO:0005509;GO:0007155;GO:0007156;GO:0005886;GO:0098609;GO:0009986;GO:…	CC;CC;MF;MF;BP;BP;CC;BP;CC;CC;MF;MF;MF;BP;CC;MF;BP;BP;BP;BP;CC;CC;CC;MF;BP;BP;CC;CC;CC;MF;MF;BP;BP;CC;BP;CC;CC;MF;MF;MF;BP;CC;MF;BP;BP;BP;BP;CC;CC;CC;MF;MF;BP;BP;CC;BP;CC;CC;MF;MF;MF;BP;CC;MF;BP;BP;BP;BP;CC	membrane;integral component of membrane;metal ion binding;calcium ion binding;cell adhesion;homophilic cell adhesion via plasma membrane adhesion molecules;plasma membrane;cell-cell adhesion;cell surface;plasma membrane;calcium ion binding;protein homodimerization activity;cadherin binding;cell-cell junction assembly;cell-cell adherens junction;cytoskeletal protein binding;homophilic cell adhesio…
ENSG00000272514	CFAP206	cilia and flagella associated protein 206	0.67	0	1.9099	0.59177	0.95373	GO:0005737;GO:0031514;GO:0005856;GO:0042995;GO:0005515;GO:0005929;GO:0030030;GO:0003341;GO:0035082;GO:0001534;GO:0097649	CC;CC;CC;CC;MF;CC;BP;BP;BP;CC;CC	cytoplasm;motile cilium;cytoskeleton;cell projection;protein binding;cilium;cell projection organization;cilium movement;axoneme assembly;radial spoke;A axonemal microtubule
ENSG00000231162	COX11P1	COX11, cytochrome c oxidase copper chaperone pseudogene 1	0.67	0	1.9099	0.59177	0.95373
ENSG00000206052	DOK6	docking protein 6	0.67	0	1.9099	0.59177	0.95373	GO:0005515;GO:0005829;GO:0007411	MF;CC;BP	protein binding;cytosol;axon guidance
ENSG00000151577	DRD3	dopamine receptor D3	0.67	0	1.9099	0.59177	0.95373	GO:0051898;GO:0050709;GO:0016020;GO:0016021;GO:0004930;GO:0007186;GO:0005887;GO:0005886;GO:0005886;GO:0007165;GO:0004952;GO:0007195;GO:0005886;GO:0005887;GO:0005515;GO:0007186;GO:0007188;GO:0014059;GO:0032922;GO:0032467;GO:0060134;GO:0005887;GO:0005887;GO:0042493;GO:0045840;GO:0007186;GO:0050482;GO:0008144;GO:0008144;GO:0006874;GO:0007612;GO:0007626;GO:0004935;GO:0071880;GO:0001591;GO:0035240;GO:…	BP;BP;CC;CC;MF;BP;CC;CC;CC;BP;MF;BP;CC;CC;MF;BP;BP;BP;BP;BP;BP;CC;CC;BP;BP;BP;BP;MF;MF;BP;BP;BP;MF;BP;MF;MF;BP;BP;BP;MF;MF;BP;BP;BP;BP;BP;BP;BP;BP;BP;BP;BP;BP;BP;BP;BP;BP;BP;BP;BP;BP;BP;BP;CC;CC;MF;BP;CC;CC;CC;BP;MF;BP;CC;CC;MF;BP;BP;BP;BP;BP;BP;CC;CC;BP;BP;BP;BP;MF;MF;BP;BP;BP;MF;BP;MF;MF;BP;BP;BP;MF;MF;BP;BP;BP;BP;BP;BP;BP;BP;BP;BP;BP;BP;BP;BP;BP;BP;BP;BP;BP;BP;CC;CC;MF;BP;CC;BP;MF;BP;BP;BP;CC;…	negative regulation of protein kinase B signaling;negative regulation of protein secretion;membrane;integral component of membrane;G protein-coupled receptor activity;G protein-coupled receptor signaling pathway;integral component of plasma membrane;plasma membrane;plasma membrane;signal transduction;dopamine neurotransmitter receptor activity;adenylate cyclase-inhibiting dopamine receptor signal…	hsa:1814;hsa:1814	hsa04080;hsa04728	Neuroactive ligand-receptor interaction ;Dopaminergic synapse
ENSG00000236138	DUX4L26	double homeobox 4 like 26	0.67	0	1.9099	0.59177	0.95373
ENSG00000221818	EBF2	early B cell factor 2	0.67	0	1.9099	0.59177	0.95373	GO:0005634;GO:0046872;GO:0046983;GO:0006355;GO:0006366;GO:0003677;GO:0003700;GO:0007275;GO:0005634;GO:0000981;GO:0001077;GO:0045944;GO:0120162;GO:0000978;GO:0001077;GO:0003682;GO:0001709;GO:0035563;GO:0045893;GO:0045944;GO:0050873;GO:0060612;GO:0120162;GO:0005634;GO:0046872;GO:0046983;GO:0006355;GO:0003677;GO:0003700;GO:0007275;GO:0005634;GO:0046872;GO:0046983;GO:0006355;GO:0006366;GO:0003677;GO:…	CC;MF;MF;BP;BP;MF;MF;BP;CC;MF;MF;BP;BP;MF;MF;MF;BP;BP;BP;BP;BP;BP;BP;CC;MF;MF;BP;MF;MF;BP;CC;MF;MF;BP;BP;MF;MF;BP;CC;MF;MF;BP;BP	nucleus;metal ion binding;protein dimerization activity;regulation of transcription, DNA-templated;transcription by RNA polymerase II;DNA binding;DNA-binding transcription factor activity;multicellular organism development;nucleus;DNA-binding transcription factor activity, RNA polymerase II-specific;proximal promoter DNA-binding transcription activator activity, RNA polymerase II-specific;positiv…
ENSG00000140009	ESR2	estrogen receptor 2	0.67	0	1.9099	0.59177	0.95373	GO:0005634;GO:0008270;GO:0046872;GO:0006355;GO:0003677;GO:0003700;GO:0043565;GO:0003707;GO:0006351;GO:0005496;GO:0030284;GO:0030520;GO:0005634;GO:0005634;GO:0005634;GO:0008270;GO:0046872;GO:0006355;GO:0003677;GO:0003700;GO:0043565;GO:0005515;GO:0003707;GO:0006351;GO:0006355;GO:0045893;GO:0008289;GO:0042802;GO:0005496;GO:0000981;GO:0000981;GO:0000981;GO:0000122;GO:0005654;GO:1900116;GO:0005576;GO:…	CC;MF;MF;BP;MF;MF;MF;MF;BP;MF;MF;BP;CC;CC;CC;MF;MF;BP;MF;MF;MF;MF;MF;BP;BP;BP;MF;MF;MF;MF;MF;MF;BP;CC;BP;CC;MF;BP;MF;MF;MF;MF;BP;BP;MF;BP;BP;MF;CC;MF;MF;BP;BP;MF;MF;MF;MF;MF;CC;CC;CC;MF;MF;BP;MF;MF;MF;MF;MF;BP;BP;BP;MF;MF;MF;MF;MF;MF;BP;CC;BP;CC;MF;BP;MF;MF;MF;MF;BP;BP;MF;BP;BP;MF;CC;MF;MF;BP;BP;MF;MF;MF;MF;MF;CC;CC;CC;MF;MF;BP;MF;MF;MF;MF;MF;BP;BP;MF;MF;MF;MF;MF;MF;BP;CC;BP;CC;MF;BP;MF;MF;MF;MF;…	nucleus;zinc ion binding;metal ion binding;regulation of transcription, DNA-templated;DNA binding;DNA-binding transcription factor activity;sequence-specific DNA binding;steroid hormone receptor activity;transcription, DNA-templated;steroid binding;estrogen receptor activity;intracellular estrogen receptor signaling pathway;nucleus;nucleus;nucleus;zinc ion binding;metal ion binding;regulation of …	hsa:2100;hsa:2100;hsa:2100;hsa:2100;hsa:2100;hsa:2100	hsa01522;hsa04915;hsa04917;hsa04929;hsa05200;hsa05224	Endocrine resistance ;Estrogen signaling pathway ;Prolactin signaling pathway ;GnRH secretion ;Pathways in cancer ;Breast cancer
ENSG00000233893	EZR-AS1	EZR antisense RNA 1	0.67	0	1.9099	0.59177	0.95373
ENSG00000228315	GUSBP11	glucuronidase, beta pseudogene 11	0.67	0	1.9099	0.59177	0.95373
ENSG00000204625	HCG9	HLA complex group 9	0.67	0	1.9099	0.59177	0.95373
ENSG00000249619	HMGN1P13	high mobility group nucleosome binding domain 1 pseudogene 13	0.67	0	1.9099	0.59177	0.95373
ENSG00000259685	IDH2-DT	IDH2 divergent transcript	0.67	0	1.9099	0.59177	0.95373
ENSG00000170298	LGALS9B	galectin 9B	0.67	0	1.9099	0.59177	0.95373	GO:0005829;GO:0030246;GO:0005515;GO:0005829;GO:0030246;GO:0005515	CC;MF;MF;CC;MF;MF	cytosol;carbohydrate binding;protein binding;cytosol;carbohydrate binding;protein binding
ENSG00000259823	LYPD8	LY6/PLAUR domain containing 8	0.67	0	1.9099	0.59177	0.95373	GO:0016020;GO:0005886;GO:0005576;GO:0005615;GO:0005615;GO:0005576;GO:0005886;GO:0031225;GO:0050829;GO:0050829	CC;CC;CC;CC;CC;CC;CC;CC;BP;BP	membrane;plasma membrane;extracellular region;extracellular space;extracellular space;extracellular region;plasma membrane;anchored component of membrane;defense response to Gram-negative bacterium;defense response to Gram-negative bacterium
ENSG00000266445	NARF-AS1	NARF antisense RNA 1	0.67	0	1.9099	0.59177	0.95373
ENSG00000179571	NBPF17P	NBPF member 17, pseudogene	0.67	0	1.9099	0.59177	0.95373
ENSG00000164128	NPY1R	neuropeptide Y receptor Y1	0.67	0	1.9099	0.59177	0.95373	GO:0003151;GO:0016020;GO:0016021;GO:0004930;GO:0007186;GO:0005886;GO:0005515;GO:0007165;GO:0005886;GO:0007218;GO:0007186;GO:0004983;GO:0005887;GO:0007187;GO:0001601;GO:0001602;GO:0001602;GO:0004983;GO:0006006;GO:0007193;GO:0007626;GO:0007631;GO:0008217;GO:0019233;GO:0040014;GO:0016020;GO:0016021;GO:0004930;GO:0007186;GO:0007218;GO:0004983;GO:0016020;GO:0016021;GO:0004930;GO:0007186;GO:0007218;GO:…	BP;CC;CC;MF;BP;CC;MF;BP;CC;BP;BP;MF;CC;BP;MF;MF;MF;MF;BP;BP;BP;BP;BP;BP;BP;CC;CC;MF;BP;BP;MF;CC;CC;MF;BP;BP;MF;CC;CC;MF;BP;BP;MF;CC;CC;BP;BP;MF;CC;CC;BP;BP;MF	outflow tract morphogenesis;membrane;integral component of membrane;G protein-coupled receptor activity;G protein-coupled receptor signaling pathway;plasma membrane;protein binding;signal transduction;plasma membrane;neuropeptide signaling pathway;G protein-coupled receptor signaling pathway;neuropeptide Y receptor activity;integral component of plasma membrane;G protein-coupled receptor signalin…	hsa:4886;hsa:4886;hsa:4886	hsa04024;hsa04080;hsa04923	cAMP signaling pathway ;Neuroactive ligand-receptor interaction ;Regulation of lipolysis in adipocytes
ENSG00000078589	P2RY10	P2Y receptor family member 10	0.67	0	1.9099	0.59177	0.95373	GO:0016020;GO:0016021;GO:0004930;GO:0007186;GO:0005886;GO:0007165;GO:0045028;GO:0035589;GO:0005886;GO:0005887;GO:0007186;GO:0004930;GO:0035025;GO:0051482;GO:0016020;GO:0016021;GO:0004930;GO:0007186;GO:0005886;GO:0007165;GO:0045028;GO:0035589;GO:0005886;GO:0005887;GO:0007186;GO:0004930;GO:0035025;GO:0051482	CC;CC;MF;BP;CC;BP;MF;BP;CC;CC;BP;MF;BP;BP;CC;CC;MF;BP;CC;BP;MF;BP;CC;CC;BP;MF;BP;BP	membrane;integral component of membrane;G protein-coupled receptor activity;G protein-coupled receptor signaling pathway;plasma membrane;signal transduction;G protein-coupled purinergic nucleotide receptor activity;G protein-coupled purinergic nucleotide receptor signaling pathway;plasma membrane;integral component of plasma membrane;G protein-coupled receptor signaling pathway;G protein-coupled …	hsa:27334	hsa04080	Neuroactive ligand-receptor interaction
ENSG00000233041	PHGR1	proline, histidine and glycine rich 1	0.67	0	1.9099	0.59177	0.95373
ENSG00000214456	PLIN5	perilipin 5	0.67	0	1.9099	0.59177	0.95373	GO:0005737;GO:0005737;GO:0005739;GO:0005739;GO:0005811;GO:0005811;GO:0010867;GO:0010884;GO:2000378;GO:0032000;GO:0034389;GO:0010897;GO:0035473;GO:0042802;GO:0010867;GO:0010884;GO:0010890;GO:0010890;GO:0010897;GO:0019915;GO:0031999;GO:0031999;GO:0032000;GO:0034389;GO:0035359;GO:0035359;GO:0050995;GO:0051646;GO:0060192;GO:0060192;GO:0060193;GO:0060193;GO:2000378;GO:0005829	CC;CC;CC;CC;CC;CC;BP;BP;BP;BP;BP;BP;MF;MF;BP;BP;BP;BP;BP;BP;BP;BP;BP;BP;BP;BP;BP;BP;BP;BP;BP;BP;BP;CC	cytoplasm;cytoplasm;mitochondrion;mitochondrion;lipid droplet;lipid droplet;positive regulation of triglyceride biosynthetic process;positive regulation of lipid storage;negative regulation of reactive oxygen species metabolic process;positive regulation of fatty acid beta-oxidation;lipid droplet organization;negative regulation of triglyceride catabolic process;lipase binding;identical protein b…	hsa:440503	hsa03320	PPAR signaling pathway
ENSG00000218189	POM121L14P	POM121 transmembrane nucleoporin like 14, pseudogene	0.67	0	1.9099	0.59177	0.95373
ENSG00000116690	PRG4	proteoglycan 4	0.67	0	1.9099	0.59177	0.95373	GO:0006955;GO:0005044;GO:0006898;GO:0030247;GO:0006955;GO:0005044;GO:0006898;GO:0030247;GO:0005576;GO:0006955;GO:0005044;GO:0006898;GO:0030247;GO:0062023;GO:0008283;GO:0030021;GO:0005576;GO:0006955;GO:0005044;GO:0006898;GO:0030247;GO:0062023;GO:0008283;GO:0030021;GO:0005576;GO:0006955;GO:0005044;GO:0006898;GO:0030247;GO:0062023;GO:0008283;GO:0030021;GO:0005576;GO:0006955;GO:0005044;GO:0006898;GO:…	BP;MF;BP;MF;BP;MF;BP;MF;CC;BP;MF;BP;MF;CC;BP;MF;CC;BP;MF;BP;MF;CC;BP;MF;CC;BP;MF;BP;MF;CC;BP;MF;CC;BP;MF;BP;MF;CC;BP;MF	immune response;scavenger receptor activity;receptor-mediated endocytosis;polysaccharide binding;immune response;scavenger receptor activity;receptor-mediated endocytosis;polysaccharide binding;extracellular region;immune response;scavenger receptor activity;receptor-mediated endocytosis;polysaccharide binding;collagen-containing extracellular matrix;cell proliferation;extracellular matrix struct…
ENSG00000161992	PRR35	proline rich 35	0.67	0	1.9099	0.59177	0.95373
ENSG00000165917	RAPSN	receptor associated protein of the synapse	0.67	0	1.9099	0.59177	0.95373	GO:0005737;GO:0016020;GO:0046872;GO:0005813;GO:0005829;GO:0005886;GO:0005886;GO:0005856;GO:0030054;GO:0045202;GO:0045211;GO:0007268;GO:0033130;GO:0035255;GO:0043495;GO:0043525;GO:1900075;GO:1901626;GO:1903540;GO:0005794;GO:0031594;GO:0099634;GO:0007268;GO:0033130;GO:0007271;GO:0005737;GO:0016020;GO:0046872;GO:0005813;GO:0005829;GO:0005886;GO:0005886;GO:0005856;GO:0030054;GO:0045202;GO:0045211;GO:…	CC;CC;MF;CC;CC;CC;CC;CC;CC;CC;CC;BP;MF;MF;MF;BP;BP;BP;BP;CC;CC;CC;BP;MF;BP;CC;CC;MF;CC;CC;CC;CC;CC;CC;CC;CC;BP;MF;MF;BP;MF;BP;CC;CC;CC;BP;CC;MF;MF;BP;CC;MF;MF	cytoplasm;membrane;metal ion binding;centrosome;cytosol;plasma membrane;plasma membrane;cytoskeleton;cell junction;synapse;postsynaptic membrane;chemical synaptic transmission;acetylcholine receptor binding;ionotropic glutamate receptor binding;protein membrane anchor;positive regulation of neuron apoptotic process;positive regulation of neuromuscular synaptic transmission;regulation of postsynap…
ENSG00000240589	RN7SL258P	RNA, 7SL, cytoplasmic 258, pseudogene	0.67	0	1.9099	0.59177	0.95373
ENSG00000243911	RN7SL430P	RNA, 7SL, cytoplasmic 430, pseudogene	0.67	0	1.9099	0.59177	0.95373
ENSG00000265675	RN7SL708P	RNA, 7SL, cytoplasmic 708, pseudogene	0.67	0	1.9099	0.59177	0.95373
ENSG00000242853	RN7SL749P	RNA, 7SL, cytoplasmic 749, pseudogene	0.67	0	1.9099	0.59177	0.95373
ENSG00000238965	RNA5SP351	RNA, 5S ribosomal pseudogene 351	0.67	0	1.9099	0.59177	0.95373
ENSG00000200815	RNU6-1091P	RNA, U6 small nuclear 1091, pseudogene	0.67	0	1.9099	0.59177	0.95373
ENSG00000199512	RNU6-212P	RNA, U6 small nuclear 212, pseudogene	0.67	0	1.9099	0.59177	0.95373
ENSG00000234040	RPL10P12	ribosomal protein L10 pseudogene 12	0.67	0	1.9099	0.59177	0.95373
ENSG00000242683	RPL12P21	ribosomal protein L12 pseudogene 21	0.67	0	1.9099	0.59177	0.95373
ENSG00000214760	RPL21P1	ribosomal protein L21 pseudogene 1	0.67	0	1.9099	0.59177	0.95373
ENSG00000230449	RPL7P4	ribosomal protein L7 pseudogene 4	0.67	0	1.9099	0.59177	0.95373
ENSG00000239510	RPL9P5	ribosomal protein L9 pseudogene 5	0.67	0	1.9099	0.59177	0.95373
ENSG00000137078	SIT1	signaling threshold regulating transmembrane adaptor 1	0.67	0	1.9099	0.59177	0.95373	GO:0016020;GO:0016021;GO:0007165;GO:0005886;GO:0005886;GO:0050863;GO:0002376;GO:0002250;GO:0043029;GO:0005886;GO:0005515;GO:0070062;GO:0007165;GO:0005887;GO:0019900;GO:0050863;GO:0050863;GO:0019900;GO:0042169;GO:0016020;GO:0016021;GO:0007165;GO:0050863;GO:0043029	CC;CC;BP;CC;CC;BP;BP;BP;BP;CC;MF;CC;BP;CC;MF;BP;BP;MF;MF;CC;CC;BP;BP;BP	membrane;integral component of membrane;signal transduction;plasma membrane;plasma membrane;regulation of T cell activation;immune system process;adaptive immune response;T cell homeostasis;plasma membrane;protein binding;extracellular exosome;signal transduction;integral component of plasma membrane;kinase binding;regulation of T cell activation;regulation of T cell activation;kinase binding;SH2…
ENSG00000247872	SPCS2P3	signal peptidase complex subunit 2 pseudogene 3	0.67	0	1.9099	0.59177	0.95373
ENSG00000101463	SYNDIG1	synapse differentiation inducing 1	0.67	0	1.9099	0.59177	0.95373	GO:0016020;GO:0016021;GO:0006886;GO:0043231;GO:0042803;GO:0005886;GO:0042995;GO:0005515;GO:0030054;GO:0045202;GO:0045211;GO:0030425;GO:0098793;GO:0005887;GO:0005768;GO:0031901;GO:0031901;GO:0014069;GO:0014069;GO:0043197;GO:0043197;GO:0044297;GO:0051965;GO:0060076;GO:0043198;GO:0035254;GO:0035254;GO:0042803;GO:0006886;GO:0051965;GO:0097091;GO:0097091;GO:0005887;GO:0043198;GO:0044297;GO:0060076	CC;CC;BP;CC;MF;CC;CC;MF;CC;CC;CC;CC;CC;CC;CC;CC;CC;CC;CC;CC;CC;CC;BP;CC;CC;MF;MF;MF;BP;BP;BP;BP;CC;CC;CC;CC	membrane;integral component of membrane;intracellular protein transport;intracellular membrane-bounded organelle;protein homodimerization activity;plasma membrane;cell projection;protein binding;cell junction;synapse;postsynaptic membrane;dendrite;presynapse;integral component of plasma membrane;endosome;early endosome membrane;early endosome membrane;postsynaptic density;postsynaptic density;den…
ENSG00000137561	TTPA	alpha tocopherol transfer protein	0.67	0	1.9099	0.59177	0.95373	GO:0005737;GO:0005515;GO:0008289;GO:0005829;GO:0005546;GO:0043325;GO:0006629;GO:0008431;GO:0005770;GO:0051180;GO:0005546;GO:0008431;GO:0008431;GO:0008431;GO:0019842;GO:0043325;GO:0120013;GO:0120013;GO:0001890;GO:0001892;GO:0007584;GO:0009268;GO:0009636;GO:0032502;GO:0042360;GO:0042360;GO:0042360;GO:0051180;GO:0051180;GO:0051452;GO:0060548;GO:0090212;GO:0120009;GO:0120009;GO:0005770;GO:0005829	CC;MF;MF;CC;MF;MF;BP;MF;CC;BP;MF;MF;MF;MF;MF;MF;MF;MF;BP;BP;BP;BP;BP;BP;BP;BP;BP;BP;BP;BP;BP;BP;BP;BP;CC;CC	cytoplasm;protein binding;lipid binding;cytosol;phosphatidylinositol-4,5-bisphosphate binding;phosphatidylinositol-3,4-bisphosphate binding;lipid metabolic process;vitamin E binding;late endosome;vitamin transport;phosphatidylinositol-4,5-bisphosphate binding;vitamin E binding;vitamin E binding;vitamin E binding;vitamin binding;phosphatidylinositol-3,4-bisphosphate binding;intermembrane lipid tra…
ENSG00000228445	UGT1A2P	UDP glucuronosyltransferase family 1 member A2, pseudogene	0.67	0	1.9099	0.59177	0.95373
ENSG00000228038	VN1R51P	vomeronasal 1 receptor 51 pseudogene	0.67	0	1.9099	0.59177	0.95373
ENSG00000279962	AP001525.1	TEC	2.36	0.61	1.9074	0.26146	0.83902
ENSG00000160179	ABCG1	ATP binding cassette subfamily G member 1	0.67	0	1.9056	0.56209	0.95373	GO:0042632;GO:0016020;GO:0016021;GO:0055085;GO:0000166;GO:0005524;GO:0005783;GO:0005789;GO:0005794;GO:0005794;GO:0005739;GO:0005886;GO:0000139;GO:0016887;GO:0006869;GO:0032367;GO:0005886;GO:0005886;GO:0017127;GO:0042626;GO:0042803;GO:0046982;GO:0009897;GO:0055085;GO:1901998;GO:0033344;GO:0055085;GO:0005524;GO:0010033;GO:0046983;GO:0006355;GO:0019534;GO:0015485;GO:0008203;GO:0005543;GO:0034375;GO:…	BP;CC;CC;BP;MF;MF;CC;CC;CC;CC;CC;CC;CC;MF;BP;BP;CC;CC;MF;MF;MF;MF;CC;BP;BP;BP;BP;MF;BP;MF;BP;MF;MF;BP;MF;BP;BP;MF;MF;BP;BP;BP;BP;BP;MF;BP;CC;MF;BP;BP;BP;BP;CC;MF;BP;MF;MF;MF;BP;BP;BP;BP;BP;CC;CC;BP;MF;MF;CC;CC;CC;CC;CC;CC;CC;MF;BP;BP;CC;CC;MF;MF;MF;MF;CC;BP;BP;BP;BP;MF;BP;MF;BP;MF;MF;BP;MF;BP;BP;MF;MF;BP;BP;BP;BP;BP;MF;BP;CC;MF;BP;BP;BP;BP;CC;MF;BP;MF;MF;MF;BP;BP;BP;BP;CC;CC;MF;MF;MF;BP;MF;BP;CC;…	cholesterol homeostasis;membrane;integral component of membrane;transmembrane transport;nucleotide binding;ATP binding;endoplasmic reticulum;endoplasmic reticulum membrane;Golgi apparatus;Golgi apparatus;mitochondrion;plasma membrane;Golgi membrane;ATPase activity;lipid transport;intracellular cholesterol transport;plasma membrane;plasma membrane;cholesterol transporter activity;ATPase activity, …	hsa:9619;hsa:9619	hsa02010;hsa05417	ABC transporters ;Lipid and atherosclerosis
ENSG00000253923	AP002981.1	heat shock 10kDa protein 1 (chaperonin 10) (HSPE1) pseudogene	0.67	0	1.9056	0.56209	0.95373
ENSG00000234906	APOC2	apolipoprotein C2	0.67	0	1.9056	0.56209	0.95373	GO:0006629;GO:0008047;GO:0006869;GO:0043085;GO:0042627;GO:0005615;GO:0042632;GO:0070328;GO:0006629;GO:0016042;GO:0008047;GO:0006869;GO:0042627;GO:0005576;GO:0005576;GO:0043086;GO:0005576;GO:0034361;GO:0008289;GO:0034364;GO:0042803;GO:0001523;GO:0008289;GO:0034361;GO:0033344;GO:0016004;GO:0043274;GO:0010518;GO:0034384;GO:0043691;GO:0034362;GO:0034366;GO:0033700;GO:0034362;GO:0045833;GO:0005769;GO:…	BP;MF;BP;BP;CC;CC;BP;BP;BP;BP;MF;BP;CC;CC;CC;BP;CC;CC;MF;CC;MF;BP;MF;CC;BP;MF;MF;BP;BP;BP;CC;CC;BP;CC;BP;CC;BP;BP;BP;CC;BP;BP;CC;CC;CC;MF;BP;BP;CC;CC;BP;BP;MF;MF;MF;MF;BP;BP;BP;BP;BP;BP;BP;BP;BP;BP;BP;BP;BP;BP;CC;BP;MF;BP;BP;CC;CC;BP;BP;BP;BP;MF;BP;BP;CC;CC;CC;BP;CC;CC;MF;CC;MF;BP;MF;CC;BP;MF;MF;BP;BP;BP;CC;CC;BP;CC;BP;CC;BP;BP;BP;CC;BP;BP;CC;CC;CC;MF;BP;BP;CC;CC;BP;BP;MF;MF;MF;MF;BP;BP;BP;BP;BP;…	lipid metabolic process;enzyme activator activity;lipid transport;positive regulation of catalytic activity;chylomicron;extracellular space;cholesterol homeostasis;triglyceride homeostasis;lipid metabolic process;lipid catabolic process;enzyme activator activity;lipid transport;chylomicron;extracellular region;extracellular region;negative regulation of catalytic activity;extracellular region;ver…	hsa:344	hsa04979	Cholesterol metabolism
ENSG00000163219	ARHGAP25	Rho GTPase activating protein 25	0.67	0	1.9056	0.56209	0.95373	GO:0007165;GO:0043547;GO:0005096;GO:0007165;GO:0043547;GO:0005096;GO:0005829;GO:0005096;GO:0051056;GO:0001891;GO:0007015;GO:0051058;GO:0006911;GO:0007165;GO:0043547;GO:0005096;GO:0005829;GO:0005096;GO:0051056;GO:0001891;GO:0007015;GO:0051058;GO:0006911;GO:0007165;GO:0043547;GO:0005096;GO:0005829;GO:0005096;GO:0051056;GO:0001891;GO:0007015;GO:0051058;GO:0006911;GO:0007165;GO:0043547;GO:0005096;GO:…	BP;BP;MF;BP;BP;MF;CC;MF;BP;CC;BP;BP;BP;BP;BP;MF;CC;MF;BP;CC;BP;BP;BP;BP;BP;MF;CC;MF;BP;CC;BP;BP;BP;BP;BP;MF;CC;MF;BP;CC;BP;BP;BP;BP;BP;MF;CC;MF;BP;CC;BP;BP;BP;BP;BP	signal transduction;positive regulation of GTPase activity;GTPase activator activity;signal transduction;positive regulation of GTPase activity;GTPase activator activity;cytosol;GTPase activator activity;regulation of small GTPase mediated signal transduction;phagocytic cup;actin filament organization;negative regulation of small GTPase mediated signal transduction;phagocytosis, engulfment;signal…
ENSG00000225712	ATP5MC2P1	ATP synthase membrane subunit c locus 2 pseudogene 1	0.67	0	1.9056	0.56209	0.95373
ENSG00000183092	BEGAIN	brain enriched guanylate kinase associated	0.67	0	1.9056	0.56209	0.95373	GO:0005737;GO:0016020;GO:0005515;GO:0005515;GO:0005737;GO:0016020;GO:0005515	CC;CC;MF;MF;CC;CC;MF	cytoplasm;membrane;protein binding;protein binding;cytoplasm;membrane;protein binding
ENSG00000039987	BEST2	bestrophin 2	0.67	0	1.9056	0.56209	0.95373	GO:0016020;GO:0016021;GO:0006811;GO:0005886;GO:0005254;GO:0006821;GO:0034707;GO:1902476;GO:0003674;GO:0008150;GO:0005254;GO:0005254;GO:0034707;GO:0034707;GO:0007608;GO:0051899;GO:0005929;GO:0016020;GO:0016021;GO:0006811;GO:0005886;GO:0005254;GO:0006821;GO:0034707;GO:1902476;GO:0003674;GO:0008150;GO:0005254;GO:0005254;GO:0034707;GO:0034707;GO:0007608;GO:0051899;GO:0005929;GO:0006811;GO:0005886;GO:…	CC;CC;BP;CC;MF;BP;CC;BP;MF;BP;MF;MF;CC;CC;BP;BP;CC;CC;CC;BP;CC;MF;BP;CC;BP;MF;BP;MF;MF;CC;CC;BP;BP;CC;BP;CC;MF;BP;CC;BP;CC;CC;BP;CC;MF;BP;CC;BP;MF;BP;MF;MF;CC;CC;BP;BP;CC	membrane;integral component of membrane;ion transport;plasma membrane;chloride channel activity;chloride transport;chloride channel complex;chloride transmembrane transport;molecular_function;biological_process;chloride channel activity;chloride channel activity;chloride channel complex;chloride channel complex;sensory perception of smell;membrane depolarization;cilium;membrane;integral component…	hsa:54831	hsa04970	Salivary secretion
ENSG00000114013	CD86	CD86 molecule	0.67	0	1.9056	0.56209	0.95373	GO:0016020;GO:0016021;GO:0005886;GO:0005515;GO:0009986;GO:0046718;GO:0045893;GO:0002376;GO:0006955;GO:0002250;GO:0005886;GO:0009897;GO:0046854;GO:0007165;GO:0007166;GO:0031295;GO:0042102;GO:0042130;GO:0071222;GO:0009986;GO:0070062;GO:0070062;GO:0016032;GO:0005886;GO:0006955;GO:0038023;GO:0046934;GO:0019221;GO:0051897;GO:0001618;GO:0031295;GO:0008284;GO:0015026;GO:0045086;GO:0043017;GO:0045404;GO:…	CC;CC;CC;MF;CC;BP;BP;BP;BP;BP;CC;CC;BP;BP;BP;BP;BP;BP;BP;CC;CC;CC;BP;CC;BP;MF;MF;BP;BP;MF;BP;BP;MF;BP;BP;BP;BP;CC;CC;CC;MF;CC;BP;BP;BP;BP;BP;CC;CC;BP;BP;BP;BP;BP;BP;BP;CC;CC;CC;BP;CC;BP;MF;MF;BP;BP;MF;BP;BP;MF;BP;BP;BP;BP;CC;CC;CC;MF;CC;BP;BP;BP;BP;BP;CC;CC;BP;BP;BP;BP;BP;BP;BP;CC;CC;CC;BP;CC;BP;MF;MF;BP;BP;MF;BP;BP;MF;BP;BP;BP;BP;CC;CC;CC;MF;CC;BP;BP;BP;BP;BP;CC;CC;BP;BP;BP;BP;BP;BP;BP;CC;CC;CC;…	membrane;integral component of membrane;plasma membrane;protein binding;cell surface;viral entry into host cell;positive regulation of transcription, DNA-templated;immune system process;immune response;adaptive immune response;plasma membrane;external side of plasma membrane;phosphatidylinositol phosphorylation;signal transduction;cell surface receptor signaling pathway;T cell costimulation;posit…	hsa:942;hsa:942;hsa:942;hsa:942;hsa:942;hsa:942;hsa:942;hsa:942;hsa:942;hsa:942;hsa:942;hsa:942	hsa04514;hsa04620;hsa04672;hsa04940;hsa05167;hsa05202;hsa05320;hsa05322;hsa05323;hsa05330;hsa05332;hsa05416	Cell adhesion molecules ;Toll-like receptor signaling pathway ;Intestinal immune network for IgA production ;Type I diabetes mellitus ;Kaposi sarcoma-associated herpesvirus infection ;Transcriptional misregulation in cancer ;Autoimmune thyroid disease ;Systemic lupus erythematosus ;Rheumatoid arthritis ;Allograft rejection ;Graft-versus-host disease ;Viral myocarditis
ENSG00000178772	CPN2	carboxypeptidase N subunit 2	0.67	0	1.9056	0.56209	0.95373	GO:0050790;GO:0005576;GO:0005576;GO:0006508;GO:0005615;GO:0030449;GO:0005576;GO:0030234;GO:0070062;GO:0050821;GO:0072562;GO:0031012;GO:0004181;GO:0050790;GO:0005576;GO:0005576;GO:0006508;GO:0005615;GO:0030449;GO:0005576;GO:0030234;GO:0070062;GO:0050821;GO:0072562;GO:0031012;GO:0004181	BP;CC;CC;BP;CC;BP;CC;MF;CC;BP;CC;CC;MF;BP;CC;CC;BP;CC;BP;CC;MF;CC;BP;CC;CC;MF	regulation of catalytic activity;extracellular region;extracellular region;proteolysis;extracellular space;regulation of complement activation;extracellular region;enzyme regulator activity;extracellular exosome;protein stabilization;blood microparticle;extracellular matrix;metallocarboxypeptidase activity;regulation of catalytic activity;extracellular region;extracellular region;proteolysis;extr…
ENSG00000100884	CPNE6	copine 6	0.67	0	1.9056	0.56209	0.95373	GO:0005737;GO:0016020;GO:0016020;GO:0005886;GO:0042995;GO:0005515;GO:0031410;GO:0030154;GO:0030425;GO:0030425;GO:0005886;GO:0005886;GO:0005768;GO:0030424;GO:0005544;GO:0043204;GO:0070062;GO:0007399;GO:0030136;GO:0007268;GO:0071277;GO:0006629;GO:0001786;GO:0005215;GO:0005509;GO:0016192;GO:0046474;GO:1903861;GO:0005737;GO:0016020;GO:0016020;GO:0005886;GO:0042995;GO:0005515;GO:0031410;GO:0030154;GO:…	CC;CC;CC;CC;CC;MF;CC;BP;CC;CC;CC;CC;CC;CC;MF;CC;CC;BP;CC;BP;BP;BP;MF;MF;MF;BP;BP;BP;CC;CC;CC;CC;CC;MF;CC;BP;CC;CC;CC;CC;CC;CC;MF;CC;CC;BP;CC;BP;BP;BP;MF;MF;MF;BP;BP;BP;MF;BP;CC;CC	cytoplasm;membrane;membrane;plasma membrane;cell projection;protein binding;cytoplasmic vesicle;cell differentiation;dendrite;dendrite;plasma membrane;plasma membrane;endosome;axon;calcium-dependent phospholipid binding;perikaryon;extracellular exosome;nervous system development;clathrin-coated vesicle;chemical synaptic transmission;cellular response to calcium ion;lipid metabolic process;phospha…
ENSG00000280013	CU639417.2	heat shock transcription factor 2 binding protein (HSF2BP) pseudogene	0.67	0	1.9056	0.56209	0.95373
ENSG00000101134	DOK5	docking protein 5	0.67	0	1.9056	0.56209	0.95373	GO:0005829;GO:0007411;GO:0007169;GO:0030182;GO:0043410;GO:0051386;GO:0005829;GO:0007411;GO:0051386	CC;BP;BP;BP;BP;BP;CC;BP;BP	cytosol;axon guidance;transmembrane receptor protein tyrosine kinase signaling pathway;neuron differentiation;positive regulation of MAPK cascade;regulation of neurotrophin TRK receptor signaling pathway;cytosol;axon guidance;regulation of neurotrophin TRK receptor signaling pathway
ENSG00000178997	EXD1	exonuclease 3'-5' domain containing 1	0.67	0	1.9056	0.56209	0.95373	GO:0003676;GO:0003723;GO:0003723;GO:0005737;GO:0006139;GO:0042803;GO:0090305;GO:0005515;GO:0051321;GO:0031047;GO:0031047;GO:0034587;GO:1990923;GO:0043186;GO:0003676;GO:0003723;GO:0003723;GO:0005737;GO:0006139;GO:0042803;GO:0090305;GO:0005515;GO:0051321;GO:0031047;GO:0031047;GO:0034587;GO:1990923;GO:0043186;GO:0034587;GO:1990923	MF;MF;MF;CC;BP;MF;BP;MF;BP;BP;BP;BP;CC;CC;MF;MF;MF;CC;BP;MF;BP;MF;BP;BP;BP;BP;CC;CC;BP;CC	nucleic acid binding;RNA binding;RNA binding;cytoplasm;nucleobase-containing compound metabolic process;protein homodimerization activity;nucleic acid phosphodiester bond hydrolysis;protein binding;meiotic cell cycle;gene silencing by RNA;gene silencing by RNA;piRNA metabolic process;PET complex;P granule;nucleic acid binding;RNA binding;RNA binding;cytoplasm;nucleobase-containing compound metabo…
ENSG00000154783	FGD5	FYVE, RhoGEF and PH domain containing 5	0.67	0	1.9056	0.56209	0.95373	GO:0005737;GO:0005737;GO:0016020;GO:0046872;GO:0005783;GO:0005794;GO:0005794;GO:0005886;GO:0005089;GO:0035023;GO:0005856;GO:0042995;GO:0005515;GO:0005085;GO:0005085;GO:0005768;GO:0005769;GO:0030027;GO:0032587;GO:0007010;GO:0046847;GO:0008360;GO:0001726;GO:0030036;GO:0043087;GO:0031267;GO:0005089;GO:0035023;GO:0046872;GO:0005089;GO:0035023	CC;CC;CC;MF;CC;CC;CC;CC;MF;BP;CC;CC;MF;MF;MF;CC;CC;CC;CC;BP;BP;BP;CC;BP;BP;MF;MF;BP;MF;MF;BP	cytoplasm;cytoplasm;membrane;metal ion binding;endoplasmic reticulum;Golgi apparatus;Golgi apparatus;plasma membrane;Rho guanyl-nucleotide exchange factor activity;regulation of Rho protein signal transduction;cytoskeleton;cell projection;protein binding;guanyl-nucleotide exchange factor activity;guanyl-nucleotide exchange factor activity;endosome;early endosome;lamellipodium;ruffle membrane;cyto…
ENSG00000261739	GOLGA8S	golgin A8 family member S	0.67	0	1.9056	0.56209	0.95373	GO:0005794;GO:0007030;GO:0005794;GO:0000137;GO:0005801;GO:0032580	CC;BP;CC;CC;CC;CC	Golgi apparatus;Golgi organization;Golgi apparatus;Golgi cis cisterna;cis-Golgi network;Golgi cisterna membrane
ENSG00000116157	GPX7	glutathione peroxidase 7	0.67	0	1.9056	0.56209	0.95373	GO:0016491;GO:0055114;GO:0005783;GO:0005515;GO:0005576;GO:0098869;GO:0004601;GO:0004602;GO:0006979;GO:0005788;GO:0034599;GO:0004601;GO:0004096	MF;BP;CC;MF;CC;BP;MF;MF;BP;CC;BP;MF;MF	oxidoreductase activity;oxidation-reduction process;endoplasmic reticulum;protein binding;extracellular region;cellular oxidant detoxification;peroxidase activity;glutathione peroxidase activity;response to oxidative stress;endoplasmic reticulum lumen;cellular response to oxidative stress;peroxidase activity;catalase activity	hsa:2882;hsa:2882;hsa:2882;hsa:2882;hsa:2882;hsa:2882;hsa:2882	hsa00480;hsa00590;hsa01100;hsa04918;hsa05014;hsa05016;hsa05022	Glutathione metabolism ;Arachidonic acid metabolism ;Metabolic pathways ;Thyroid hormone synthesis ;Amyotrophic lateral sclerosis ;Huntington disease ;Pathways of neurodegeneration - multiple diseases
ENSG00000196277	GRM7	glutamate metabotropic receptor 7	0.67	0	1.9056	0.56209	0.95373	GO:0016020;GO:0016021;GO:0007186;GO:0016020;GO:0016021;GO:0016021;GO:0004930;GO:0007186;GO:0005886;GO:0007165;GO:0045211;GO:0050896;GO:0030425;GO:0005886;GO:0005887;GO:0005887;GO:0030424;GO:0005938;GO:0007268;GO:0007186;GO:0007605;GO:0005246;GO:0008066;GO:0008066;GO:0007196;GO:0007196;GO:0007216;GO:0051966;GO:0042734;GO:0043235;GO:0043198;GO:0001642;GO:0010855;GO:0070905;GO:0014050;GO:0031279;GO:…	CC;CC;BP;CC;CC;CC;MF;BP;CC;BP;CC;BP;CC;CC;CC;CC;CC;CC;BP;BP;BP;MF;MF;MF;BP;BP;BP;BP;CC;CC;CC;MF;MF;MF;BP;BP;CC;CC;CC;CC;CC;MF;BP;CC;BP;CC;BP;CC;CC;CC;CC;CC;CC;BP;BP;BP;MF;MF;MF;BP;BP;BP;BP;CC;CC;CC;MF;MF;MF;BP;BP;CC;CC;CC;CC;CC;MF;BP;CC;BP;CC;BP;CC;CC;CC;CC;CC;CC;BP;BP;BP;MF;MF;MF;BP;BP;BP;BP;CC;CC;CC;MF;MF;MF;BP;BP;CC;CC;CC;CC;MF;BP;CC;BP;CC;CC;CC;MF;BP;CC;BP;CC;BP;CC;CC;CC;CC;CC;CC;BP;BP;BP;MF;…	membrane;integral component of membrane;G protein-coupled receptor signaling pathway;membrane;integral component of membrane;integral component of membrane;G protein-coupled receptor activity;G protein-coupled receptor signaling pathway;plasma membrane;signal transduction;postsynaptic membrane;response to stimulus;dendrite;plasma membrane;integral component of plasma membrane;integral component o…	hsa:2917;hsa:2917;hsa:2917	hsa04072;hsa04080;hsa04724	Phospholipase D signaling pathway ;Neuroactive ligand-receptor interaction ;Glutamatergic synapse
ENSG00000214012	KRT18P38	keratin 18 pseudogene 38	0.67	0	1.9056	0.56209	0.95373
ENSG00000250221	KRT8P32	keratin 8 pseudogene 32	0.67	0	1.9056	0.56209	0.95373
ENSG00000146166	LGSN	lengsin, lens protein with glutamine synthetase domain	0.67	0	1.9056	0.56209	0.95373	GO:0006807;GO:0004356;GO:0006542;GO:0003824;GO:0006807;GO:0016020;GO:0005886;GO:0003824;GO:0006807;GO:0016020;GO:0003824;GO:0006807;GO:0016020	BP;MF;BP;MF;BP;CC;CC;MF;BP;CC;MF;BP;CC	nitrogen compound metabolic process;glutamate-ammonia ligase activity;glutamine biosynthetic process;catalytic activity;nitrogen compound metabolic process;membrane;plasma membrane;catalytic activity;nitrogen compound metabolic process;membrane;catalytic activity;nitrogen compound metabolic process;membrane
ENSG00000237154	MCFD2P1	multiple coagulation factor deficiency 2 pseudogene 1	0.67	0	1.9056	0.56209	0.95373
ENSG00000128268	MGAT3	mannosyl (beta-1,4-)-glycoprotein beta-1,4-N-acetylglucosaminyltransferase	0.67	0	1.9056	0.56209	0.95373	GO:0016020;GO:0016021;GO:0016740;GO:0016757;GO:0005794;GO:0000139;GO:0006487;GO:0006486;GO:0016021;GO:0000139;GO:0006044;GO:0003830;GO:0003830;GO:0016757;GO:0016020;GO:0016021	CC;CC;MF;MF;CC;CC;BP;BP;CC;CC;BP;MF;MF;MF;CC;CC	membrane;integral component of membrane;transferase activity;transferase activity, transferring glycosyl groups;Golgi apparatus;Golgi membrane;protein N-linked glycosylation;protein glycosylation;integral component of membrane;Golgi membrane;N-acetylglucosamine metabolic process;beta-1,4-mannosylglycoprotein 4-beta-N-acetylglucosaminyltransferase activity;beta-1,4-mannosylglycoprotein 4-beta-N-ac…	hsa:4248;hsa:4248	hsa00510;hsa01100	N-Glycan biosynthesis ;Metabolic pathways
ENSG00000277255	MIR7854	microRNA 7854	0.67	0	1.9056	0.56209	0.95373
ENSG00000158806	NPM2	nucleophosmin/nucleoplasmin 2	0.67	0	1.9056	0.56209	0.95373	GO:0005634;GO:0005634;GO:0006325;GO:0000790;GO:0005515;GO:0007338;GO:0007338;GO:0007275;GO:0005737;GO:0042393;GO:0006338;GO:0005730;GO:0003682;GO:0005654;GO:0042393;GO:0006338;GO:0045740;GO:0001824;GO:0007096;GO:0009994;GO:0045836;GO:0000789;GO:0005634;GO:0005634;GO:0006325;GO:0000790;GO:0005515;GO:0007338;GO:0007338;GO:0007275;GO:0005737;GO:0042393;GO:0006338;GO:0005730;GO:0003682;GO:0005654;GO:…	CC;CC;BP;CC;MF;BP;BP;BP;CC;MF;BP;CC;MF;CC;MF;BP;BP;BP;BP;BP;BP;CC;CC;CC;BP;CC;MF;BP;BP;BP;CC;MF;BP;CC;MF;CC;MF;BP;BP;BP;BP;BP;MF;MF;BP;BP;BP;BP;BP;BP;CC;CC;CC;BP;CC;MF;BP;BP;BP;CC;MF;BP;CC;MF;CC;MF;BP;BP;BP;BP;BP;BP;CC;CC;CC;BP;CC;MF;BP;BP;BP;CC;MF;BP;CC;MF;CC;MF;BP;BP;BP;BP;BP;BP;CC;CC;CC;BP;CC;MF;BP;BP;BP;CC;MF;BP;CC;MF;CC;MF;BP;BP;BP;BP;BP;BP;CC;CC;CC;BP;CC;MF;BP;BP;BP;CC;MF;BP;CC;MF;CC;MF;BP;…	nucleus;nucleus;chromatin organization;nuclear chromatin;protein binding;single fertilization;single fertilization;multicellular organism development;cytoplasm;histone binding;chromatin remodeling;nucleolus;chromatin binding;nucleoplasm;histone binding;chromatin remodeling;positive regulation of DNA replication;blastocyst development;regulation of exit from mitosis;oocyte differentiation;positive…
ENSG00000231707	PABPC1P1	poly(A) binding protein cytoplasmic 1 pseudogene 1	0.67	0	1.9056	0.56209	0.95373
ENSG00000244119	PDCL3P4	phosducin-like 3 pseudogene 4	0.67	0	1.9056	0.56209	0.95373
ENSG00000266200	PNLIPRP2	pancreatic lipase related protein 2 (gene/pseudogene)	0.67	0	1.9056	0.56209	0.95373	GO:0006629;GO:0016042;GO:0005576;GO:0052689;GO:0004806;GO:0046872;GO:0016787;GO:0006629;GO:0016042;GO:0005576;GO:0052689;GO:0005615;GO:0005509;GO:0004806;GO:0005576;GO:0004806;GO:0006641;GO:0047372;GO:0004806;GO:0004620;GO:0047372;GO:0047714;GO:0047714;GO:0102549;GO:0006968;GO:0009395;GO:0009617;GO:0019376;GO:0044241;GO:0044258	BP;BP;CC;MF;MF;MF;MF;BP;BP;CC;MF;CC;MF;MF;CC;MF;BP;MF;MF;MF;MF;MF;MF;MF;BP;BP;BP;BP;BP;BP	lipid metabolic process;lipid catabolic process;extracellular region;carboxylic ester hydrolase activity;triglyceride lipase activity;metal ion binding;hydrolase activity;lipid metabolic process;lipid catabolic process;extracellular region;carboxylic ester hydrolase activity;extracellular space;calcium ion binding;triglyceride lipase activity;extracellular region;triglyceride lipase activity;trig…	hsa:5408;hsa:5408;hsa:5408;hsa:5408	hsa00561;hsa01100;hsa04972;hsa04975	Glycerolipid metabolism ;Metabolic pathways ;Pancreatic secretion ;Fat digestion and absorption
ENSG00000266274	RN7SL138P	RNA, 7SL, cytoplasmic 138, pseudogene	0.67	0	1.9056	0.56209	0.95373
ENSG00000276757	RN7SL192P	RNA, 7SL, cytoplasmic 192, pseudogene	0.67	0	1.9056	0.56209	0.95373
ENSG00000182545	RNASE10	ribonuclease A family member 10 (inactive)	0.67	0	1.9056	0.56209	0.95373	GO:0003676;GO:0007155;GO:0005576;GO:0090501;GO:0007338;GO:1902093;GO:0080154;GO:0022409;GO:0034113;GO:0003676;GO:0007155;GO:0005576;GO:0090501;GO:0007338;GO:1902093;GO:0080154;GO:0022409;GO:0034113	MF;BP;CC;BP;BP;BP;BP;BP;BP;MF;BP;CC;BP;BP;BP;BP;BP;BP	nucleic acid binding;cell adhesion;extracellular region;RNA phosphodiester bond hydrolysis;single fertilization;positive regulation of flagellated sperm motility;regulation of fertilization;positive regulation of cell-cell adhesion;heterotypic cell-cell adhesion;nucleic acid binding;cell adhesion;extracellular region;RNA phosphodiester bond hydrolysis;single fertilization;positive regulation of f…
ENSG00000251957	RNU6-1095P	RNA, U6 small nuclear 1095, pseudogene	0.67	0	1.9056	0.56209	0.95373
ENSG00000212240	RNU6-930P	RNA, U6 small nuclear 930, pseudogene	0.67	0	1.9056	0.56209	0.95373
ENSG00000245534	RORA-AS1	RORA antisense RNA 1	0.67	0	1.9056	0.56209	0.95373
ENSG00000248124	RRN3P1	RRN3 homolog, RNA polymerase I transcription factor pseudogene 1	0.67	0	1.9056	0.56209	0.95373
ENSG00000246145	RRS1-AS1	RRS1 antisense RNA 1 (head to head)	0.67	0	1.9056	0.56209	0.95373
ENSG00000250722	SELENOP	selenoprotein P	0.67	0	1.9056	0.56209	0.95373	GO:0005576;GO:0005576;GO:0005615;GO:0005576;GO:0008430;GO:0070062;GO:0006979;GO:0002576;GO:0031089;GO:0008430;GO:0001887;GO:0008430;GO:0001887;GO:0007420;GO:0007626;GO:0009791;GO:0010269;GO:0019953;GO:0040008;GO:0005615;GO:0005576;GO:0005576;GO:0005615;GO:0005576;GO:0008430;GO:0070062;GO:0006979;GO:0002576;GO:0031089;GO:0008430;GO:0001887;GO:0008430;GO:0010269;GO:0005576;GO:0005576;GO:0005615;GO:…	CC;CC;CC;CC;MF;CC;BP;BP;CC;MF;BP;MF;BP;BP;BP;BP;BP;BP;BP;CC;CC;CC;CC;CC;MF;CC;BP;BP;CC;MF;BP;MF;BP;CC;CC;CC;CC;MF;CC;BP;BP;CC;MF;BP;MF;BP;CC;CC;MF;MF;MF	extracellular region;extracellular region;extracellular space;extracellular region;selenium binding;extracellular exosome;response to oxidative stress;platelet degranulation;platelet dense granule lumen;selenium binding;selenium compound metabolic process;selenium binding;selenium compound metabolic process;brain development;locomotory behavior;post-embryonic development;response to selenium ion;…
ENSG00000167037	SGSM1	small G protein signaling modulator 1	0.67	0	1.9056	0.56209	0.95373	GO:0005737;GO:0005737;GO:0016020;GO:0005794;GO:0005829;GO:0005096;GO:0031410;GO:0030659;GO:0030659;GO:0030659;GO:0005096;GO:0005096;GO:0017137;GO:0006886;GO:0090630;GO:0017137;GO:0005737;GO:0005737;GO:0016020;GO:0005794;GO:0005829;GO:0005096;GO:0031410;GO:0030659;GO:0030659;GO:0030659;GO:0005096;GO:0005096;GO:0017137;GO:0006886;GO:0090630;GO:0017137;GO:0005096;GO:0043547	CC;CC;CC;CC;CC;MF;CC;CC;CC;CC;MF;MF;MF;BP;BP;MF;CC;CC;CC;CC;CC;MF;CC;CC;CC;CC;MF;MF;MF;BP;BP;MF;MF;BP	cytoplasm;cytoplasm;membrane;Golgi apparatus;cytosol;GTPase activator activity;cytoplasmic vesicle;cytoplasmic vesicle membrane;cytoplasmic vesicle membrane;cytoplasmic vesicle membrane;GTPase activator activity;GTPase activator activity;Rab GTPase binding;intracellular protein transport;activation of GTPase activity;Rab GTPase binding;cytoplasm;cytoplasm;membrane;Golgi apparatus;cytosol;GTPase a…
ENSG00000207014	SNORD116-3	small nucleolar RNA, C/D box 116-3	0.67	0	1.9056	0.56209	0.95373
ENSG00000164691	TAGAP	T cell activation RhoGTPase activating protein	0.67	0	1.9056	0.56209	0.95373	GO:0007165;GO:0043547;GO:0005085;GO:0005096;GO:0005829;GO:0005096;GO:0051056;GO:0007165;GO:0043547;GO:0005085;GO:0005096;GO:0005829;GO:0005096;GO:0051056;GO:0007165;GO:0043547;GO:0005085;GO:0005096;GO:0005829;GO:0005096;GO:0051056	BP;BP;MF;MF;CC;MF;BP;BP;BP;MF;MF;CC;MF;BP;BP;BP;MF;MF;CC;MF;BP	signal transduction;positive regulation of GTPase activity;guanyl-nucleotide exchange factor activity;GTPase activator activity;cytosol;GTPase activator activity;regulation of small GTPase mediated signal transduction;signal transduction;positive regulation of GTPase activity;guanyl-nucleotide exchange factor activity;GTPase activator activity;cytosol;GTPase activator activity;regulation of small…
ENSG00000188681	TEKT4P2	tektin 4 pseudogene 2	0.67	0	1.9056	0.56209	0.95373
ENSG00000120498	TEX11	testis expressed 11	0.67	0	1.9056	0.56209	0.95373	GO:0005694;GO:0005515;GO:0051321;GO:0007131;GO:0007131;GO:0000795;GO:0006311;GO:0005694;GO:0005515;GO:0051321;GO:0007131;GO:0007131;GO:0000795;GO:0006311;GO:0005694;GO:0005515;GO:0051321;GO:0007131;GO:0007131;GO:0000795;GO:0006311;GO:0000712;GO:0006311;GO:0007060;GO:0007130;GO:0007131;GO:0007140;GO:0008584;GO:0009566;GO:0043066;GO:0051026;GO:0000794;GO:0000795;GO:0000801;GO:0005694;GO:0005515;GO:…	CC;MF;BP;BP;BP;CC;BP;CC;MF;BP;BP;BP;CC;BP;CC;MF;BP;BP;BP;CC;BP;BP;BP;BP;BP;BP;BP;BP;BP;BP;BP;CC;CC;CC;CC;MF;BP;BP;BP;CC;BP	chromosome;protein binding;meiotic cell cycle;reciprocal meiotic recombination;reciprocal meiotic recombination;synaptonemal complex;meiotic gene conversion;chromosome;protein binding;meiotic cell cycle;reciprocal meiotic recombination;reciprocal meiotic recombination;synaptonemal complex;meiotic gene conversion;chromosome;protein binding;meiotic cell cycle;reciprocal meiotic recombination;recipr…
ENSG00000228828	TLK2P2	tousled like kinase 2 pseudogene 2	0.67	0	1.9056	0.56209	0.95373
ENSG00000220695	Z86062.1	RP42 homolog (RP42) pseudogene	0.67	0	1.9056	0.56209	0.95373
ENSG00000174460	ZCCHC12	zinc finger CCHC-type containing 12	0.67	0	1.9056	0.56209	0.95373	GO:0003676;GO:0008270;GO:0046872;GO:0005515;GO:1903508;GO:0016607;GO:0030509;GO:0030374	MF;MF;MF;MF;BP;CC;BP;MF	nucleic acid binding;zinc ion binding;metal ion binding;protein binding;positive regulation of nucleic acid-templated transcription;nuclear speck;BMP signaling pathway;nuclear receptor transcription coactivator activity
ENSG00000180787	ZFP3	ZFP3 zinc finger protein	0.67	0	1.9056	0.56209	0.95373	GO:0003676;GO:0005634;GO:0046872;GO:0003677;GO:0005634;GO:0006357;GO:0000981;GO:0003674;GO:0008150;GO:0005575	MF;CC;MF;MF;CC;BP;MF;MF;BP;CC	nucleic acid binding;nucleus;metal ion binding;DNA binding;nucleus;regulation of transcription by RNA polymerase II;DNA-binding transcription factor activity, RNA polymerase II-specific;molecular_function;biological_process;cellular_component
ENSG00000069122	ADGRF5	adhesion G protein-coupled receptor F5	0.67	0	1.9005	0.59468	0.95373	GO:0016020;GO:0016021;GO:0004930;GO:0007186;GO:0005886;GO:0007165;GO:0004888;GO:0007166;GO:0004930;GO:0007186;GO:0016021;GO:0031410;GO:0009986;GO:0016020;GO:0016021;GO:0004930;GO:0007186;GO:0005886;GO:0007165;GO:0004888;GO:0007166;GO:0004930;GO:0007186;GO:0016021;GO:0031410;GO:0009986;GO:0003094;GO:0006112;GO:0019216;GO:0042593;GO:0043031;GO:0043129;GO:0045444;GO:0048821;GO:0061626;GO:0071073;GO:…	CC;CC;MF;BP;CC;BP;MF;BP;MF;BP;CC;CC;CC;CC;CC;MF;BP;CC;BP;MF;BP;MF;BP;CC;CC;CC;BP;BP;BP;BP;BP;BP;BP;BP;BP;BP;CC	membrane;integral component of membrane;G protein-coupled receptor activity;G protein-coupled receptor signaling pathway;plasma membrane;signal transduction;transmembrane signaling receptor activity;cell surface receptor signaling pathway;G protein-coupled receptor activity;G protein-coupled receptor signaling pathway;integral component of membrane;cytoplasmic vesicle;cell surface;membrane;integr…
ENSG00000188512	AF279873.1	cytochrome c, somatic (CYCS) pseudogene	0.67	0	1.9005	0.59468	0.95373
ENSG00000253679	AP001330.2	uncharacterized LOC105375679	0.67	0	1.9005	0.59468	0.95373
ENSG00000254522	AP001767.1	ribosomal protein L10 (RPL10) pseudogene	0.67	0	1.9005	0.59468	0.95373
ENSG00000140481	CCDC33	coiled-coil domain containing 33	0.67	0	1.9005	0.59468	0.95373	GO:0005515;GO:0005515;GO:0005515;GO:0005515	MF;MF;MF;MF	protein binding;protein binding;protein binding;protein binding
ENSG00000134365	CFHR4	complement factor H related 4	0.67	0	1.9005	0.59468	0.95373	GO:0005576;GO:0030449;GO:0005576;GO:0006869;GO:0005319;GO:0005576;GO:0030449;GO:0005576;GO:0006869;GO:0005319	CC;BP;CC;BP;MF;CC;BP;CC;BP;MF	extracellular region;regulation of complement activation;extracellular region;lipid transport;lipid transporter activity;extracellular region;regulation of complement activation;extracellular region;lipid transport;lipid transporter activity	hsa:10877	hsa04610	Complement and coagulation cascades
ENSG00000176571	CNBD1	cyclic nucleotide binding domain containing 1	0.67	0	1.9005	0.59468	0.95373
ENSG00000258551	CRAT37	cervical cancer-associated transcript 37	0.67	0	1.9005	0.59468	0.95373
ENSG00000258712	CXADRP2	CXADR pseudogene 2	0.67	0	1.9005	0.59468	0.95373
ENSG00000172404	DNAJB7	DnaJ heat shock protein family (Hsp40) member B7	0.67	0	1.9005	0.59468	0.95373	GO:0051087	MF	chaperone binding
ENSG00000184303	DRD5P1	dopamine receptor D5 pseudogene 1	0.67	0	1.9005	0.59468	0.95373
ENSG00000198734	F5	coagulation factor V	0.67	0	1.9005	0.59468	0.95373	GO:0016020;GO:0046872;GO:0005576;GO:0005576;GO:0005507;GO:0005576;GO:0005886;GO:0000139;GO:0005515;GO:0044267;GO:0043687;GO:0002576;GO:0007596;GO:0007596;GO:0007599;GO:0005788;GO:0031093;GO:0006888;GO:1903561;GO:0048208;GO:0033116;GO:0030134;GO:0008015;GO:0005615;GO:0031091;GO:0046872;GO:0005507	CC;MF;CC;CC;MF;CC;CC;CC;MF;BP;BP;BP;BP;BP;BP;CC;CC;BP;CC;BP;CC;CC;BP;CC;CC;MF;MF	membrane;metal ion binding;extracellular region;extracellular region;copper ion binding;extracellular region;plasma membrane;Golgi membrane;protein binding;cellular protein metabolic process;post-translational protein modification;platelet degranulation;blood coagulation;blood coagulation;hemostasis;endoplasmic reticulum lumen;platelet alpha granule lumen;ER to Golgi vesicle-mediated transport;ex…	hsa:2153	hsa04610	Complement and coagulation cascades
ENSG00000164334	FAM170A	family with sequence similarity 170 member A	0.67	0	1.9005	0.59468	0.95373	GO:0005634;GO:0045893;GO:0005634;GO:0005634;GO:0005634;GO:0046872;GO:0045893;GO:0003677;GO:0045893;GO:0045893;GO:0005634;GO:0006366;GO:0006366;GO:0006366;GO:0045893;GO:0005634;GO:0005634;GO:0005634;GO:0046872;GO:0045893;GO:0003677;GO:0045893;GO:0045893;GO:0005634;GO:0006366;GO:0006366;GO:0006366;GO:0045893;GO:0005634;GO:0005634;GO:0005634;GO:0046872;GO:0045893;GO:0003677;GO:0045893;GO:0045893;GO:…	CC;BP;CC;CC;CC;MF;BP;MF;BP;BP;CC;BP;BP;BP;BP;CC;CC;CC;MF;BP;MF;BP;BP;CC;BP;BP;BP;BP;CC;CC;CC;MF;BP;MF;BP;BP;CC;BP;BP;BP;BP;CC;BP;CC;CC;CC;MF;BP;MF;BP;BP;CC;BP;BP;BP;BP;BP;CC;CC;CC;MF;BP;MF;BP;BP;CC;BP;BP;BP;BP	nucleus;positive regulation of transcription, DNA-templated;nucleus;nucleus;nucleus;metal ion binding;positive regulation of transcription, DNA-templated;DNA binding;positive regulation of transcription, DNA-templated;positive regulation of transcription, DNA-templated;nucleus;transcription by RNA polymerase II;transcription by RNA polymerase II;transcription by RNA polymerase II;positive regulat…
ENSG00000205866	FAM99A	family with sequence similarity 99 member A	0.67	0	1.9005	0.59468	0.95373
ENSG00000187268	FAM9C	family with sequence similarity 9 member C	0.67	0	1.9005	0.59468	0.95373	GO:0005634;GO:0005515;GO:0007283;GO:0007286;GO:0000795;GO:0051321;GO:0005634;GO:0005515;GO:0007283;GO:0007286;GO:0000795;GO:0051321;GO:0016020;GO:0016021	CC;MF;BP;BP;CC;BP;CC;MF;BP;BP;CC;BP;CC;CC	nucleus;protein binding;spermatogenesis;spermatid development;synaptonemal complex;meiotic cell cycle;nucleus;protein binding;spermatogenesis;spermatid development;synaptonemal complex;meiotic cell cycle;membrane;integral component of membrane
ENSG00000146192	FGD2	FYVE, RhoGEF and PH domain containing 2	0.67	0	1.9005	0.59468	0.95373	GO:0005634;GO:0005737;GO:0005737;GO:0016020;GO:0046872;GO:0005794;GO:0005886;GO:0005089;GO:0035023;GO:0005856;GO:0042995;GO:0005515;GO:0005085;GO:0005085;GO:0005768;GO:0005829;GO:0005769;GO:0030027;GO:0051056;GO:0031901;GO:0032587;GO:0007010;GO:0007186;GO:0046847;GO:0008360;GO:0001726;GO:0030036;GO:0043087;GO:0005085;GO:0005089;GO:0043065;GO:0031267;GO:1901981;GO:0043507;GO:0001726	CC;CC;CC;CC;MF;CC;CC;MF;BP;CC;CC;MF;MF;MF;CC;CC;CC;CC;BP;CC;CC;BP;BP;BP;BP;CC;BP;BP;MF;MF;BP;MF;MF;BP;CC	nucleus;cytoplasm;cytoplasm;membrane;metal ion binding;Golgi apparatus;plasma membrane;Rho guanyl-nucleotide exchange factor activity;regulation of Rho protein signal transduction;cytoskeleton;cell projection;protein binding;guanyl-nucleotide exchange factor activity;guanyl-nucleotide exchange factor activity;endosome;cytosol;early endosome;lamellipodium;regulation of small GTPase mediated signal…
ENSG00000127084	FGD3	FYVE, RhoGEF and PH domain containing 3	0.67	0	1.9005	0.59468	0.95373	GO:0005737;GO:0005737;GO:0046872;GO:0005794;GO:0005089;GO:0035023;GO:0005856;GO:0005085;GO:0005085;GO:0005829;GO:0030027;GO:0051056;GO:0007010;GO:0007186;GO:0046847;GO:0008360;GO:0001726;GO:0030036;GO:0043087;GO:0005085;GO:0005089;GO:0043065;GO:0031267;GO:0046872;GO:0005089;GO:0035023;GO:0005737;GO:0005737;GO:0046872;GO:0005794;GO:0005089;GO:0035023;GO:0005856;GO:0005085;GO:0005085;GO:0005829;GO:…	CC;CC;MF;CC;MF;BP;CC;MF;MF;CC;CC;BP;BP;BP;BP;BP;CC;BP;BP;MF;MF;BP;MF;MF;MF;BP;CC;CC;MF;CC;MF;BP;CC;MF;MF;CC;CC;BP;BP;BP;BP;BP;CC;BP;BP;MF;MF;BP;MF;CC;CC;MF;CC;MF;BP;CC;MF;MF;CC;CC;BP;BP;BP;BP;BP;CC;BP;BP;MF;MF;BP;MF;CC;CC;MF;CC;MF;BP;CC;MF;MF;CC;CC;BP;BP;BP;BP;BP;CC;BP;BP;MF;MF;BP;MF	cytoplasm;cytoplasm;metal ion binding;Golgi apparatus;Rho guanyl-nucleotide exchange factor activity;regulation of Rho protein signal transduction;cytoskeleton;guanyl-nucleotide exchange factor activity;guanyl-nucleotide exchange factor activity;cytosol;lamellipodium;regulation of small GTPase mediated signal transduction;cytoskeleton organization;G protein-coupled receptor signaling pathway;filo…	hsa:89846	hsa04810	Regulation of actin cytoskeleton
ENSG00000267704	FRG2LP	FSHD region gene 2 family member L, pseudogene	0.67	0	1.9005	0.59468	0.95373
ENSG00000242992	FTH1P4	ferritin heavy chain 1 pseudogene 4	0.67	0	1.9005	0.59468	0.95373
ENSG00000224659	GAGE12J	G antigen 12J	0.67	0	1.9005	0.59468	0.95373
ENSG00000179144	GIMAP7	GTPase, IMAP family member 7	0.67	0	1.9005	0.59468	0.95373	GO:0005737;GO:0043231;GO:0000166;GO:0005829;GO:0005783;GO:0005525;GO:0005794;GO:0005525;GO:0042803;GO:0005515;GO:0003924;GO:0005525;GO:0042802;GO:0005829;GO:0046039;GO:0005811;GO:0005811	CC;CC;MF;CC;CC;MF;CC;MF;MF;MF;MF;MF;MF;CC;BP;CC;CC	cytoplasm;intracellular membrane-bounded organelle;nucleotide binding;cytosol;endoplasmic reticulum;GTP binding;Golgi apparatus;GTP binding;protein homodimerization activity;protein binding;GTPase activity;GTP binding;identical protein binding;cytosol;GTP metabolic process;lipid droplet;lipid droplet
ENSG00000245857	GS1-24F4.2	uncharacterized LOC100652791	0.67	0	1.9005	0.59468	0.95373
ENSG00000223345	HIST2H2BA	histone cluster 2 H2B family member a (pseudogene)	0.67	0	1.9005	0.59468	0.95373
ENSG00000270882	HIST2H4A	histone cluster 2 H4 family member a	0.67	0	1.9005	0.59468	0.95373	GO:0003723;GO:0005634;GO:0005634;GO:0005634;GO:0016020;GO:0003677;GO:0003677;GO:0046982;GO:0006334;GO:0006334;GO:0000786;GO:0000786;GO:0000786;GO:0005694;GO:0005515;GO:0006352;GO:0005576;GO:0003677;GO:0005654;GO:0070062;GO:0044267;GO:0032991;GO:0000784;GO:0034080;GO:0019904;GO:0045652;GO:0006335;GO:0006336;GO:0000228;GO:0060964;GO:0000183;GO:0045814;GO:0051290;GO:0006334;GO:0006303;GO:0045653;GO:…	MF;CC;CC;CC;CC;MF;MF;MF;BP;BP;CC;CC;CC;CC;MF;BP;CC;MF;CC;CC;BP;CC;CC;BP;MF;BP;BP;BP;CC;BP;BP;BP;BP;BP;BP;BP;CC;BP;BP;MF;CC;CC;CC;CC;MF;MF;MF;BP;BP;CC;CC;CC;CC;MF;BP;CC;MF;CC;CC;BP;CC;CC;BP;MF;BP;BP;BP;CC;BP;BP;BP;BP;BP;BP;BP;CC;BP;BP;MF;CC;CC;CC;CC;MF;MF;MF;BP;BP;CC;CC;CC;CC;MF;BP;CC;MF;CC;CC;BP;CC;CC;BP;MF;BP;BP;BP;CC;BP;BP;BP;BP;BP;BP;BP;CC;BP;BP;MF;CC;CC;CC;CC;MF;MF;MF;BP;BP;CC;CC;CC;CC;MF;BP;…	RNA binding;nucleus;nucleus;nucleus;membrane;DNA binding;DNA binding;protein heterodimerization activity;nucleosome assembly;nucleosome assembly;nucleosome;nucleosome;nucleosome;chromosome;protein binding;DNA-templated transcription, initiation;extracellular region;DNA binding;nucleoplasm;extracellular exosome;cellular protein metabolic process;protein-containing complex;nuclear chromosome, telom…	hsa:8370;hsa:8370;hsa:8370;hsa:8370	hsa04613;hsa05034;hsa05203;hsa05322	Neutrophil extracellular trap formation ;Alcoholism ;Viral carcinogenesis ;Systemic lupus erythematosus
ENSG00000211597	IGKJ1	immunoglobulin kappa joining 1	0.67	0	1.9005	0.59468	0.95373	GO:0016020;GO:0005886;GO:0005576;GO:0002376;GO:0002250	CC;CC;CC;BP;BP	membrane;plasma membrane;extracellular region;immune system process;adaptive immune response
ENSG00000250036	IGKV1D-37	immunoglobulin kappa variable 1D-37 (non-functional)	0.67	0	1.9005	0.59468	0.95373	GO:0002377;GO:0006955;GO:0005615	BP;BP;CC	immunoglobulin production;immune response;extracellular space
ENSG00000113430	IRX4	iroquois homeobox 4	0.67	0	1.9005	0.59468	0.95373	GO:0005634;GO:0006355;GO:0003677;GO:0043565;GO:0006357;GO:0000981;GO:0000981;GO:0000981;GO:0007507;GO:0005634;GO:0006355;GO:0003677;GO:0005634;GO:0006355;GO:0003677;GO:0043565;GO:0006357;GO:0000981;GO:0000981;GO:0000981;GO:0007507;GO:0007507;GO:0048561;GO:0005634;GO:0006355;GO:0003677;GO:0043565;GO:0006357;GO:0000981;GO:0000981;GO:0000981;GO:0007507;GO:0005634;GO:0006355;GO:0003677;GO:0043565;GO:…	CC;BP;MF;MF;BP;MF;MF;MF;BP;CC;BP;MF;CC;BP;MF;MF;BP;MF;MF;MF;BP;BP;BP;CC;BP;MF;MF;BP;MF;MF;MF;BP;CC;BP;MF;MF;BP;MF;MF;MF;BP;CC;BP;MF;MF;BP;MF;MF;MF;BP	nucleus;regulation of transcription, DNA-templated;DNA binding;sequence-specific DNA binding;regulation of transcription by RNA polymerase II;DNA-binding transcription factor activity, RNA polymerase II-specific;DNA-binding transcription factor activity, RNA polymerase II-specific;DNA-binding transcription factor activity, RNA polymerase II-specific;heart development;nucleus;regulation of transcr…
ENSG00000158764	ITLN2	intelectin 2	0.67	0	1.9005	0.59468	0.95373	GO:0046872;GO:0030246;GO:0005576	MF;MF;CC	metal ion binding;carbohydrate binding;extracellular region
ENSG00000239474	KLHL41	kelch like family member 41	0.67	0	1.9005	0.59468	0.95373	GO:0005737;GO:0005737;GO:0016020;GO:0005634;GO:0005829;GO:0005783;GO:0005789;GO:0005789;GO:0016567;GO:0005886;GO:0048741;GO:0005856;GO:0005856;GO:0042995;GO:0005515;GO:0045214;GO:0005829;GO:0016529;GO:0043687;GO:0033017;GO:0031430;GO:0031430;GO:0031430;GO:0001726;GO:0033017;GO:0033017;GO:0005856;GO:0031463;GO:0006941;GO:2000291;GO:0031143;GO:0030239;GO:0030239;GO:0031275;GO:0035914;GO:0035914;GO:…	CC;CC;CC;CC;CC;CC;CC;CC;BP;CC;BP;CC;CC;CC;MF;BP;CC;CC;BP;CC;CC;CC;CC;CC;CC;CC;CC;CC;BP;BP;CC;BP;BP;BP;BP;BP;BP;BP;BP;BP;BP;BP;BP	cytoplasm;cytoplasm;membrane;nucleus;cytosol;endoplasmic reticulum;endoplasmic reticulum membrane;endoplasmic reticulum membrane;protein ubiquitination;plasma membrane;skeletal muscle fiber development;cytoskeleton;cytoskeleton;cell projection;protein binding;sarcomere organization;cytosol;sarcoplasmic reticulum;post-translational protein modification;sarcoplasmic reticulum membrane;M band;M band…
ENSG00000160233	LRRC3	leucine rich repeat containing 3	0.67	0	1.9005	0.59468	0.95373	GO:0016020;GO:0016021;GO:0005515	CC;CC;MF	membrane;integral component of membrane;protein binding
ENSG00000174403	MIR1-1HG-AS1	MIR1-1HG antisense RNA 1	0.67	0	1.9005	0.59468	0.95373
ENSG00000207605	MIR191	microRNA 191	0.67	0	1.9005	0.59468	0.95373	GO:0005615;GO:0005615;GO:1903231;GO:0035195	CC;CC;MF;BP	extracellular space;extracellular space;mRNA binding involved in posttranscriptional gene silencing;gene silencing by miRNA
ENSG00000264810	MIR4441	microRNA 4441	0.67	0	1.9005	0.59468	0.95373
ENSG00000264653	MIR5194	microRNA 5194	0.67	0	1.9005	0.59468	0.95373
ENSG00000123338	NCKAP1L	NCK associated protein 1 like	0.67	0	1.9005	0.59468	0.95373	GO:0005737;GO:0016020;GO:0016020;GO:0016021;GO:0005829;GO:0005886;GO:0043547;GO:0005096;GO:0006935;GO:0038096;GO:0005886;GO:0005887;GO:0005515;GO:0030593;GO:0032147;GO:0005829;GO:0044877;GO:0070062;GO:0042102;GO:0043312;GO:0016477;GO:0043066;GO:0030667;GO:0016020;GO:0050853;GO:0048010;GO:0030838;GO:0065003;GO:0030866;GO:0030866;GO:0035509;GO:0042327;GO:0070358;GO:0043372;GO:0101003;GO:0043029;GO:…	CC;CC;CC;CC;CC;CC;BP;MF;BP;BP;CC;CC;MF;BP;BP;CC;MF;CC;BP;BP;BP;BP;CC;CC;BP;BP;BP;BP;BP;BP;BP;BP;BP;BP;CC;BP;BP;BP;MF;BP;BP;BP;BP;BP;BP;BP;BP;BP;BP;BP;BP;BP;BP;BP;BP;BP;BP;BP;BP;BP;BP;BP;BP;BP;BP;BP;BP;BP;BP;BP;BP;BP;BP;BP;BP;BP;CC;CC;CC;CC;CC;CC;CC;CC;CC;BP;MF;BP;BP;CC;CC;MF;BP;BP;CC;MF;CC;BP;BP;BP;BP;CC;CC;BP;BP;BP;BP;BP;BP;BP;BP;BP;BP;CC;BP;BP;BP;MF;BP;BP;BP;BP;BP;BP;BP;BP;BP;BP;BP;BP;BP;BP;BP;…	cytoplasm;membrane;membrane;integral component of membrane;cytosol;plasma membrane;positive regulation of GTPase activity;GTPase activator activity;chemotaxis;Fc-gamma receptor signaling pathway involved in phagocytosis;plasma membrane;integral component of plasma membrane;protein binding;neutrophil chemotaxis;activation of protein kinase activity;cytosol;protein-containing complex binding;extrac…	hsa:3071;hsa:3071;hsa:3071	hsa04810;hsa05130;hsa05132	Regulation of actin cytoskeleton ;Pathogenic Escherichia coli infection ;Salmonella infection
ENSG00000106410	NOBOX	NOBOX oogenesis homeobox	0.67	0	1.9005	0.59468	0.95373	GO:0005634;GO:0003677;GO:0005634;GO:0003677;GO:0007275;GO:0030154;GO:0043565;GO:0000981;GO:0000981;GO:0006357;GO:0048477;GO:0005634;GO:0003677;GO:0007275;GO:0030154;GO:0043565;GO:0000981;GO:0000981;GO:0006357;GO:0048477;GO:0005634;GO:0003677	CC;MF;CC;MF;BP;BP;MF;MF;MF;BP;BP;CC;MF;BP;BP;MF;MF;MF;BP;BP;CC;MF	nucleus;DNA binding;nucleus;DNA binding;multicellular organism development;cell differentiation;sequence-specific DNA binding;DNA-binding transcription factor activity, RNA polymerase II-specific;DNA-binding transcription factor activity, RNA polymerase II-specific;regulation of transcription by RNA polymerase II;oogenesis;nucleus;DNA binding;multicellular organism development;cell differentiatio…
ENSG00000175206	NPPA	natriuretic peptide A	0.67	0	1.9005	0.59468	0.95373	GO:0010460;GO:0060452;GO:1902514;GO:0010469;GO:0005576;GO:0005515;GO:0005576;GO:0005179;GO:0005576;GO:0050880;GO:0006182;GO:0044267;GO:0062023;GO:0005102;GO:0008217;GO:0007565;GO:0006367;GO:0032991;GO:1903779;GO:0035994;GO:1902261;GO:1901841;GO:0005102;GO:0005102;GO:0005184;GO:0051427;GO:0071855;GO:0001666;GO:0003085;GO:0006457;GO:0007168;GO:0007168;GO:0007218;GO:0007565;GO:0008217;GO:0010753;GO:…	BP;BP;BP;BP;CC;MF;CC;MF;CC;BP;BP;BP;CC;MF;BP;BP;BP;CC;BP;BP;BP;BP;MF;MF;MF;MF;MF;BP;BP;BP;BP;BP;BP;BP;BP;BP;BP;BP;BP;BP;BP;BP;BP;BP;BP;BP;BP;BP;BP;BP;CC;CC;CC;CC;CC;BP;CC;MF;BP;BP;CC;MF;BP	positive regulation of heart rate;positive regulation of cardiac muscle contraction;regulation of calcium ion transmembrane transport via high voltage-gated calcium channel;regulation of signaling receptor activity;extracellular region;protein binding;extracellular region;hormone activity;extracellular region;regulation of blood vessel size;cGMP biosynthetic process;cellular protein metabolic pro…	hsa:4878;hsa:4878;hsa:4878;hsa:4878;hsa:4878;hsa:4878;hsa:4878;hsa:4878;hsa:4878;hsa:4878	hsa04022;hsa04024;hsa04066;hsa04270;hsa04714;hsa04921;hsa04923;hsa04924;hsa04925;hsa05143	cGMP-PKG signaling pathway ;cAMP signaling pathway ;HIF-1 signaling pathway ;Vascular smooth muscle contraction ;Thermogenesis ;Oxytocin signaling pathway ;Regulation of lipolysis in adipocytes ;Renin secretion ;Aldosterone synthesis and secretion ;African trypanosomiasis
ENSG00000188038	NRN1L	neuritin 1 like	0.67	0	1.9005	0.59468	0.95373	GO:0016020;GO:0005886;GO:0007399;GO:0005576;GO:0005886;GO:0031225;GO:0042803;GO:0046982;GO:1990138;GO:0005615;GO:0030424;GO:0046658;GO:0007399	CC;CC;BP;CC;CC;CC;MF;MF;BP;CC;CC;CC;BP	membrane;plasma membrane;nervous system development;extracellular region;plasma membrane;anchored component of membrane;protein homodimerization activity;protein heterodimerization activity;neuron projection extension;extracellular space;axon;anchored component of plasma membrane;nervous system development
ENSG00000224295	OLFM5P	olfactomedin family member 5, pseudogene	0.67	0	1.9005	0.59468	0.95373
ENSG00000234485	OR7E46P	olfactory receptor family 7 subfamily E member 46 pseudogene	0.67	0	1.9005	0.59468	0.95373
ENSG00000230655	OR7E55P	olfactory receptor family 7 subfamily E member 55 pseudogene	0.67	0	1.9005	0.59468	0.95373
ENSG00000226413	OR8T1P	olfactory receptor family 8 subfamily T member 1 pseudogene	0.67	0	1.9005	0.59468	0.95373
ENSG00000176532	PRR15	proline rich 15	0.67	0	1.9005	0.59468	0.95373	GO:0007275	BP	multicellular organism development
ENSG00000237328	RAI1-AS1	RAI1 antisense RNA 1	0.67	0	1.9005	0.59468	0.95373
ENSG00000223305	RN7SKP30	RNA, 7SK small nuclear pseudogene 30	0.67	0	1.9005	0.59468	0.95373
ENSG00000199836	RNU1-47P	RNA, U1 small nuclear 47, pseudogene	0.67	0	1.9005	0.59468	0.95373
ENSG00000200013	RNU6-623P	RNA, U6 small nuclear 623, pseudogene	0.67	0	1.9005	0.59468	0.95373
ENSG00000252755	RNU6-703P	RNA, U6 small nuclear 703, pseudogene	0.67	0	1.9005	0.59468	0.95373
ENSG00000212418	RNY4P36	RNA, Ro-associated Y4 pseudogene 36	0.67	0	1.9005	0.59468	0.95373
ENSG00000235670	RPL21P40	ribosomal protein L21 pseudogene 40	0.67	0	1.9005	0.59468	0.95373
ENSG00000242321	RPL23AP40	ribosomal protein L23a pseudogene 40	0.67	0	1.9005	0.59468	0.95373
ENSG00000240991	RPL23AP67	ribosomal protein L23a pseudogene 67	0.67	0	1.9005	0.59468	0.95373
ENSG00000229468	RPL39P18	ribosomal protein L39 pseudogene 18	0.67	0	1.9005	0.59468	0.95373
ENSG00000229920	RPS4XP5	ribosomal protein S4X pseudogene 5	0.67	0	1.9005	0.59468	0.95373
ENSG00000166257	SCN3B	sodium voltage-gated channel beta subunit 3	0.67	0	1.9005	0.59468	0.95373	GO:0060371;GO:0010460;GO:0060373;GO:0016020;GO:0016021;GO:0016021;GO:0005244;GO:0006811;GO:0034765;GO:0006814;GO:0006814;GO:0017080;GO:0044325;GO:0086006;GO:0007399;GO:0010460;GO:0019233;GO:0060371;GO:0061337;GO:0086005;GO:0086012;GO:0086015;GO:0001518;GO:0030018;GO:2000649;GO:0005272;GO:0044325;GO:0017080;GO:0017080;GO:0044325;GO:2000649;GO:0060048;GO:0030018;GO:0086002;GO:0086002;GO:0086015;GO:…	BP;BP;BP;CC;CC;CC;MF;BP;BP;BP;BP;MF;MF;MF;BP;BP;BP;BP;BP;BP;BP;BP;CC;CC;BP;MF;MF;MF;MF;MF;BP;BP;CC;BP;BP;BP;BP;BP;MF;MF;MF;BP;BP;CC;CC;CC;BP;BP;BP;CC;BP;BP;BP;BP;BP;MF;BP;BP;BP;BP;CC;CC;CC;MF;BP;BP;BP;BP;MF;BP;CC;BP;MF;MF;MF;MF;MF;BP;BP;CC;BP;BP;BP;BP;BP;MF;MF;MF;BP;BP;CC;CC;CC;BP;BP;BP;CC;BP;BP;BP;BP;BP;MF;BP;BP;MF;CC;BP;MF;CC;BP;BP;BP;CC;CC;CC;MF;BP;BP;BP;BP;MF;BP;CC;BP;MF;MF;MF;MF;MF;BP;BP;CC;…	regulation of atrial cardiac muscle cell membrane depolarization;positive regulation of heart rate;regulation of ventricular cardiac muscle cell membrane depolarization;membrane;integral component of membrane;integral component of membrane;voltage-gated ion channel activity;ion transport;regulation of ion transmembrane transport;sodium ion transport;sodium ion transport;sodium channel regulator a…
ENSG00000120341	SEC16B	SEC16 homolog B, endoplasmic reticulum export factor	0.67	0	1.9005	0.59468	0.95373	GO:0016020;GO:0015031;GO:0005783;GO:0005789;GO:0043231;GO:0005794;GO:0000139;GO:0016192;GO:0007030;GO:0048208;GO:0005829;GO:0010628;GO:0070971;GO:0012507;GO:0007031;GO:0016559;GO:0048208;GO:0007029;GO:0007029;GO:0048208;GO:0070863;GO:0070973;GO:0070863;GO:0016020;GO:0015031;GO:0005783;GO:0005794;GO:0000139;GO:0016192;GO:0048208	CC;BP;CC;CC;CC;CC;CC;BP;BP;BP;CC;BP;CC;CC;BP;BP;BP;BP;BP;BP;BP;BP;BP;CC;BP;CC;CC;CC;BP;BP	membrane;protein transport;endoplasmic reticulum;endoplasmic reticulum membrane;intracellular membrane-bounded organelle;Golgi apparatus;Golgi membrane;vesicle-mediated transport;Golgi organization;COPII vesicle coating;cytosol;positive regulation of gene expression;endoplasmic reticulum exit site;ER to Golgi transport vesicle membrane;peroxisome organization;peroxisome fission;COPII vesicle coat…
ENSG00000233998	SETP5	SET pseudogene 5	0.67	0	1.9005	0.59468	0.95373
ENSG00000267691	SHC1P2	SHC adaptor protein 1 pseudogene 2	0.67	0	1.9005	0.59468	0.95373
ENSG00000169291	SHE	Src homology 2 domain containing E	0.67	0	1.9005	0.59468	0.95373	GO:0005515;GO:0001784	MF;MF	protein binding;phosphotyrosine residue binding
ENSG00000072858	SIDT1	SID1 transmembrane family member 1	0.67	0	1.9005	0.59468	0.95373	GO:0003723;GO:0016020;GO:0016021;GO:0051033;GO:0033227;GO:0003723;GO:0016020;GO:0016021;GO:0051033;GO:0033227	MF;CC;CC;MF;BP;MF;CC;CC;MF;BP	RNA binding;membrane;integral component of membrane;RNA transmembrane transporter activity;dsRNA transport;RNA binding;membrane;integral component of membrane;RNA transmembrane transporter activity;dsRNA transport
ENSG00000101082	SLA2	Src like adaptor 2	0.67	0	1.9005	0.59468	0.95373	GO:0005737;GO:0005737;GO:0016020;GO:0005794;GO:0043231;GO:0005654;GO:0009967;GO:0005886;GO:0005886;GO:0005515;GO:0031410;GO:0009966;GO:0043551;GO:0005070;GO:0000122;GO:0010008;GO:0046854;GO:0046935;GO:0005942;GO:0047485;GO:0042110;GO:0005070;GO:0046627;GO:0050776;GO:0030522;GO:0050851;GO:0019724;GO:0042110;GO:0050849;GO:0050869;GO:0005770;GO:0005737;GO:0005737;GO:0016020;GO:0005794;GO:0043231;GO:…	CC;CC;CC;CC;CC;CC;BP;CC;CC;MF;CC;BP;BP;MF;BP;CC;BP;MF;CC;MF;BP;MF;BP;BP;BP;BP;BP;BP;BP;BP;CC;CC;CC;CC;CC;CC;CC;BP;CC;CC;MF;CC;BP;BP;MF;BP;CC;BP;MF;CC;MF;BP;MF;BP;BP;BP;BP;BP;BP;BP	cytoplasm;cytoplasm;membrane;Golgi apparatus;intracellular membrane-bounded organelle;nucleoplasm;positive regulation of signal transduction;plasma membrane;plasma membrane;protein binding;cytoplasmic vesicle;regulation of signal transduction;regulation of phosphatidylinositol 3-kinase activity;SH3/SH2 adaptor activity;negative regulation of transcription by RNA polymerase II;endosome membrane;ph…
ENSG00000228948	SLC25A6P5	solute carrier family 25 member 6 pseudogene 5	0.67	0	1.9005	0.59468	0.95373
ENSG00000267795	SMIM22	small integral membrane protein 22	0.67	0	1.9005	0.59468	0.95373	GO:0016020;GO:0016021;GO:0016020;GO:0016021;GO:0016020;GO:0016021;GO:0016020;GO:0016021;GO:0016020;GO:0016021;GO:0016020;GO:0016021;GO:0016020;GO:0016021;GO:0016020;GO:0016021;GO:0016020;GO:0016021	CC;CC;CC;CC;CC;CC;CC;CC;CC;CC;CC;CC;CC;CC;CC;CC;CC;CC	membrane;integral component of membrane;membrane;integral component of membrane;membrane;integral component of membrane;membrane;integral component of membrane;membrane;integral component of membrane;membrane;integral component of membrane;membrane;integral component of membrane;membrane;integral component of membrane;membrane;integral component of membrane
ENSG00000274959	SPDYE13P	speedy/RINGO cell cycle regulator family member E13, pseudogene	0.67	0	1.9005	0.59468	0.95373
ENSG00000156414	TDRD9	tudor domain containing 9	0.67	0	1.9005	0.59468	0.95373	GO:0003676;GO:0005634;GO:0005634;GO:0005737;GO:0005737;GO:0000166;GO:0005524;GO:0016787;GO:0004386;GO:0007275;GO:0051321;GO:0030154;GO:0031047;GO:0007283;GO:0007283;GO:0007283;GO:0005634;GO:0003723;GO:0016887;GO:0007141;GO:0010529;GO:0034459;GO:0034587;GO:0043046;GO:0009566;GO:0007140;GO:0071547;GO:0010529;GO:0016887;GO:0007140;GO:0007141;GO:0009566;GO:0010529;GO:0034587;GO:0043046;GO:0071547;GO:…	MF;CC;CC;CC;CC;MF;MF;MF;MF;BP;BP;BP;BP;BP;BP;BP;CC;MF;MF;BP;BP;MF;BP;BP;BP;BP;CC;BP;MF;BP;BP;BP;BP;BP;BP;CC;MF;MF	nucleic acid binding;nucleus;nucleus;cytoplasm;cytoplasm;nucleotide binding;ATP binding;hydrolase activity;helicase activity;multicellular organism development;meiotic cell cycle;cell differentiation;gene silencing by RNA;spermatogenesis;spermatogenesis;spermatogenesis;nucleus;RNA binding;ATPase activity;male meiosis I;negative regulation of transposition;ATP-dependent 3'-5' RNA helicase activity…
ENSG00000224822	THRB-IT1	THRB intronic transcript 1	0.67	0	1.9005	0.59468	0.95373
ENSG00000206432	TMEM200C	transmembrane protein 200C	0.67	0	1.9005	0.59468	0.95373	GO:0016020;GO:0016021;GO:0016020;GO:0016021	CC;CC;CC;CC	membrane;integral component of membrane;membrane;integral component of membrane
ENSG00000186329	TMEM212	transmembrane protein 212	0.67	0	1.9005	0.59468	0.95373	GO:0016020;GO:0016021;GO:0016020;GO:0016021;GO:0016020;GO:0016021;GO:0016020;GO:0016021;GO:0016020;GO:0016021;GO:0016020;GO:0016021;GO:0016020;GO:0016021;GO:0016020;GO:0016021	CC;CC;CC;CC;CC;CC;CC;CC;CC;CC;CC;CC;CC;CC;CC;CC	membrane;integral component of membrane;membrane;integral component of membrane;membrane;integral component of membrane;membrane;integral component of membrane;membrane;integral component of membrane;membrane;integral component of membrane;membrane;integral component of membrane;membrane;integral component of membrane
ENSG00000248290	TNXA	tenascin XA (pseudogene)	0.67	0	1.9005	0.59468	0.95373
ENSG00000211721	TRBV6-5	T cell receptor beta variable 6-5	0.67	0	1.9005	0.59468	0.95373	GO:0016020;GO:0005886;GO:0002376;GO:0002250	CC;CC;BP;BP	membrane;plasma membrane;immune system process;adaptive immune response
ENSG00000162843	WDR64	WD repeat domain 64	0.67	0	1.9005	0.59468	0.95373
ENSG00000251128	WWC2-AS1	WWC2 antisense RNA 1	0.67	0	1.9005	0.59468	0.95373
ENSG00000275591	XKR5	XK related 5	0.67	0	1.9005	0.59468	0.95373	GO:0016020;GO:0016021;GO:0016020;GO:0016021	CC;CC;CC;CC	membrane;integral component of membrane;membrane;integral component of membrane
ENSG00000232349	YBX1P7	Y-box binding protein 1 pseudogene 7	0.67	0	1.9005	0.59468	0.95373
ENSG00000271181	Z99916.2	stathmin-like 3 (STMN3) pseudogene	0.67	0	1.9005	0.59468	0.95373
ENSG00000198795	ZNF521	zinc finger protein 521	0.67	0	1.9005	0.59468	0.95373	GO:0003676;GO:0005634;GO:0046872;GO:0003677;GO:0007275;GO:0030154;GO:0005634;GO:0006357;GO:0003677;GO:0000981;GO:0019904;GO:0005634;GO:0048663;GO:0003676;GO:0003676;GO:0003676;GO:0005634;GO:0046872;GO:0003677;GO:0007275;GO:0030154;GO:0005634;GO:0006357;GO:0003677;GO:0000981;GO:0019904;GO:0005634;GO:0003676;GO:0003676;GO:0003676	MF;CC;MF;MF;BP;BP;CC;BP;MF;MF;MF;CC;BP;MF;MF;MF;CC;MF;MF;BP;BP;CC;BP;MF;MF;MF;CC;MF;MF;MF	nucleic acid binding;nucleus;metal ion binding;DNA binding;multicellular organism development;cell differentiation;nucleus;regulation of transcription by RNA polymerase II;DNA binding;DNA-binding transcription factor activity, RNA polymerase II-specific;protein domain specific binding;nucleus;neuron fate commitment;nucleic acid binding;nucleic acid binding;nucleic acid binding;nucleus;metal ion b…
ENSG00000213297	ZNF625-ZNF20	ZNF625-ZNF20 readthrough (NMD candidate)	0.67	0	1.9005	0.59468	0.95373	GO:0003676;GO:0006355;GO:0005622;GO:0003676;GO:0006355;GO:0005622	MF;BP;CC;MF;BP;CC	nucleic acid binding;regulation of transcription, DNA-templated;intracellular;nucleic acid binding;regulation of transcription, DNA-templated;intracellular
ENSG00000196415	PRTN3	proteinase 3	18.35	5.01	1.9	0.0022318	0.021929	GO:0016020;GO:0016787;GO:0005829;GO:0005886;GO:0005886;GO:0005515;GO:0008233;GO:0006508;GO:0006508;GO:0006508;GO:0005576;GO:0004252;GO:0005615;GO:0008236;GO:0045121;GO:0005615;GO:0004252;GO:0005576;GO:0005886;GO:0004252;GO:0004252;GO:0006508;GO:0043547;GO:0005829;GO:0070062;GO:0062023;GO:0005102;GO:0043312;GO:0019899;GO:0004252;GO:0019221;GO:0072672;GO:0035578;GO:0007596;GO:0006509;GO:0030574;GO:…	CC;MF;CC;CC;CC;MF;MF;BP;BP;BP;CC;MF;CC;MF;CC;CC;MF;CC;CC;MF;MF;BP;BP;CC;CC;CC;MF;BP;MF;MF;BP;BP;CC;BP;BP;BP;BP;MF;BP;BP;CC;BP;BP;BP;CC;MF;MF;BP;MF;MF	membrane;hydrolase activity;cytosol;plasma membrane;plasma membrane;protein binding;peptidase activity;proteolysis;proteolysis;proteolysis;extracellular region;serine-type endopeptidase activity;extracellular space;serine-type peptidase activity;membrane raft;extracellular space;serine-type endopeptidase activity;extracellular region;plasma membrane;serine-type endopeptidase activity;serine-type …
ENSG00000272674	PCDHB16	protocadherin beta 16	18	4.85	1.8947	0.002016	0.020113	GO:0016020;GO:0016021;GO:0016021;GO:0005509;GO:0007155;GO:0007156;GO:0005886;GO:0005887;GO:0007155;GO:0007268;GO:0007416;GO:0016339;GO:0016020;GO:0005509;GO:0007155;GO:0007156;GO:0005886	CC;CC;CC;MF;BP;BP;CC;CC;BP;BP;BP;BP;CC;MF;BP;BP;CC	membrane;integral component of membrane;integral component of membrane;calcium ion binding;cell adhesion;homophilic cell adhesion via plasma membrane adhesion molecules;plasma membrane;integral component of plasma membrane;cell adhesion;chemical synaptic transmission;synapse assembly;calcium-dependent cell-cell adhesion via plasma membrane cell adhesion molecules;membrane;calcium ion binding;cell…
ENSG00000184368	MAP7D2	MAP7 domain containing 2	338.75	90.27	1.8915	9.279e-34	1.3097e-31	GO:0000226;GO:0015630;GO:0000226;GO:0015630;GO:0000226;GO:0015630;GO:0000226;GO:0015630;GO:0000226;GO:0015630;GO:0000226;GO:0015630;GO:0000226;GO:0015630;GO:0000226;GO:0015630	BP;CC;BP;CC;BP;CC;BP;CC;BP;CC;BP;CC;BP;CC;BP;CC	microtubule cytoskeleton organization;microtubule cytoskeleton;microtubule cytoskeleton organization;microtubule cytoskeleton;microtubule cytoskeleton organization;microtubule cytoskeleton;microtubule cytoskeleton organization;microtubule cytoskeleton;microtubule cytoskeleton organization;microtubule cytoskeleton;microtubule cytoskeleton organization;microtubule cytoskeleton;microtubule cytoskele…
ENSG00000136859	ANGPTL2	angiopoietin like 2	2.37	0.64	1.8866	0.25804	0.83308	GO:0005515;GO:0005576;GO:0070062;GO:0062023;GO:0007275;GO:0005615;GO:0005102;GO:0005515;GO:0005576;GO:0070062;GO:0062023;GO:0007275;GO:0005615;GO:0005102	MF;CC;CC;CC;BP;CC;MF;MF;CC;CC;CC;BP;CC;MF	protein binding;extracellular region;extracellular exosome;collagen-containing extracellular matrix;multicellular organism development;extracellular space;signaling receptor binding;protein binding;extracellular region;extracellular exosome;collagen-containing extracellular matrix;multicellular organism development;extracellular space;signaling receptor binding
ENSG00000113212	PCDHB7	protocadherin beta 7	7.8	1.97	1.8829	0.05392	0.30692	GO:0016020;GO:0016021;GO:0005509;GO:0007155;GO:0007156;GO:0005886;GO:0005887;GO:0007155	CC;CC;MF;BP;BP;CC;CC;BP	membrane;integral component of membrane;calcium ion binding;cell adhesion;homophilic cell adhesion via plasma membrane adhesion molecules;plasma membrane;integral component of plasma membrane;cell adhesion
ENSG00000227440	ATP5MC1P4	ATP synthase membrane subunit c locus 1 pseudogene 4	2.36	0.64	1.8819	0.26391	0.84226
ENSG00000261740	BOLA2-SMG1P6	BOLA2-SMG1P6 readthrough	2.35	0.64	1.8782	0.28707	0.87876
ENSG00000184792	OSBP2	oxysterol binding protein 2	5.77	1.52	1.878	0.081391	0.41353	GO:0016020;GO:0005515;GO:0006869;GO:0008289;GO:0043231;GO:0005886;GO:0016020;GO:0005829;GO:0008289;GO:0015485;GO:0015485;GO:0015248;GO:0032934;GO:0097038;GO:0015918;GO:0006869;GO:0016020;GO:0005515;GO:0006869;GO:0008289;GO:0043231;GO:0005886;GO:0016020;GO:0005829;GO:0008289;GO:0015485;GO:0015485;GO:0015248;GO:0032934;GO:0097038;GO:0007286;GO:0015918;GO:0097440;GO:0016020;GO:0005515;GO:0006869;GO:…	CC;MF;BP;MF;CC;CC;CC;CC;MF;MF;MF;MF;MF;CC;BP;BP;CC;MF;BP;MF;CC;CC;CC;CC;MF;MF;MF;MF;MF;CC;BP;BP;CC;CC;MF;BP;MF;CC;CC;CC;CC;MF;MF;MF;MF;MF;CC;BP;CC;MF;BP;MF;CC;CC;CC;CC;MF;MF;MF;MF;MF;CC;BP;BP;BP;CC;MF;BP;MF;CC;CC;CC;CC;MF;MF;MF;MF;MF;CC;BP;CC;MF;BP;MF;CC;CC;CC;CC;MF;MF;MF;MF;MF;CC;BP;BP	membrane;protein binding;lipid transport;lipid binding;intracellular membrane-bounded organelle;plasma membrane;membrane;cytosol;lipid binding;cholesterol binding;cholesterol binding;sterol transporter activity;sterol binding;perinuclear endoplasmic reticulum;sterol transport;lipid transport;membrane;protein binding;lipid transport;lipid binding;intracellular membrane-bounded organelle;plasma mem…
ENSG00000089558	KCNH4	potassium voltage-gated channel subfamily H member 4	2.35	0.64	1.877	0.28746	0.87948	GO:0005622;GO:0016020;GO:0016021;GO:0055085;GO:0005216;GO:0006811;GO:0005244;GO:0005249;GO:0005267;GO:0006813;GO:0034765;GO:0071805;GO:0005886;GO:0005887;GO:0000155;GO:0000160;GO:0023014;GO:0042391;GO:0006813;GO:0071805;GO:0008076;GO:0005249;GO:0005249;GO:0005622;GO:0016020;GO:0016021;GO:0055085;GO:0005216;GO:0006811;GO:0005244;GO:0005249;GO:0005267;GO:0006813;GO:0034765;GO:0071805;GO:0005886;GO:…	CC;CC;CC;BP;MF;BP;MF;MF;MF;BP;BP;BP;CC;CC;MF;BP;BP;BP;BP;BP;CC;MF;MF;CC;CC;CC;BP;MF;BP;MF;MF;MF;BP;BP;BP;CC;CC;MF;BP;BP;BP;BP;BP;CC;MF;MF	intracellular;membrane;integral component of membrane;transmembrane transport;ion channel activity;ion transport;voltage-gated ion channel activity;voltage-gated potassium channel activity;potassium channel activity;potassium ion transport;regulation of ion transmembrane transport;potassium ion transmembrane transport;plasma membrane;integral component of plasma membrane;phosphorelay sensor kinas…
ENSG00000230212	AP000688.1	uncharacterized LOC100133286	6.82	1.78	1.8707	0.068827	0.36716
ENSG00000163576	EFHB	EF-hand domain family member B	39.63	10.71	1.8703	5.4883e-06	9.7444e-05	GO:0046872;GO:0005509;GO:0046872;GO:0005509	MF;MF;MF;MF	metal ion binding;calcium ion binding;metal ion binding;calcium ion binding
ENSG00000049323	LTBP1	latent transforming growth factor beta binding protein 1	115.1	31.48	1.8693	3.9967e-14	1.8711e-12	GO:0005509;GO:0005576;GO:0005576;GO:0005515;GO:0044267;GO:0031012;GO:0031012;GO:0043687;GO:0062023;GO:0005788;GO:0005201;GO:0019838;GO:0005576;GO:0035583;GO:0001527;GO:0050431;GO:0005024;GO:0050436;GO:0003281;GO:0007178;GO:0035904;GO:0060976;GO:0031012;GO:0032991;GO:0005509;GO:0005509;GO:0005576;GO:0005576;GO:0005515;GO:0044267;GO:0031012;GO:0031012;GO:0043687;GO:0062023;GO:0005788;GO:0005201;GO:…	MF;CC;CC;MF;BP;CC;CC;BP;CC;CC;MF;MF;CC;BP;CC;MF;MF;MF;BP;BP;BP;BP;CC;CC;MF;MF;CC;CC;MF;BP;CC;CC;BP;CC;CC;MF;MF;CC;BP;CC;MF;MF;MF;BP;CC;MF;CC;CC;MF;BP;CC;CC;BP;CC;CC;MF;MF;CC;BP;CC;MF;MF;MF;BP;CC;MF;MF;MF	calcium ion binding;extracellular region;extracellular region;protein binding;cellular protein metabolic process;extracellular matrix;extracellular matrix;post-translational protein modification;collagen-containing extracellular matrix;endoplasmic reticulum lumen;extracellular matrix structural constituent;growth factor binding;extracellular region;sequestering of TGFbeta in extracellular matrix;…	hsa:4052	hsa04350	TGF-beta signaling pathway
ENSG00000239944	TRBV8-2	T cell receptor beta variable 8-2 (pseudogene)	3.39	0.88	1.8689	0.18375	0.69431
ENSG00000234332	BCAS2P2	BCAS2, pre-mRNA processing factor pseudogene 2	3.72	1.1	1.8607	0.17421	0.67343
ENSG00000211898	IGHD	immunoglobulin heavy constant delta	4.43	1.14	1.8545	0.13837	0.59026	GO:0016020;GO:0016021;GO:0016020;GO:0016021;GO:0005886;GO:0005576;GO:0006955;GO:0002376;GO:0003823;GO:0003823;GO:0002250;GO:0005886;GO:0003823;GO:0034987;GO:0006910;GO:0006911;GO:0006958;GO:0042742;GO:0045087;GO:0050853;GO:0050871;GO:0009897;GO:0042571;GO:0070062;GO:0072562;GO:0050716	CC;CC;CC;CC;CC;CC;BP;BP;MF;MF;BP;CC;MF;MF;BP;BP;BP;BP;BP;BP;BP;CC;CC;CC;CC;BP	membrane;integral component of membrane;membrane;integral component of membrane;plasma membrane;extracellular region;immune response;immune system process;antigen binding;antigen binding;adaptive immune response;plasma membrane;antigen binding;immunoglobulin receptor binding;phagocytosis, recognition;phagocytosis, engulfment;complement activation, classical pathway;defense response to bacterium;i…
ENSG00000236307	EEF1E1P1	eukaryotic translation elongation factor 1 epsilon 1 pseudogene 1	8.13	2.32	1.8329	0.040979	0.24926
ENSG00000196092	PAX5	paired box 5	13.95	3.98	1.8328	0.0088737	0.072484	GO:0005634;GO:0043231;GO:0005829;GO:0005654;GO:0006355;GO:0003677;GO:0001650;GO:0005515;GO:0007275;GO:0030154;GO:0007283;GO:0007399;GO:0000981;GO:0000981;GO:0000981;GO:0005654;GO:0007275;GO:0006366;GO:0009887;GO:0006959;GO:0050855;GO:0000978;GO:0001077;GO:0003700;GO:0000122;GO:0007568;GO:0021670;GO:0021987;GO:0030534;GO:0035914;GO:0045944;GO:0048701;GO:0051573;GO:0005634;GO:0043231;GO:0005829;GO:…	CC;CC;CC;CC;BP;MF;CC;MF;BP;BP;BP;BP;MF;MF;MF;CC;BP;BP;BP;BP;BP;MF;MF;MF;BP;BP;BP;BP;BP;BP;BP;BP;BP;CC;CC;CC;CC;BP;MF;CC;MF;BP;BP;BP;BP;MF;MF;MF;CC;BP;BP;BP;BP;BP;CC;CC;CC;CC;BP;MF;CC;MF;BP;BP;BP;BP;MF;MF;MF;CC;BP;BP;BP;BP;BP;CC;CC;CC;CC;BP;MF;CC;MF;BP;BP;BP;BP;MF;MF;MF;CC;BP;BP;BP;BP;BP;CC;CC;CC;CC;BP;MF;CC;BP;BP;CC;CC;CC;CC;BP;MF;CC;BP;BP;CC;CC;CC;CC;BP;MF;CC;MF;BP;BP;BP;BP;MF;MF;MF;CC;BP;BP;BP;…	nucleus;intracellular membrane-bounded organelle;cytosol;nucleoplasm;regulation of transcription, DNA-templated;DNA binding;fibrillar center;protein binding;multicellular organism development;cell differentiation;spermatogenesis;nervous system development;DNA-binding transcription factor activity, RNA polymerase II-specific;DNA-binding transcription factor activity, RNA polymerase II-specific;DNA…	hsa:5079	hsa05202	Transcriptional misregulation in cancer
ENSG00000135917	SLC19A3	solute carrier family 19 member 3	41.69	12.01	1.8242	6.0795e-06	0.00010726	GO:0016020;GO:0016021;GO:0016021;GO:0090482;GO:0051180;GO:0005886;GO:0005886;GO:0015234;GO:0015888;GO:0055085;GO:0015234;GO:0015234;GO:0015234;GO:0042723;GO:0071934;GO:0071934;GO:0016020;GO:0016021;GO:0090482;GO:0035461;GO:0051180;GO:0016020;GO:0016021;GO:0090482;GO:0035461;GO:0051180;GO:0016020;GO:0016021;GO:0016021;GO:0090482;GO:0051180;GO:0005886;GO:0005886;GO:0015234;GO:0015888;GO:0055085;GO:…	CC;CC;CC;MF;BP;CC;CC;MF;BP;BP;MF;MF;MF;BP;BP;BP;CC;CC;MF;BP;BP;CC;CC;MF;BP;BP;CC;CC;CC;MF;BP;CC;CC;MF;BP;BP;MF;MF;MF;BP;BP;CC;CC;MF;BP;BP;CC;CC;MF;BP;BP;CC;CC;MF;BP;BP;CC;CC;MF;BP;BP;MF;BP;BP;CC;CC;MF;BP;BP;CC;CC;MF;BP;BP;CC;CC;MF;BP;BP;CC;CC;MF;BP;BP	membrane;integral component of membrane;integral component of membrane;vitamin transmembrane transporter activity;vitamin transport;plasma membrane;plasma membrane;thiamine transmembrane transporter activity;thiamine transport;transmembrane transport;thiamine transmembrane transporter activity;thiamine transmembrane transporter activity;thiamine transmembrane transporter activity;thiamine-contain…	hsa:80704	hsa04977	Vitamin digestion and absorption
ENSG00000274750	HIST1H3E	histone cluster 1 H3 family member e	4.77	1.41	1.8197	0.13486	0.58151	GO:0005634;GO:0005634;GO:0005634;GO:0016020;GO:0003677;GO:0046982;GO:0006334;GO:0006334;GO:0000786;GO:0000786;GO:0005694;GO:0005515;GO:0005576;GO:0005634;GO:0005654;GO:0045296;GO:0070062;GO:0044267;GO:0032991;GO:0007596;GO:0038111;GO:0045652;GO:0006335;GO:0000228;GO:0060964;GO:0000183;GO:0045814;GO:0051290;GO:0006334;GO:0031492;GO:0000786;GO:0000788;GO:0006325;GO:0032200;GO:0060968;GO:0005634;GO:…	CC;CC;CC;CC;MF;MF;BP;BP;CC;CC;CC;MF;CC;CC;CC;MF;CC;BP;CC;BP;BP;BP;BP;CC;BP;BP;BP;BP;BP;MF;CC;CC;BP;BP;BP;CC;CC;CC;CC;MF;MF;BP;BP;CC;CC;CC;MF;CC;CC;CC;MF;CC;BP;CC;BP;BP;BP;BP;CC;BP;BP;BP;BP;BP;MF;CC;CC;BP;BP;BP	nucleus;nucleus;nucleus;membrane;DNA binding;protein heterodimerization activity;nucleosome assembly;nucleosome assembly;nucleosome;nucleosome;chromosome;protein binding;extracellular region;nucleus;nucleoplasm;cadherin binding;extracellular exosome;cellular protein metabolic process;protein-containing complex;blood coagulation;interleukin-7-mediated signaling pathway;regulation of megakaryocyte …	hsa:8353;hsa:8353;hsa:8353;hsa:8353;hsa:8353	hsa04613;hsa05034;hsa05131;hsa05202;hsa05322	Neutrophil extracellular trap formation ;Alcoholism ;Shigellosis ;Transcriptional misregulation in cancer ;Systemic lupus erythematosus
ENSG00000262209	PCDHGB3	protocadherin gamma subfamily B, 3	4.44	1.22	1.8167	0.15684	0.63769	GO:0016020;GO:0016021;GO:0005509;GO:0007155;GO:0007156;GO:0005886;GO:0005887;GO:0007155;GO:0016020;GO:0016021;GO:0005509;GO:0007155;GO:0007156;GO:0005886;GO:0005887;GO:0007155	CC;CC;MF;BP;BP;CC;CC;BP;CC;CC;MF;BP;BP;CC;CC;BP	membrane;integral component of membrane;calcium ion binding;cell adhesion;homophilic cell adhesion via plasma membrane adhesion molecules;plasma membrane;integral component of plasma membrane;cell adhesion;membrane;integral component of membrane;calcium ion binding;cell adhesion;homophilic cell adhesion via plasma membrane adhesion molecules;plasma membrane;integral component of plasma membrane;c…
ENSG00000261559	FSCN1P1	fascin actin-bundling protein 1 pseudogene 1	3.39	0.96	1.8131	0.19405	0.71646
ENSG00000225193	RPS12P26	ribosomal protein S12 pseudogene 26	7.07	2.11	1.8109	0.07728	0.3984
ENSG00000188385	JAKMIP3	Janus kinase and microtubule interacting protein 3	3.37	0.96	1.8098	0.19895	0.72712	GO:0005794;GO:0008017;GO:0019900	CC;MF;MF	Golgi apparatus;microtubule binding;kinase binding
ENSG00000176728	TTTY14	testis-specific transcript, Y-linked 14	6.8	1.94	1.8094	0.066164	0.35727
ENSG00000101605	MYOM1	myomesin 1	2.39	0.72	1.8055	0.29965	0.89513	GO:0005737;GO:0042803;GO:0005515;GO:0042802;GO:0051015;GO:0032982;GO:0031430;GO:0031430;GO:0031430;GO:0030018;GO:0008307;GO:0045214;GO:0008307;GO:0051371;GO:0030240;GO:0030241;GO:0048739;GO:0055003;GO:0055008;GO:0005865;GO:0019900;GO:0010628;GO:0010628;GO:0042803;GO:0002074;GO:0006936;GO:0010737;GO:0050714;GO:0050714;GO:0005863;GO:0030017;GO:0005737;GO:0042803;GO:0005515;GO:0042802;GO:0051015;GO:…	CC;MF;MF;MF;MF;CC;CC;CC;CC;CC;MF;BP;MF;MF;BP;BP;BP;BP;BP;CC;MF;BP;BP;MF;BP;BP;BP;BP;BP;CC;CC;CC;MF;MF;MF;MF;CC;CC;CC;CC;CC;MF;BP;MF;MF;BP;BP;BP;BP;BP;CC;MF;BP;BP;BP;BP;BP;CC	cytoplasm;protein homodimerization activity;protein binding;identical protein binding;actin filament binding;myosin filament;M band;M band;M band;Z disc;structural constituent of muscle;sarcomere organization;structural constituent of muscle;muscle alpha-actinin binding;skeletal muscle thin filament assembly;skeletal muscle myosin thick filament assembly;cardiac muscle fiber development;cardiac m…
ENSG00000213026	CFL1P4	cofilin 1 pseudogene 4	2.39	0.72	1.8054	0.2997	0.89521
ENSG00000140835	CHST4	carbohydrate sulfotransferase 4	18.63	5.16	1.8052	0.0026357	0.025377	GO:0016020;GO:0016021;GO:0016740;GO:0005794;GO:0005975;GO:0000139;GO:0006954;GO:0008146;GO:0005802;GO:0005802;GO:0006955;GO:0007267;GO:0007155;GO:0008146;GO:0000139;GO:0016266;GO:0001517;GO:0006044;GO:0006790;GO:0006790;GO:0006044;GO:0031228;GO:0001517;GO:0001517;GO:0006477;GO:0006477;GO:0016020;GO:0016021;GO:0016740;GO:0005794;GO:0005975;GO:0000139;GO:0006954;GO:0008146;GO:0005802;GO:0005802;GO:…	CC;CC;MF;CC;BP;CC;BP;MF;CC;CC;BP;BP;BP;MF;CC;BP;MF;BP;BP;BP;BP;CC;MF;MF;BP;BP;CC;CC;MF;CC;BP;CC;BP;MF;CC;CC;BP;BP;BP;MF;CC;BP;MF;BP;BP;BP;BP;CC;MF;MF;BP;BP	membrane;integral component of membrane;transferase activity;Golgi apparatus;carbohydrate metabolic process;Golgi membrane;inflammatory response;sulfotransferase activity;trans-Golgi network;trans-Golgi network;immune response;cell-cell signaling;cell adhesion;sulfotransferase activity;Golgi membrane;O-glycan processing;N-acetylglucosamine 6-O-sulfotransferase activity;N-acetylglucosamine metabol…	hsa:10164	hsa00533	Glycosaminoglycan biosynthesis - keratan sulfate
ENSG00000127241	MASP1	mannan binding lectin serine peptidase 1	5.42	1.49	1.8029	0.11315	0.51938	GO:0046872;GO:0005829;GO:0005654;GO:0016787;GO:0005509;GO:0042803;GO:0008233;GO:0008233;GO:0006508;GO:0005576;GO:0004252;GO:0005615;GO:0008236;GO:0005509;GO:0002376;GO:0045087;GO:0005615;GO:0004252;GO:0006898;GO:0006956;GO:0005576;GO:0004252;GO:0005515;GO:0048306;GO:0004252;GO:0001867;GO:0001867;GO:0001867;GO:0001867;GO:0046872;GO:0005829;GO:0005654;GO:0016787;GO:0005509;GO:0042803;GO:0008233;GO:…	MF;CC;CC;MF;MF;MF;MF;MF;BP;CC;MF;CC;MF;MF;BP;BP;CC;MF;BP;BP;CC;MF;MF;MF;MF;BP;BP;BP;BP;MF;CC;CC;MF;MF;MF;MF;MF;BP;CC;MF;CC;MF;MF;BP;BP;CC;MF;BP;BP;CC;MF;MF;MF;MF;BP;BP;BP;BP;CC;MF;CC;CC;MF;MF;MF;MF;MF;BP;CC;MF;CC;MF;MF;BP;BP;CC;MF;BP;BP;CC;MF;MF;MF;MF;BP;BP;BP;BP;MF;CC;CC;MF;MF;MF;MF;MF;BP;CC;MF;CC;MF;MF;BP;BP;CC;MF;BP;BP;CC;MF;MF;MF;MF;BP;BP;BP;BP;CC;CC;MF;MF	metal ion binding;cytosol;nucleoplasm;hydrolase activity;calcium ion binding;protein homodimerization activity;peptidase activity;peptidase activity;proteolysis;extracellular region;serine-type endopeptidase activity;extracellular space;serine-type peptidase activity;calcium ion binding;immune system process;innate immune response;extracellular space;serine-type endopeptidase activity;receptor-me…	hsa:5648;hsa:5648;hsa:5648	hsa04610;hsa05150;hsa05171	Complement and coagulation cascades ;Staphylococcus aureus infection ;Coronavirus disease - COVID-19
ENSG00000179846	NKPD1	NTPase KAP family P-loop domain containing 1	4.38	1.22	1.801	0.15008	0.62069	GO:0016020;GO:0016021;GO:0016020;GO:0016021	CC;CC;CC;CC	membrane;integral component of membrane;membrane;integral component of membrane
ENSG00000120162	MOB3B	MOB kinase activator 3B	3.39	0.99	1.7959	0.20464	0.7393	GO:0046872;GO:0005515	MF;MF	metal ion binding;protein binding
ENSG00000184347	SLIT3	slit guidance ligand 3	2.37	0.72	1.7939	0.31572	0.91918	GO:0060412;GO:0005509;GO:0005739;GO:0005576;GO:0007275;GO:0005615;GO:0030154;GO:0005509;GO:0007399;GO:0007411;GO:0030308;GO:0048495;GO:0003180;GO:0048846;GO:0050919;GO:0003181;GO:0032870;GO:0035385;GO:0051414;GO:0061364;GO:0070100;GO:0060412;GO:0005509;GO:0005739;GO:0005576;GO:0007275;GO:0005615;GO:0030154;GO:0005509;GO:0007399;GO:0007411;GO:0030308;GO:0048495;GO:0003180;GO:0048846;GO:0050919;GO:…	BP;MF;CC;CC;BP;CC;BP;MF;BP;BP;BP;MF;BP;BP;BP;BP;BP;BP;BP;BP;BP;BP;MF;CC;CC;BP;CC;BP;MF;BP;BP;BP;MF;BP;BP;BP;BP;BP;BP;BP;BP;BP;BP;BP;BP;BP;BP;BP;BP;CC;MF;CC	ventricular septum morphogenesis;calcium ion binding;mitochondrion;extracellular region;multicellular organism development;extracellular space;cell differentiation;calcium ion binding;nervous system development;axon guidance;negative regulation of cell growth;Roundabout binding;aortic valve morphogenesis;axon extension involved in axon guidance;negative chemotaxis;atrioventricular valve morphogen…	hsa:6586	hsa04360	Axon guidance
ENSG00000129159	KCNC1	potassium voltage-gated channel subfamily C member 1	3.37	0.99	1.7907	0.19849	0.72596	GO:0016020;GO:0016021;GO:0055085;GO:0005216;GO:0006811;GO:0005244;GO:0005249;GO:0005267;GO:0006813;GO:0034765;GO:0051260;GO:0071805;GO:0071805;GO:0008076;GO:0005886;GO:0099505;GO:0005886;GO:0008076;GO:0016021;GO:0043025;GO:0030424;GO:0006813;GO:0071805;GO:0008076;GO:0005249;GO:0005251;GO:0008076;GO:0008076;GO:0051262;GO:0005251;GO:0032809;GO:0032590;GO:0005249;GO:0032809;GO:0016020;GO:0016021;GO:…	CC;CC;BP;MF;BP;MF;MF;MF;BP;BP;BP;BP;BP;CC;CC;BP;CC;CC;CC;CC;CC;BP;BP;CC;MF;MF;CC;CC;BP;MF;CC;CC;MF;CC;CC;CC;BP;MF;BP;MF;MF;MF;BP;BP;BP;BP;BP;CC;CC;BP;CC;CC;CC;CC;CC;BP;BP;CC;MF;MF;CC;CC;BP;MF;CC;CC;MF;CC;MF;MF;MF;MF;BP;BP;BP;BP;BP;BP;BP;BP;BP;BP;BP;BP;BP;BP;BP;CC;CC;CC;CC;CC;CC;CC;CC;CC;CC;CC;CC;BP;MF;BP;MF;MF;MF;BP;BP;BP;CC;CC;CC;BP;MF;BP;MF;MF;BP;BP;CC;CC;CC;BP;MF;BP;MF;MF;BP;BP;CC;MF;BP;CC;BP;…	membrane;integral component of membrane;transmembrane transport;ion channel activity;ion transport;voltage-gated ion channel activity;voltage-gated potassium channel activity;potassium channel activity;potassium ion transport;regulation of ion transmembrane transport;protein homooligomerization;potassium ion transmembrane transport;potassium ion transmembrane transport;voltage-gated potassium cha…
ENSG00000232553	CLK2P1	CDC like kinase 2, pseudogene 1	3.06	0.8	1.7905	0.23911	0.80723
ENSG00000198910	L1CAM	L1 cell adhesion molecule	189.45	54.25	1.7889	1.611e-20	1.1968e-18	GO:0016020;GO:0016021;GO:0007155;GO:0005886;GO:0005886;GO:0042995;GO:0007275;GO:0030154;GO:0009986;GO:0009986;GO:0005925;GO:0030425;GO:0050900;GO:0005886;GO:0007399;GO:0005886;GO:0030424;GO:0030424;GO:0045773;GO:0030426;GO:0044295;GO:0016477;GO:0062023;GO:0043025;GO:0030424;GO:0007399;GO:0007155;GO:0019904;GO:0007411;GO:0050808;GO:0007411;GO:0031175;GO:0007160;GO:0005515;GO:0043025;GO:0007156;GO:…	CC;CC;BP;CC;CC;CC;BP;BP;CC;CC;CC;CC;BP;CC;BP;CC;CC;CC;BP;CC;CC;BP;CC;CC;CC;BP;BP;MF;BP;BP;BP;BP;BP;MF;CC;BP;MF;BP;BP;BP;CC;CC;BP;CC;CC;CC;BP;BP;CC;CC;CC;CC;BP;CC;BP;CC;CC;CC;BP;CC;CC;BP;CC;CC;CC;BP;BP;MF;BP;BP;BP;BP;BP;MF;CC;BP;MF;BP;BP;BP;CC;CC;BP;CC;CC;CC;BP;BP;CC;CC;CC;CC;BP;CC;BP;CC;CC;CC;BP;CC;CC;BP;CC;CC;CC;BP;BP;MF;BP;BP;BP;BP;BP;MF;CC;BP;MF;BP;BP;BP;CC;CC;BP;CC;CC;CC;BP;BP;CC;CC;CC;CC;BP;…	membrane;integral component of membrane;cell adhesion;plasma membrane;plasma membrane;cell projection;multicellular organism development;cell differentiation;cell surface;cell surface;focal adhesion;dendrite;leukocyte migration;plasma membrane;nervous system development;plasma membrane;axon;axon;positive regulation of axon extension;growth cone;axonal growth cone;cell migration;collagen-containin…	hsa:3897;hsa:3897	hsa04360;hsa04514	Axon guidance ;Cell adhesion molecules
ENSG00000187098	MITF	melanogenesis associated transcription factor	8.83	2.56	1.7835	0.05656	0.31756	GO:0030336;GO:0005634;GO:0005634;GO:0005634;GO:0046983;GO:0006355;GO:0006366;GO:0006357;GO:0003677;GO:0003700;GO:0006355;GO:0006355;GO:0007275;GO:0045893;GO:0045893;GO:0005515;GO:0000981;GO:0000981;GO:0000981;GO:0000978;GO:0045944;GO:0005654;GO:0032991;GO:0045944;GO:0000122;GO:0070888;GO:0010628;GO:0010628;GO:0001077;GO:0001077;GO:0001227;GO:0065003;GO:0000978;GO:0000981;GO:0001077;GO:0003682;GO:…	BP;CC;CC;CC;MF;BP;BP;BP;MF;MF;BP;BP;BP;BP;BP;MF;MF;MF;MF;MF;BP;CC;CC;BP;BP;MF;BP;BP;MF;MF;MF;BP;MF;MF;MF;MF;MF;MF;BP;BP;BP;BP;BP;BP;BP;BP;BP;BP;BP;BP;BP;BP;BP;BP;BP;BP;BP;BP;BP;CC;CC;CC;MF;BP;BP;BP;MF;MF;BP;BP;BP;BP;BP;MF;MF;MF;MF;MF;BP;CC;CC;BP;BP;MF;BP;BP;MF;MF;MF;BP;BP;BP;BP;BP;BP;CC;CC;CC;MF;BP;BP;BP;MF;MF;BP;BP;BP;BP;BP;MF;MF;MF;MF;MF;BP;CC;CC;BP;BP;MF;BP;BP;MF;MF;MF;BP;BP;BP;BP;BP;MF;BP;BP;…	negative regulation of cell migration;nucleus;nucleus;nucleus;protein dimerization activity;regulation of transcription, DNA-templated;transcription by RNA polymerase II;regulation of transcription by RNA polymerase II;DNA binding;DNA-binding transcription factor activity;regulation of transcription, DNA-templated;regulation of transcription, DNA-templated;multicellular organism development;posit…	hsa:4286;hsa:4286;hsa:4286;hsa:4286;hsa:4286;hsa:4286	hsa04137;hsa04380;hsa04916;hsa05200;hsa05202;hsa05218	Mitophagy - animal ;Osteoclast differentiation ;Melanogenesis ;Pathways in cancer ;Transcriptional misregulation in cancer ;Melanoma
ENSG00000166501	PRKCB	protein kinase C beta	2.03	0.53	1.7831	0.3319	0.93976	GO:0042953;GO:0005634;GO:0005634;GO:0005737;GO:0005737;GO:0016020;GO:0008270;GO:0046872;GO:0000166;GO:0004672;GO:0004674;GO:0005524;GO:0006468;GO:0005829;GO:0005654;GO:0016740;GO:0016301;GO:0016310;GO:0006325;GO:0035556;GO:0005886;GO:0005515;GO:1903508;GO:0006915;GO:0004697;GO:0030374;GO:0002376;GO:0002250;GO:0005886;GO:0004674;GO:0035556;GO:0018105;GO:0005654;GO:0005829;GO:0070062;GO:0003682;GO:…	BP;CC;CC;CC;CC;CC;MF;MF;MF;MF;MF;MF;BP;CC;CC;MF;MF;BP;BP;BP;CC;MF;BP;BP;MF;MF;BP;BP;CC;MF;BP;BP;CC;CC;CC;MF;BP;BP;BP;MF;MF;BP;BP;BP;MF;BP;BP;BP;BP;MF;MF;MF;BP;BP;MF;MF;BP;BP;BP;BP;BP;CC;CC;CC;CC;CC;MF;MF;MF;MF;MF;MF;BP;CC;CC;MF;MF;BP;BP;BP;CC;MF;BP;BP;MF;MF;BP;BP;CC;MF;BP;BP;CC;CC;CC;MF;BP;BP;BP;MF;MF;BP;BP;BP;MF;BP;BP;BP;BP;MF;MF;MF;BP;BP;MF;MF;BP;BP;BP;BP;BP;CC;CC;CC;CC;CC;MF;MF;MF;MF;MF;MF;BP;…	lipoprotein transport;nucleus;nucleus;cytoplasm;cytoplasm;membrane;zinc ion binding;metal ion binding;nucleotide binding;protein kinase activity;protein serine/threonine kinase activity;ATP binding;protein phosphorylation;cytosol;nucleoplasm;transferase activity;kinase activity;phosphorylation;chromatin organization;intracellular signal transduction;plasma membrane;protein binding;positive regula…	hsa:5579;hsa:5579;hsa:5579;hsa:5579;hsa:5579;hsa:5579;hsa:5579;hsa:5579;hsa:5579;hsa:5579;hsa:5579;hsa:5579;hsa:5579;hsa:5579;hsa:5579;hsa:5579;hsa:5579;hsa:5579;hsa:5579;hsa:5579;hsa:5579;hsa:5579;hsa:5579;hsa:5579;hsa:5579;hsa:5579;hsa:5579;hsa:5579;hsa:5579;hsa:5579;hsa:5579;hsa:5579;hsa:5579;hsa:5579;hsa:5579;hsa:5579;hsa:5579;hsa:5579;hsa:5579;hsa:5579;hsa:5579;hsa:5579;hsa:5579;hsa:5579;hsa…	hsa01521;hsa04010;hsa04012;hsa04014;hsa04015;hsa04020;hsa04062;hsa04064;hsa04066;hsa04070;hsa04071;hsa04150;hsa04270;hsa04310;hsa04370;hsa04510;hsa04540;hsa04613;hsa04650;hsa04662;hsa04666;hsa04670;hsa04713;hsa04720;hsa04723;hsa04724;hsa04725;hsa04726;hsa04727;hsa04728;hsa04730;hsa04750;hsa04911;hsa04912;hsa04916;hsa04918;hsa04919;hsa04921;hsa04925;hsa04928;hsa04929;hsa04931;hsa04933;hsa04935;hsa…	EGFR tyrosine kinase inhibitor resistance ;MAPK signaling pathway ;ErbB signaling pathway ;Ras signaling pathway ;Rap1 signaling pathway ;Calcium signaling pathway ;Chemokine signaling pathway ;NF-kappa B signaling pathway ;HIF-1 signaling pathway ;Phosphatidylinositol signaling system ;Sphingolipid signaling pathway ;mTOR signaling pathway ;Vascular smooth muscle contraction ;Wnt signaling pathw…
ENSG00000201684	RN7SKP239	RNA, 7SK small nuclear pseudogene 239	2.03	0.53	1.7831	0.3319	0.93976
ENSG00000230314	ELOVL2-AS1	ELOVL2 antisense RNA 1	3.39	1.02	1.781	0.20396	0.738
ENSG00000067840	PDZD4	PDZ domain containing 4	2.02	0.53	1.7806	0.33988	0.94966	GO:0005737;GO:0061630;GO:0005938;GO:0016567;GO:0005737;GO:0061630;GO:0005938;GO:0016567;GO:0005515	CC;MF;CC;BP;CC;MF;CC;BP;MF	cytoplasm;ubiquitin protein ligase activity;cell cortex;protein ubiquitination;cytoplasm;ubiquitin protein ligase activity;cell cortex;protein ubiquitination;protein binding
ENSG00000179277	MEIS3P1	Meis homeobox 3 pseudogene 1	9.82	2.82	1.7787	0.033994	0.21516
ENSG00000155875	SAXO1	stabilizer of axonemal microtubules 1	3.38	1.02	1.7763	0.21492	0.75991	GO:0005737;GO:0031514;GO:0031514;GO:0005856;GO:0042995;GO:0005515;GO:0008017;GO:0008017;GO:0005815;GO:0036064;GO:0005929;GO:0036064;GO:0031514;GO:0050821;GO:0030030;GO:0005814;GO:0005814;GO:0008017;GO:0036126;GO:0005814;GO:0005856;GO:0045724;GO:0036126;GO:0070417;GO:0005879;GO:0034453;GO:0005879;GO:0009631;GO:0008017;GO:0008017	CC;CC;CC;CC;CC;MF;MF;MF;CC;CC;CC;CC;CC;BP;BP;CC;CC;MF;CC;CC;CC;BP;CC;BP;CC;BP;CC;BP;MF;MF	cytoplasm;motile cilium;motile cilium;cytoskeleton;cell projection;protein binding;microtubule binding;microtubule binding;microtubule organizing center;ciliary basal body;cilium;ciliary basal body;motile cilium;protein stabilization;cell projection organization;centriole;centriole;microtubule binding;sperm flagellum;centriole;cytoskeleton;positive regulation of cilium assembly;sperm flagellum;ce…
ENSG00000182366	FAM87A	family with sequence similarity 87 member A	2.37	0.75	1.772	0.30278	0.90087
ENSG00000159224	GIP	gastric inhibitory polypeptide	5.75	1.76	1.7711	0.11026	0.51042	GO:0010469;GO:0005576;GO:0005515;GO:0005179;GO:0050796;GO:0005576;GO:0007186;GO:0007165;GO:0034774;GO:0005788;GO:0050796;GO:0005179;GO:0005102;GO:0007565;GO:0007613;GO:0008344;GO:0009743;GO:0009749;GO:0010269;GO:0010447;GO:0010828;GO:0014070;GO:0019233;GO:0031018;GO:0031667;GO:0032024;GO:0033993;GO:0035640;GO:0042304;GO:0042493;GO:0042594;GO:0043200;GO:0043434;GO:0043950;GO:0048678;GO:0050806;GO:…	BP;CC;MF;MF;BP;CC;BP;BP;CC;CC;BP;MF;MF;BP;BP;BP;BP;BP;BP;BP;BP;BP;BP;BP;BP;BP;BP;BP;BP;BP;BP;BP;BP;BP;BP;BP;BP;BP;BP;BP;CC;CC;CC	regulation of signaling receptor activity;extracellular region;protein binding;hormone activity;regulation of insulin secretion;extracellular region;G protein-coupled receptor signaling pathway;signal transduction;secretory granule lumen;endoplasmic reticulum lumen;regulation of insulin secretion;hormone activity;signaling receptor binding;female pregnancy;memory;adult locomotory behavior;respons…	hsa:2695;hsa:2695;hsa:2695	hsa04024;hsa04080;hsa04911	cAMP signaling pathway ;Neuroactive ligand-receptor interaction ;Insulin secretion
ENSG00000145423	SFRP2	secreted frizzled related protein 2	61.42	18.03	1.7689	9.1897e-08	2.1709e-06	GO:0005615;GO:0045766;GO:0008285;GO:0043065;GO:0045944;GO:0003151;GO:0090263;GO:0010469;GO:0005576;GO:0007275;GO:0016055;GO:0005615;GO:0030154;GO:0005615;GO:0008047;GO:0017147;GO:0048018;GO:0061133;GO:0001569;GO:0001756;GO:0001843;GO:0002063;GO:0006915;GO:0007584;GO:0008284;GO:0008584;GO:0009952;GO:0010629;GO:0010667;GO:0010950;GO:0010975;GO:0021915;GO:0030111;GO:0030178;GO:0030199;GO:0030307;GO:…	CC;BP;BP;BP;BP;BP;BP;BP;CC;BP;BP;CC;BP;CC;MF;MF;MF;MF;BP;BP;BP;BP;BP;BP;BP;BP;BP;BP;BP;BP;BP;BP;BP;BP;BP;BP;BP;BP;BP;BP;BP;BP;BP;BP;BP;BP;BP;BP;BP;BP;BP;BP;BP;BP;BP;BP;BP;BP;BP;BP;BP;BP;BP;BP;BP;BP;BP;BP;BP;BP;CC;BP;BP;BP;MF;BP;MF;BP;CC;BP;BP;BP;BP;BP;BP;BP;BP;MF;BP;BP;BP;BP;BP;BP;BP;BP;BP;MF;MF;BP;BP;BP;BP;BP	extracellular space;positive regulation of angiogenesis;negative regulation of cell proliferation;positive regulation of apoptotic process;positive regulation of transcription by RNA polymerase II;outflow tract morphogenesis;positive regulation of canonical Wnt signaling pathway;regulation of signaling receptor activity;extracellular region;multicellular organism development;Wnt signaling pathway…	hsa:6423	hsa04310	Wnt signaling pathway
ENSG00000234354	RPS26P47	ribosomal protein S26 pseudogene 47	4.44	1.33	1.758	0.1484	0.61616
ENSG00000258777	HIF1A-AS1	HIF1A antisense RNA 1	4.43	1.33	1.756	0.14345	0.60333
ENSG00000232549	SRD5A1P1	steroid 5 alpha-reductase 1 pseudogene 1	3.41	1.07	1.746	0.21092	0.75157
ENSG00000079102	RUNX1T1	RUNX1 translocation partner 1	21.36	6.32	1.7435	0.0017449	0.0177	GO:0005634;GO:0046872;GO:0005654;GO:0006355;GO:0003677;GO:0003700;GO:0003714;GO:0005515;GO:0045892;GO:0005634;GO:0003714;GO:0003714;GO:0045892;GO:0045892;GO:0016363;GO:0003700;GO:0045599;GO:0006091;GO:0005634;GO:0046872;GO:0005654;GO:0006355;GO:0003677;GO:0003700;GO:0003714;GO:0005515;GO:0045892;GO:0005634;GO:0003714;GO:0003714;GO:0045892;GO:0045892;GO:0016363;GO:0003700;GO:0045599;GO:0006091;GO:…	CC;MF;CC;BP;MF;MF;MF;MF;BP;CC;MF;MF;BP;BP;CC;MF;BP;BP;CC;MF;CC;BP;MF;MF;MF;MF;BP;CC;MF;MF;BP;BP;CC;MF;BP;BP;CC;MF;CC;BP;MF;MF;MF;MF;BP;CC;MF;MF;BP;BP;CC;MF;BP;BP;CC;MF;CC;BP;MF;MF;MF;MF;BP;CC;MF;MF;BP;BP;CC;MF;BP;BP;CC;MF;CC;BP;MF;MF;MF;MF;BP;CC;MF;MF;BP;BP;CC;MF;BP;BP;CC;MF;CC;BP;MF;MF;MF;MF;BP;CC;MF;MF;BP;BP;CC;MF;BP;BP;MF;BP;BP;MF;MF;BP;BP;MF;MF;BP;BP;MF;MF;BP;BP;MF;MF;BP;BP;MF;MF;BP;BP;MF;MF;…	nucleus;metal ion binding;nucleoplasm;regulation of transcription, DNA-templated;DNA binding;DNA-binding transcription factor activity;transcription corepressor activity;protein binding;negative regulation of transcription, DNA-templated;nucleus;transcription corepressor activity;transcription corepressor activity;negative regulation of transcription, DNA-templated;negative regulation of transcri…	hsa:862;hsa:862;hsa:862	hsa05200;hsa05202;hsa05221	Pathways in cancer ;Transcriptional misregulation in cancer ;Acute myeloid leukemia
ENSG00000162913	OBSCN-AS1	OBSCN antisense RNA 1	4.39	1.36	1.734	0.15191	0.6254
ENSG00000175785	PRIMA1	proline rich membrane anchor 1	50.76	15.16	1.7294	1.7393e-06	3.3653e-05	GO:0016020;GO:0016021;GO:0005886;GO:0030054;GO:0045202;GO:0042135;GO:0016020;GO:0016021;GO:0005886;GO:0030054;GO:0045202;GO:0042135;GO:0016020;GO:0016021;GO:0005886;GO:0030054;GO:0045202;GO:0042135;GO:0016020;GO:0016021;GO:0005886;GO:0030054;GO:0045202;GO:0042135	CC;CC;CC;CC;CC;BP;CC;CC;CC;CC;CC;BP;CC;CC;CC;CC;CC;BP;CC;CC;CC;CC;CC;BP	membrane;integral component of membrane;plasma membrane;cell junction;synapse;neurotransmitter catabolic process;membrane;integral component of membrane;plasma membrane;cell junction;synapse;neurotransmitter catabolic process;membrane;integral component of membrane;plasma membrane;cell junction;synapse;neurotransmitter catabolic process;membrane;integral component of membrane;plasma membrane;cell…
ENSG00000164627	KIF6	kinesin family member 6	3.37	1.1	1.7196	0.21736	0.76527	GO:0000166;GO:0005524;GO:0003777;GO:0008017;GO:0005874;GO:0007018;GO:0005737;GO:0000166;GO:0005524;GO:0003777;GO:0005856;GO:0005515;GO:0008017;GO:0005874;GO:0007018;GO:0005874;GO:0016887;GO:0008017;GO:0003777;GO:0007018;GO:0005871;GO:0001673;GO:0003777;GO:0007018;GO:0005737;GO:0000166;GO:0005524;GO:0003777;GO:0005856;GO:0005515;GO:0008017;GO:0005874;GO:0007018;GO:0005874;GO:0016887;GO:0008017;GO:…	MF;MF;MF;MF;CC;BP;CC;MF;MF;MF;CC;MF;MF;CC;BP;CC;MF;MF;MF;BP;CC;CC;MF;BP;CC;MF;MF;MF;CC;MF;MF;CC;BP;CC;MF;MF;MF;BP;CC;MF;MF;MF;MF;BP;MF;BP	nucleotide binding;ATP binding;microtubule motor activity;microtubule binding;microtubule;microtubule-based movement;cytoplasm;nucleotide binding;ATP binding;microtubule motor activity;cytoskeleton;protein binding;microtubule binding;microtubule;microtubule-based movement;microtubule;ATPase activity;microtubule binding;microtubule motor activity;microtubule-based movement;kinesin complex;male ger…
ENSG00000175084	DES	desmin	7.15	2.1	1.7145	0.091202	0.44753	GO:0005634;GO:0005634;GO:0005737;GO:0016020;GO:0005198;GO:0045111;GO:0005886;GO:0005515;GO:0005882;GO:0042802;GO:0005829;GO:0070062;GO:0042383;GO:0042383;GO:0030018;GO:0030018;GO:0006936;GO:0014704;GO:0005200;GO:0007010;GO:0030049;GO:0045109;GO:0008016;GO:0008092;GO:0005882;GO:0097512;GO:0005856;GO:0005911;GO:0005916;GO:0031594;GO:0043292	CC;CC;CC;CC;MF;CC;CC;MF;CC;MF;CC;CC;CC;CC;CC;CC;BP;CC;MF;BP;BP;BP;BP;MF;CC;CC;CC;CC;CC;CC;CC	nucleus;nucleus;cytoplasm;membrane;structural molecule activity;intermediate filament cytoskeleton;plasma membrane;protein binding;intermediate filament;identical protein binding;cytosol;extracellular exosome;sarcolemma;sarcolemma;Z disc;Z disc;muscle contraction;intercalated disc;structural constituent of cytoskeleton;cytoskeleton organization;muscle filament sliding;intermediate filament organi…	hsa:1674;hsa:1674;hsa:1674	hsa05410;hsa05412;hsa05414	Hypertrophic cardiomyopathy ;Arrhythmogenic right ventricular cardiomyopathy ;Dilated cardiomyopathy
ENSG00000122375	OPN4	opsin 4	12.23	3.59	1.7123	0.024105	0.16413	GO:0016020;GO:0016021;GO:0016021;GO:0004930;GO:0007186;GO:0007601;GO:0005886;GO:0007165;GO:0048511;GO:0050896;GO:0007186;GO:0005887;GO:0009881;GO:0018298;GO:0007186;GO:0007602;GO:0007602;GO:0008020;GO:0007602;GO:0009584;GO:0071482;GO:0042752;GO:0097381;GO:0005502;GO:0008020;GO:0016020;GO:0016021;GO:0004930;GO:0007186;GO:0007601;GO:0007165;GO:0050896;GO:0009881;GO:0018298;GO:0007602;GO:0016020;GO:…	CC;CC;CC;MF;BP;BP;CC;BP;BP;BP;BP;CC;MF;BP;BP;BP;BP;MF;BP;BP;BP;BP;CC;MF;MF;CC;CC;MF;BP;BP;BP;BP;MF;BP;BP;CC;CC;CC;MF;BP;BP;CC;BP;BP;BP;BP;CC;MF;BP;BP;BP;BP;MF;BP;BP;BP;BP;CC;MF;MF;MF;BP	membrane;integral component of membrane;integral component of membrane;G protein-coupled receptor activity;G protein-coupled receptor signaling pathway;visual perception;plasma membrane;signal transduction;rhythmic process;response to stimulus;G protein-coupled receptor signaling pathway;integral component of plasma membrane;photoreceptor activity;protein-chromophore linkage;G protein-coupled rec…
ENSG00000278189	RNA5-8SN2	RNA, 5.8S ribosomal N2	16.19	5.07	1.7032	0.024189	0.16462
ENSG00000227145	IL21-AS1	IL21 antisense RNA 1	3.04	0.91	1.6994	0.2401	0.80746
[truncated: 2,789 more rows]
