# Supplementary material for: SF3B4 promotes Twist1 expression and clear cell renal cell carcinoma progression by facilitating the export of KLF 16 mRNA from the nucleus to the cytoplasm
Source: Cell Death Dis. 2023 Jan 13;14(1):26. doi: 10.1038/s41419-022-05534-w (PMC9839716; doi:10.1038/s41419-022-05534-w)
Supplement: Supplementary file 6 — Supplementary table 3 [file 41419_2022_5534_MOESM6_ESM.xlsx]

## Sheet: Sheet1
co-expression genes with SF3B4 in renal cancer
Genes	PearsonCC
PFDN2	0.74
RAVER1	0.68
EIF5A	0.62
SCNM1	0.62
KRTCAP2	0.62
PELP1	0.61
DDX39	0.61
TRAPPC1	0.6
PFN1	0.59
FAM71D	0.58
ADRM1	0.58
MED24	0.58
PSMD4	0.57
S100A11	0.57
ZNF668	0.57
CRTC2	0.57
TBCB	0.56
RBM42	0.56
LZTS2	0.55
PSMB4	0.55
MRPL24	0.55
PRCC	0.55
TRIM11	0.55
MTX1	0.55
TESK1	0.55
MAZ	0.54
VARS	0.54
NOP2	0.54
PUS1	0.54
NOL12	0.54
MRPS21	0.53
MED25	0.53
HGS	0.53
C1orf35	0.53
EXOSC1	0.53
ELOF1	0.53
PFDN6	0.53
CAPNS1	0.52
PYGO2	0.52
DGCR14	0.52
PYCR2	0.52
MAP1S	0.52
SNRPA	0.52
THOC6	0.52
ZYX	0.52
CTBP1	0.52
PSENEN	0.52
FIZ1	0.52
WIBG	0.51
NUTF2	0.51
SNRPF	0.51
AZI1	0.51
FBRS	0.51
C8orf30A	0.51
DDA1	0.51
GRAMD1A	0.51
ACTB	0.51
CCDC137	0.5
DRAP1	0.5
NOC4L	0.5
FKBP8	0.5
NACC1	0.5
RAD23A	0.5
HAUS8	0.5
FLAD1	0.5
CNPY3	0.5
SIRT6	0.49
DUS1L	0.49
NCKAP5L	0.49
TMEM11	0.49
S100A16	0.49
TAF6	0.49
AUP1	0.49
EIF5AL1	0.49
ATXN7L3	0.48
SRM	0.48
WDR83	0.48
ZC3H3	0.48
SCAMP3	0.48
TRIM47	0.48
ANKRD54	0.48
ATP13A1	0.48
COMMD5	0.48
GPR172A	0.48
ROBLD3	0.48
PTMS	0.48
MRPL9	0.48
TCOF1	0.48
ARF1	0.48
CCT3	0.47
MSTO1	0.47
SF3A2	0.47
ENSA	0.47
ZDHHC12	0.47
TUBG1	0.47
SIRT3	0.47
PSMC4	0.47
HSPBP1	0.47
GIPC1	0.47
FXYD5	0.47
FAM189B	0.47
C9orf16	0.46
MED15	0.46
TOMM40	0.46
DCAF15	0.46
TNIP2	0.46
ZNF213	0.46
C11orf84	0.46
RNPS1	0.46
DGUOK	0.46
SCAF1	0.46
NFKB2	0.46
FBXL6	0.46
NFKBIB	0.46
MAP7D1	0.45
TUBB6	0.45
CCDC124	0.45
SART1	0.45
IDUA	0.45
C17orf70	0.45
DULLARD	0.45
H2AFX	0.45
G6PC3	0.45
ARHGEF11	0.45
RUSC1	0.45
RAB13	0.45
FAM127A	0.45
SIRT7	0.45
TRIM28	0.45
LOC100270710	0.45
PPP4C	0.45
ZMYND19	0.45
JMJD4	0.45
GPS2	0.45
ALG3	0.45
TBC1D10B	0.45
C19orf22	0.44
RUVBL2	0.44
BANF1	0.44
FBXL19	0.44
AKT1S1	0.44
VASP	0.44
RPUSD1	0.44
CARM1	0.44
C21orf59	0.44
MAPK7	0.44
RPP21	0.44
PTBP1	0.44
MLF2	0.44
SIX5	0.44
BRMS1	0.44
ZGPAT	0.44
E4F1	0.44
TMEM189	0.44
RHOG	0.44
SMPD4	0.44
C19orf43	0.44
FAM127B	0.44
RALY	0.44
YDJC	0.44
LIN37	0.44
EHMT2	0.43
PPOX	0.43
NME1	0.43
UCK2	0.43
TSTA3	0.43
LMNB2	0.43
AP2A1	0.43
RRP12	0.43
C11orf24	0.43
ASCC2	0.43
LSM7	0.43
RCC2	0.43
NRSN2	0.43
AURKB	0.43
RAB4B	0.43
C7orf47	0.43
PPM1G	0.43
RNPEPL1	0.43
KRI1	0.43
C16orf48	0.43
TRAF2	0.43
RRAS	0.43
PHLDA2	0.43
RNF25	0.43
NR2C2AP	0.43
ZNF787	0.42
ASPSCR1	0.42
C17orf90	0.42
SH3BGRL3	0.42
MAP3K11	0.42
C16orf59	0.42
MFSD10	0.42
TROAP	0.42
S100A4	0.42
HN1	0.42
C17orf49	0.42
ARL8A	0.42
WRAP53	0.42
SSNA1	0.42
NRM	0.42
PDLIM7	0.42
SLC25A22	0.42
PKN1	0.42
GBAP1	0.42
TACC3	0.42
THOC4	0.42
PSMB3	0.42
TMEM81	0.42
PUSL1	0.42
C2orf81	0.42
UBAP2L	0.42
C19orf61	0.41
DRG2	0.41
SCRIB	0.41
CDCA3	0.41
CCDC92	0.41
C6orf1	0.41
GIYD2	0.41
SNAPC2	0.41
TIAF1	0.41
TP53I13	0.41
SNF8	0.41
NXT1	0.41
POLE	0.41
USP21	0.41
C22orf27	0.41
SSBP4	0.41
SHISA5	0.41
DYRK4	0.41
IQGAP3	0.41
PTRH2	0.4
SHARPIN	0.4
HDGF	0.4
DTX2	0.4
PPP1R14B	0.4
FAM50A	0.4
CORO1B	0.4
PML	0.4
PLSCR3	0.4
FBXO46	0.4
CC2D1B	0.4
MAGOH	0.4
ATXN2L	0.4
TRMT112	0.4
SIGMAR1	0.4
ZNF598	0.4
SCO2	0.4
PSMC5	0.4
NDUFAF3	0.4
C1orf56	0.4
INO80E	0.4
LPCAT4	0.4
B3GALT6	0.4
PPIB	0.4
U2AF1	0.4
PRR14	0.4
TNKS1BP1	0.4
ZDHHC8	0.4
BCL3	0.4
NAA10	0.4
DHX34	0.4
NUMBL	0.4
ABCD1	0.4
IDI2	0.4
LRRC45	0.4
TK1	0.4
USF1	0.4
RAB8A	0.4
MED26	0.39
MBOAT7	0.39
STRADA	0.39
UBE2J2	0.39
VPS72	0.39
RHBDF1	0.39
RPS6KA4	0.39
BLOC1S3	0.39
RNFT2	0.39
CDK9	0.39
SNRPA1	0.39
RANGAP1	0.39
FLYWCH2	0.39
TP53	0.39
RNASEH2A	0.39
C20orf27	0.39
TRMT1	0.39
ANKRD13D	0.39
PSMB6	0.39
ACTN4	0.39
SRC	0.39
SNRNP35	0.39
NKIRAS2	0.39
C9orf142	0.39
ACD	0.39
C19orf53	0.39
ZNF513	0.39
CFL1	0.39
EMP3	0.39
S100A6	0.39
NAT9	0.39
PA2G4	0.39
ARHGDIA	0.39
EFHD2	0.38
SF4	0.38
SORBS3	0.38
PKMYT1	0.38
REXO1	0.38
POP7	0.38
SRRT	0.38
CTU2	0.38
KLF16	0.38
PLCB3	0.38
SPTAN1	0.38
RFNG	0.38
PABPN1	0.38
CABIN1	0.38
MYBBP1A	0.38
ZNF574	0.38
PPAN	0.38
ZNF341	0.38
RNF220	0.38
ITPA	0.38
OGFR	0.38
CHERP	0.38
TELO2	0.38
TRAF4	0.38
SLC25A28	0.38
FAM64A	0.38
C19orf47	0.38
CNN2	0.38
CLTB	0.38
MSC	0.38
PRAF2	0.38
FOXK2	0.38
TUBB2C	0.38
POLR1C	0.38
DHX37	0.38
C19orf23	0.38
SAPS1	0.38
PLEKHO1	0.38
RRP1	0.38
HDGFRP2	0.38
NPLOC4	0.38
ALKBH6	0.38
EIF4G1	0.38
TRABD	0.38
H1FX	0.38
ELAC2	0.37
RNF126	0.37
LRSAM1	0.37
SLC2A4RG	0.37
FAM109A	0.37
MAD1L1	0.37
ZNF579	0.37
PYCRL	0.37
C19orf39	0.37
IRF3	0.37
PTTG1	0.37
PSMD13	0.37
KIF20A	0.37
KCTD13	0.37
C20orf134	0.37
THAP7	0.37
MXD3	0.37
S100A10	0.37
LOC100130776	0.37
LIMK1	0.37
ZNF444	0.37
UBE2Q1	0.37
LIMD2	0.37
GEMIN6	0.37
CHMP1A	0.37
C11orf48	0.37
B3GNTL1	0.37
KIFC1	0.37
NCS1	0.37
IMP4	0.37
SBNO2	0.37
TEAD4	0.37
C12orf45	0.37
AGAP3	0.37
ZNF446	0.37
MUTYH	0.37
CNOT3	0.37
AXIN1	0.37
DBNDD2	0.37
C19orf66	0.37
PPP2R3B	0.37
PSMC3IP	0.37
KCTD17	0.37
SETD1A	0.37
C16orf53	0.37
PRKCDBP	0.37
PTOV1	0.37
FLT3LG	0.37
C1orf77	0.37
E2F4	0.36
ARF5	0.36
IER5	0.36
CACNB3	0.36
GDI1	0.36
SAMD1	0.36
SAP30BP	0.36
C7orf43	0.36
TMEM93	0.36
HSPB1	0.36
KIAA1949	0.36
SEC16A	0.36
LMF2	0.36
PYCARD	0.36
COMT	0.36
C1orf159	0.36
PDCD2L	0.36
COMMD4	0.36
GLTSCR1	0.36
RBM10	0.36
C17orf53	0.36
PHKG2	0.36
C8orf73	0.36
ZNF408	0.36
PQBP1	0.36
ARMC7	0.36
ZNHIT2	0.36
LTBR	0.36
SMARCA4	0.36
MRPL14	0.36
TMUB1	0.36
DDX56	0.36
RPP38	0.36
C14orf80	0.36
FAM86A	0.36
PLEC	0.36
AMIGO3	0.36
TRMT61A	0.36
ZFPM1	0.36
MRPL17	0.36
PDCD5	0.36
GPS1	0.36
SH3GL1	0.36
JMJD8	0.36
UBE2C	0.36
SHKBP1	0.36
SPSB2	0.36
HIST2H2AC	0.36
CDC42EP1	0.36
PLK1	0.36
PHLDB1	0.36
PSMG3	0.36
SLC10A3	0.36
TRAIP	0.35
PRKD2	0.35
LAT	0.35
SMARCD1	0.35
CDK2AP2	0.35
PHF19	0.35
TNFRSF12A	0.35
UBE2S	0.35
ASB6	0.35
STRN4	0.35
ANKRD13B	0.35
BIRC5	0.35
CDR2L	0.35
ACTG1	0.35
PNKP	0.35
UBQLN4	0.35
PRPF19	0.35
MYBL2	0.35
CSK	0.35
NOL6	0.35
SNRPD3	0.35
DPM2	0.35
LOC92659	0.35
ZSWIM4	0.35
CCNF	0.35
BCL2L12	0.35
DYNLRB1	0.35
FOXP4	0.35
ZNF580	0.35
LEPREL2	0.35
SOLH	0.35
UBE2T	0.35
CDK11B	0.35
YPEL3	0.35
BIN3	0.35
TEAD3	0.35
MEA1	0.35
SUV39H1	0.35
TRMT2A	0.35
KIF18B	0.35
CENPA	0.35
PCNXL3	0.35
MRPL38	0.35
DLGAP4	0.35
PQLC2	0.35
GTSE1	0.35
PHF23	0.35
POLR2I	0.35
LSM10	0.35
MIIP	0.35
AP1M1	0.35
C7orf27	0.35
MYST1	0.35
MFSD5	0.35
DDX49	0.35
HCFC1R1	0.35
CHPF2	0.35
CHMP2A	0.35
ARFGAP1	0.35
MTA2	0.35
IKBKE	0.35
TAF10	0.35
HNRNPA0	0.35
CHTF18	0.35
FAM125A	0.35
C10orf2	0.35
PIP5K1A	0.35
GIT1	0.35
ZNF428	0.35
CNP	0.35
PMM2	0.35
LAGE3	0.34
NCLN	0.34
THAP8	0.34
TTC15	0.34
SLC35C2	0.34
RHBDF2	0.34
LSM12	0.34
TAX1BP3	0.34
ITFG3	0.34
IMPDH1	0.34
PRKACA	0.34
POU2F1	0.34
ANKS3	0.34
NUDT5	0.34
MAPKAPK2	0.34
UFSP1	0.34
VPS16	0.34
HDAC10	0.34
AMPD2	0.34
P2RY11	0.34
CTNNBL1	0.34
TAGLN2	0.34
LOC148413	0.34
DDAH2	0.34
CDC20	0.34
SH3BP5L	0.34
CMTM7	0.34
SETD8	0.34
MOGS	0.34
UBE2L3	0.34
CAPZB	0.34
CYBA	0.34
JTB	0.34
ASF1B	0.34
ARHGEF2	0.34
CCDC86	0.34
COPS7B	0.34
ARID5A	0.34
CENPW	0.34
NUDC	0.34
EIF6	0.34
FHL3	0.34
AARSD1	0.34
HNRNPAB	0.34
LMNA	0.34
RECQL4	0.34
DAPK3	0.34
LEMD2	0.34
IL32	0.34
PHLDA3	0.34
AP2M1	0.34
B4GALT2	0.34
RPIA	0.34
ARHGEF1	0.34
PAQR4	0.34
NCSTN	0.34
PRRX2	0.34
TAZ	0.34
B3GAT3	0.34
BYSL	0.34
DAZAP1	0.34
MPV17	0.34
TGIF1	0.34
EME1	0.34
KRT10	0.34
FLNA	0.34
ZBTB12	0.33
TMEM180	0.33
NUDT1	0.33
TSEN54	0.33
CDT1	0.33
C19orf50	0.33
MAP4	0.33
DEDD	0.33
SLC25A19	0.33
ZNF575	0.33
GNL2	0.33
PI4KB	0.33
KPNA2	0.33
WBSCR22	0.33
RABEP2	0.33
BAT2L2	0.33
FSCN1	0.33
SARS2	0.33
ACTR1A	0.33
RDBP	0.33
C19orf29	0.33
MEN1	0.33
PPP2R1A	0.33
MICALL2	0.33
PSMB10	0.33
FBF1	0.33
TOR2A	0.33
DAXX	0.33
RRS1	0.33
THOP1	0.33
ZNF335	0.33
LRWD1	0.33
POP5	0.33
ARRDC1	0.33
DUSP14	0.33
PIGC	0.33
CNPY2	0.33
CROCC	0.33
RNF215	0.33
TSPO	0.33
TMEM138	0.33
HJURP	0.33
HAUS5	0.33
REEP4	0.33
RANGRF	0.33
INTS1	0.33
GMPPA	0.33
TIMM50	0.33
ATN1	0.33
MYPOP	0.33
LRFN4	0.33
DTYMK	0.33
ALDH16A1	0.33
UNC13D	0.33
AVPR2	0.33
C17orf96	0.33
SNRPC	0.33
NAB2	0.33
FAM72D	0.33
LOC388796	0.33
CCDC94	0.33
MIER2	0.33
PIF1	0.33
HHLA3	0.33
LZTR1	0.33
PRR24	0.33
CCM2	0.33
CCDC102A	0.33
PCGF2	0.33
NOP56	0.33
IRF2BP1	0.33
NFKBIE	0.33
CENPM	0.33
CENPF	0.33
RELB	0.33
THBS3	0.33
NT5C	0.33
COASY	0.33
RANBP3	0.33
PLXNA1	0.32
HRAS	0.32
SAFB	0.32
ZMAT5	0.32
NUF2	0.32
WDR53	0.32
SERF2	0.32
RRP9	0.32
GSK3A	0.32
SC65	0.32
B3GNT7	0.32
SH2D2A	0.32
MYL9	0.32
ABHD14A	0.32
MAP2K3	0.32
FAM89B	0.32
WIZ	0.32
RHEBL1	0.32
NME2	0.32
PGLS	0.32
NHP2L1	0.32
C1orf66	0.32
VAC14	0.32
POLR2F	0.32
KPTN	0.32
FAM72B	0.32
SS18L2	0.32
TBKBP1	0.32
PVRL2	0.32
ISYNA1	0.32
RIN1	0.32
PKM2	0.32
IGSF8	0.32
PSRC1	0.32
CBX4	0.32
RNF167	0.32
CCDC96	0.32
DPM3	0.32
IER5L	0.32
PLCXD1	0.32
HSD17B10	0.32
TNFSF12	0.32
TUBA1C	0.32
APEX2	0.32
PSME2	0.32
WDR8	0.32
NDOR1	0.32
TCF3	0.32
SNRPB	0.32
DGKQ	0.32
NDC80	0.32
MAF1	0.32
UBE2O	0.32
C16orf57	0.32
CDC37	0.32
NR1H2	0.32
ATAD3A	0.32
PNPLA6	0.32
TMC6	0.32
DIS3L2	0.32
ABCC10	0.32
HSF1	0.32
NME3	0.32
MYO9B	0.31
NFKBIL2	0.31
CCDC12	0.31
MGC12982	0.31
CPSF3	0.31
YY1AP1	0.31
PTMA	0.31
IFITM3	0.31
SNHG9	0.31
ILF2	0.31
FAM110A	0.31
SOX12	0.31
MAP3K10	0.31
NAGPA	0.31
UBTD1	0.31
C9orf140	0.31
TARBP2	0.31
POLD1	0.31
IFRD2	0.31
KLHDC9	0.31
SPHK1	0.31
C16orf55	0.31
GPR137	0.31
FLOT1	0.31
PUF60	0.31
SIPA1	0.31
IKBKG	0.31
PPIH	0.31
NARF	0.31
PRPF31	0.31
LGALS1	0.31
ACBD6	0.31
INTS3	0.31
MSX1	0.31
ABCF3	0.31
RNF40	0.31
BAX	0.31
TMSB10	0.31
C20orf135	0.31
DGCR8	0.31
G6PD	0.31
CLIP3	0.31
C9orf69	0.31
LRRC46	0.31
SDF2L1	0.31
NOP16	0.31
SHFM1	0.31
NUP62	0.31
TBL3	0.31
SH2B2	0.31
DNAJC17	0.31
WHSC2	0.31
CAPN10	0.31
MKL1	0.31
LYAR	0.31
CTDP1	0.31
SGTA	0.31
TMEM39B	0.31
TPD52L2	0.31
SYNGR2	0.31
LGALS3BP	0.31
RAD54L	0.31
CTU1	0.31
TPX2	0.31
PPP1R9B	0.31
IFT27	0.31
STX10	0.31
MAGED4	0.31
VPS45	0.31
SCAND1	0.31
B4GALT3	0.31
PSMC3	0.31
CDC25B	0.3
F8A1	0.3
CRELD2	0.3
CDC45	0.3
CLK2	0.3
MRPS26	0.3
INPP5E	0.3
STK32C	0.3
U2AF2	0.3
MAST2	0.3
DENND4B	0.3
SURF2	0.3
PRR7	0.3
SPC25	0.3
ZNF385A	0.3
CMTM3	0.3
TRAF7	0.3
TNFRSF1A	0.3
MSTO2P	0.3
NSUN5	0.3
SGSH	0.3
MRPL23	0.3
BID	0.3
DGKZ	0.3
STX1A	0.3
2022-09-01	0.3
TIGD5	0.3
SHC1	0.3
SLC27A3	0.3
SLC38A10	0.3
ATAD3B	0.3
TMEM79	0.3
CEP55	0.3
ARPC1B	0.3
ZDHHC16	0.3
ZDHHC18	0.3
ZNF205	0.3
MTMR14	0.3
NCDN	0.3
DNAJB11	0.3
NR2F6	0.3
TMEM208	0.3
CC2D1A	0.3
TMEM214	0.3
LRRC59	0.3
SEC61B	0.3
C17orf63	0.3
C12orf10	0.3
MEIS3	0.3
RFXANK	0.3
FGD1	0.3
EDC4	0.3
STX4	0.3
TUBB	0.3
TOR3A	0.3
DOHH	0.3
ZNF414	0.3
METTL1	0.3
ILK	0.3
VANGL2	0.3
EDF1	0.3
TKT	0.3
IQSEC2	0.3
STK36	0.3
NT5DC2	0.3
SRA1	0.3
ARMC5	0.3
GNPTG	0.3
ZNF707	0.3
CTXN1	0.3
KIF2C	0.3
NMRAL1	0.3
ODF2	0.3
RHBDD3	0.3
NT5DC1	-0.38
SLC25A40	-0.37
PMPCB	-0.37
DLAT	-0.36
SDHD	-0.36
CPEB4	-0.36
AUH	-0.35
SLC30A9	-0.35
ZNF844	-0.35
SNX13	-0.35
ZNF468	-0.35
HIBADH	-0.35
NDUFB5	-0.35
SEPP1	-0.35
KIAA1191	-0.35
ZNF277	-0.35
MAN1A1	-0.34
GRINL1A	-0.34
PGRMC2	-0.34
PPA2	-0.34
ABCB7	-0.34
HBP1	-0.34
CCNDBP1	-0.33
ARL6	-0.33
GFM2	-0.33
CLN5	-0.33
LIAS	-0.33
MRPS35	-0.33
RNF141	-0.33
CAPZA2	-0.33
SC5DL	-0.33
APOOL	-0.33
BRP44L	-0.33
C18orf32	-0.32
LETMD1	-0.32
SCAMP1	-0.32
TMX4	-0.32
COPS4	-0.32
GHITM	-0.32
TMEM135	-0.32
TMLHE	-0.32
PPM1L	-0.32
MMGT1	-0.32
KLHL8	-0.32
UQCRC2	-0.32
TMEM161B	-0.32
UHRF1BP1L	-0.32
POC1B	-0.32
LYRM5	-0.31
POT1	-0.31
FBXO8	-0.31
CCNC	-0.31
MAPKSP1	-0.31
SCOC	-0.31
SLC25A5	-0.31
RNF14	-0.31
CCNG2	-0.31
CPNE3	-0.31
DLD	-0.31
FAM175A	-0.31
PLA2G12A	-0.31
ARL5A	-0.31
C5orf41	-0.31
CCDC110	-0.31
LACE1	-0.31
ZNF626	-0.31
IQGAP2	-0.31
FNIP1	-0.31
PHYH	-0.31
ATP7A	-0.31
ASTN2	-0.3
SLC25A4	-0.3
C2orf88	-0.3
LYRM7	-0.3
SKP1	-0.3
KLHL24	-0.3
C6orf57	-0.3
TMEM184C	-0.3
ATP5B	-0.3
SUCLG2	-0.3
COMMD10	-0.3
SVIP	-0.3
SEC24B	-0.3
PTPLB	-0.3
CRBN	-0.3
NMD3	-0.3
FAM96A	-0.3
FBXL17	-0.3
CREBL2	-0.3
PEX2	-0.3
NDFIP1	-0.3
EPS8	-0.3
C20orf111	-0.3
CCNG1	-0.3
NNT	-0.3
L2HGDH	-0.3
GCLC	-0.3
MERTK	-0.3
