# Supplementary material for: SF3B4 promotes Twist1 expression and clear cell renal cell carcinoma progression by facilitating the export of KLF 16 mRNA from the nucleus to the cytoplasm
Source: Cell Death Dis. 2023 Jan 13;14(1):26. doi: 10.1038/s41419-022-05534-w (PMC9839716; doi:10.1038/s41419-022-05534-w)
Supplement: Supplementary file 7 — Supplementary table 4 [file 41419_2022_5534_MOESM7_ESM.xlsx]

## Sheet: Sheet0
Transcription factors from Uniprot database
Entry	Entry name	Status	Protein names	Gene names	Organism	Length
Q6DJT9	PLAG1_HUMAN	reviewed	Zinc finger protein PLAG1 (Pleiomorphic adenoma gene 1 protein)	PLAG1	Homo sapiens (Human)	500
Q6VN20	RBP10_HUMAN	reviewed	Ran-binding protein 10 (RanBP10)	RANBP10 KIAA1464	Homo sapiens (Human)	620
P19793	RXRA_HUMAN	reviewed	Retinoic acid receptor RXR-alpha (Nuclear receptor subfamily 2 group B member 1) (Retinoid X receptor alpha)	RXRA NR2B1	Homo sapiens (Human)	462
Q15562	TEAD2_HUMAN	reviewed	Transcriptional enhancer factor TEF-4 (TEA domain family member 2) (TEAD-2)	TEAD2 TEF4	Homo sapiens (Human)	447
Q01664	TFAP4_HUMAN	reviewed	Transcription factor AP-4 (Activating enhancer-binding protein 4) (Class C basic helix-loop-helix protein 41) (bHLHc41)	TFAP4 BHLHC41	Homo sapiens (Human)	338
Q9UL17	TBX21_HUMAN	reviewed	T-box transcription factor TBX21 (T-box protein 21) (T-cell-specific T-box transcription factor T-bet) (Transcription factor TBLYM)	TBX21 TBET TBLYM	Homo sapiens (Human)	535
Q9Y275	TN13B_HUMAN	reviewed	Tumor necrosis factor ligand superfamily member 13B (B lymphocyte stimulator) (BLyS) (B-cell-activating factor) (BAFF) (Dendritic cell-derived TNF-like molecule) (TNF- and APOL-related leukocyte expressed ligand 1) (TALL-1) (CD antigen CD257) [Cleaved into: Tumor necrosis factor ligand superfamily member 13b, membrane form; Tumor necrosis factor ligand superfamily member 13b, soluble form]	TNFSF13B BAFF BLYS TALL1 TNFSF20 ZTNF4 UNQ401/PRO738	Homo sapiens (Human)	285
P48380	RFX3_HUMAN	reviewed	Transcription factor RFX3 (Regulatory factor X 3)	RFX3	Homo sapiens (Human)	749
P19532	TFE3_HUMAN	reviewed	Transcription factor E3 (Class E basic helix-loop-helix protein 33) (bHLHe33)	TFE3 BHLHE33	Homo sapiens (Human)	575
P35716	SOX11_HUMAN	reviewed	Transcription factor SOX-11	SOX11	Homo sapiens (Human)	441
Q04206	TF65_HUMAN	reviewed	Transcription factor p65 (Nuclear factor NF-kappa-B p65 subunit) (Nuclear factor of kappa light polypeptide gene enhancer in B-cells 3)	RELA NFKB3	Homo sapiens (Human)	551
P08922	ROS1_HUMAN	reviewed	Proto-oncogene tyrosine-protein kinase ROS (EC 2.7.10.1) (Proto-oncogene c-Ros) (Proto-oncogene c-Ros-1) (Receptor tyrosine kinase c-ros oncogene 1) (c-Ros receptor tyrosine kinase)	ROS1 MCF3 ROS	Homo sapiens (Human)	2347
Q13950	RUNX2_HUMAN	reviewed	Runt-related transcription factor 2 (Acute myeloid leukemia 3 protein) (Core-binding factor subunit alpha-1) (CBF-alpha-1) (Oncogene AML-3) (Osteoblast-specific transcription factor 2) (OSF-2) (Polyomavirus enhancer-binding protein 2 alpha A subunit) (PEA2-alpha A) (PEBP2-alpha A) (SL3-3 enhancer factor 1 alpha A subunit) (SL3/AKV core-binding factor alpha A subunit)	RUNX2 AML3 CBFA1 OSF2 PEBP2A	Homo sapiens (Human)	521
Q9UJQ4	SALL4_HUMAN	reviewed	Sal-like protein 4 (Zinc finger protein 797) (Zinc finger protein SALL4)	SALL4 ZNF797	Homo sapiens (Human)	1053
P41225	SOX3_HUMAN	reviewed	Transcription factor SOX-3	SOX3	Homo sapiens (Human)	446
Q8N196	SIX5_HUMAN	reviewed	Homeobox protein SIX5 (DM locus-associated homeodomain protein) (Sine oculis homeobox homolog 5)	SIX5 DMAHP	Homo sapiens (Human)	739
Q9C0K1	S39A8_HUMAN	reviewed	Metal cation symporter ZIP8 (BCG-induced integral membrane protein in monocyte clone 103 protein) (LIV-1 subfamily of ZIP zinc transporter 6) (LZT-Hs6) (Solute carrier family 39 member 8) (Zrt- and Irt-like protein 8) (ZIP-8)	SLC39A8 BIGM103 ZIP8 PP3105	Homo sapiens (Human)	460
Q9ULC3	RAB23_HUMAN	reviewed	Ras-related protein Rab-23	RAB23 HSPC137	Homo sapiens (Human)	237
P48431	SOX2_HUMAN	reviewed	Transcription factor SOX-2	SOX2	Homo sapiens (Human)	317
Q9UN79	SOX13_HUMAN	reviewed	Transcription factor SOX-13 (Islet cell antigen 12) (SRY (Sex determining region Y)-box 13) (Type 1 diabetes autoantigen ICA12)	SOX13	Homo sapiens (Human)	622
Q13952	NFYC_HUMAN	reviewed	Nuclear transcription factor Y subunit gamma (CAAT box DNA-binding protein subunit C) (Nuclear transcription factor Y subunit C) (NF-YC) (Transactivator HSM-1/2)	NFYC	Homo sapiens (Human)	458
Q02548	PAX5_HUMAN	reviewed	Paired box protein Pax-5 (B-cell-specific transcription factor) (BSAP)	PAX5	Homo sapiens (Human)	391
P20226	TBP_HUMAN	reviewed	TATA-box-binding protein (TATA sequence-binding protein) (TATA-binding factor) (TATA-box factor) (Transcription initiation factor TFIID TBP subunit)	TBP GTF2D1 TF2D TFIID	Homo sapiens (Human)	339
P21675	TAF1_HUMAN	reviewed	Transcription initiation factor TFIID subunit 1 (EC 2.3.1.48) (EC 2.7.11.1) (Cell cycle gene 1 protein) (TBP-associated factor 250 kDa) (p250) (Transcription initiation factor TFIID 250 kDa subunit) (TAF(II)250) (TAFII-250) (TAFII250)	TAF1 BA2R CCG1 CCGS TAF2A	Homo sapiens (Human)	1872
Q7Z7C8	TAF8_HUMAN	reviewed	Transcription initiation factor TFIID subunit 8 (Protein taube nuss) (TBP-associated factor 43 kDa) (TBP-associated factor 8) (Transcription initiation factor TFIID 43 kDa subunit) (TAFII-43) (TAFII43) (hTAFII43)	TAF8 TAFII43 TBN	Homo sapiens (Human)	310
Q96S59	RANB9_HUMAN	reviewed	Ran-binding protein 9 (RanBP9) (BPM-L) (BPM90) (Ran-binding protein M) (RanBPM) (RanBP7)	RANBP9 RANBPM	Homo sapiens (Human)	729
A0A087WUS5	A0A087WUS5_HUMAN	unreviewed	Myc proto-oncogene protein	MYC	Homo sapiens (Human)	454
A0A0D9SEJ8	A0A0D9SEJ8_HUMAN	unreviewed	Suppressor of hairy wing homolog 2 (Drosophila), isoform CRA_b (Zinc finger protein 280B)	ZNF280B SUHW2 hCG_1783609	Homo sapiens (Human)	543
H0YBT0	H0YBT0_HUMAN	unreviewed	Myc proto-oncogene protein	MYC	Homo sapiens (Human)	453
A0A1X7SBS4	A0A1X7SBS4_HUMAN	unreviewed	Transcriptional enhancer factor TEF-5	TEAD3	Homo sapiens (Human)	435
Q10587	TEF_HUMAN	reviewed	Thyrotroph embryonic factor	TEF KIAA1655	Homo sapiens (Human)	303
Q8IXZ3	SP8_HUMAN	reviewed	Transcription factor Sp8 (Specificity protein 8)	SP8	Homo sapiens (Human)	490
Q15545	TAF7_HUMAN	reviewed	Transcription initiation factor TFIID subunit 7 (RNA polymerase II TBP-associated factor subunit F) (Transcription initiation factor TFIID 55 kDa subunit) (TAF(II)55) (TAFII-55) (TAFII55)	TAF7 TAF2F TAFII55	Homo sapiens (Human)	349
Q99594	TEAD3_HUMAN	reviewed	Transcriptional enhancer factor TEF-5 (DTEF-1) (TEA domain family member 3) (TEAD-3)	TEAD3 TEAD5 TEF5	Homo sapiens (Human)	435
Q92750	TAF4B_HUMAN	reviewed	Transcription initiation factor TFIID subunit 4B (Transcription initiation factor TFIID 105 kDa subunit) (TAF(II)105) (TAFII-105) (TAFII105)	TAF4B TAF2C2 TAFII105	Homo sapiens (Human)	862
Q9HBM6	TAF9B_HUMAN	reviewed	Transcription initiation factor TFIID subunit 9B (Neuronal cell death-related protein 7) (DN-7) (Transcription initiation factor TFIID subunit 9-like) (Transcription-associated factor TAFII31L)	TAF9B TAF9L	Homo sapiens (Human)	251
Q16594	TAF9_HUMAN	reviewed	Transcription initiation factor TFIID subunit 9 (RNA polymerase II TBP-associated factor subunit G) (STAF31/32) (Transcription initiation factor TFIID 31 kDa subunit) (TAFII-31) (TAFII31) (Transcription initiation factor TFIID 32 kDa subunit) (TAFII-32) (TAFII32)	TAF9 TAF2G TAFII31	Homo sapiens (Human)	264
P62987	RL40_HUMAN	reviewed	Ubiquitin-60S ribosomal protein L40 (CEP52) (Ubiquitin A-52 residue ribosomal protein fusion product 1) [Cleaved into: Ubiquitin; 60S ribosomal protein L40 (Large ribosomal subunit protein eL40)]	UBA52 UBCEP2	Homo sapiens (Human)	128
Q9Y467	SALL2_HUMAN	reviewed	Sal-like protein 2 (Zinc finger protein 795) (Zinc finger protein SALL2) (Zinc finger protein Spalt-2) (Sal-2) (hSal2)	SALL2 KIAA0360 SAL2 ZNF795	Homo sapiens (Human)	1007
Q9BWN1	PRR14_HUMAN	reviewed	Proline-rich protein 14	PRR14	Homo sapiens (Human)	585
Q9NPC8	SIX2_HUMAN	reviewed	Homeobox protein SIX2 (Sine oculis homeobox homolog 2)	SIX2	Homo sapiens (Human)	291
Q01196	RUNX1_HUMAN	reviewed	Runt-related transcription factor 1 (Acute myeloid leukemia 1 protein) (Core-binding factor subunit alpha-2) (CBF-alpha-2) (Oncogene AML-1) (Polyomavirus enhancer-binding protein 2 alpha B subunit) (PEA2-alpha B) (PEBP2-alpha B) (SL3-3 enhancer factor 1 alpha B subunit) (SL3/AKV core-binding factor alpha B subunit)	RUNX1 AML1 CBFA2	Homo sapiens (Human)	453
Q8TBK2	SETD6_HUMAN	reviewed	N-lysine methyltransferase SETD6 (EC 2.1.1.-) (SET domain-containing protein 6)	SETD6	Homo sapiens (Human)	473
Q15475	SIX1_HUMAN	reviewed	Homeobox protein SIX1 (Sine oculis homeobox homolog 1)	SIX1	Homo sapiens (Human)	284
P19484	TFEB_HUMAN	reviewed	Transcription factor EB (Class E basic helix-loop-helix protein 35) (bHLHe35)	TFEB BHLHE35	Homo sapiens (Human)	476
P02788	TRFL_HUMAN	reviewed	Lactotransferrin (Lactoferrin) (EC 3.4.21.-) (Growth-inhibiting protein 12) (Talalactoferrin) [Cleaved into: Lactoferricin-H (Lfcin-H); Kaliocin-1; Lactoferroxin-A; Lactoferroxin-B; Lactoferroxin-C]	LTF GIG12 LF	Homo sapiens (Human)	710
Q02962	PAX2_HUMAN	reviewed	Paired box protein Pax-2	PAX2	Homo sapiens (Human)	417
Q7RTS3	PTF1A_HUMAN	reviewed	Pancreas transcription factor 1 subunit alpha (Class A basic helix-loop-helix protein 29) (bHLHa29) (Pancreas-specific transcription factor 1a) (bHLH transcription factor p48) (p48 DNA-binding subunit of transcription factor PTF1) (PTF1-p48)	PTF1A BHLHA29 PTF1P48	Homo sapiens (Human)	328
Q96G75	RMD5B_HUMAN	reviewed	E3 ubiquitin-protein transferase RMND5B (EC 2.3.2.27) (Protein RMD5 homolog B)	RMND5B UNQ2508/PRO5996	Homo sapiens (Human)	393
Q15572	TAF1C_HUMAN	reviewed	TATA box-binding protein-associated factor RNA polymerase I subunit C (RNA polymerase I-specific TBP-associated factor 110 kDa) (TAFI110) (TATA box-binding protein-associated factor 1C) (TBP-associated factor 1C) (Transcription initiation factor SL1/TIF-IB subunit C)	TAF1C	Homo sapiens (Human)	869
Q92748	THRSP_HUMAN	reviewed	Thyroid hormone-inducible hepatic protein (Spot 14 protein) (S14) (SPOT14)	THRSP	Homo sapiens (Human)	146
Q07352	TISB_HUMAN	reviewed	mRNA decay activator protein ZFP36L1 (Butyrate response factor 1) (EGF-response factor 1) (ERF-1) (TPA-induced sequence 11b) (Zinc finger protein 36, C3H1 type-like 1) (ZFP36-like 1)	ZFP36L1 BERG36 BRF1 ERF1 RNF162B TIS11B	Homo sapiens (Human)	338
Q01201	RELB_HUMAN	reviewed	Transcription factor RelB (I-Rel)	RELB	Homo sapiens (Human)	579
Q00653	NFKB2_HUMAN	reviewed	Nuclear factor NF-kappa-B p100 subunit (DNA-binding factor KBF2) (H2TF1) (Lymphocyte translocation chromosome 10 protein) (Nuclear factor of kappa light polypeptide gene enhancer in B-cells 2) (Oncogene Lyt-10) (Lyt10) [Cleaved into: Nuclear factor NF-kappa-B p52 subunit]	NFKB2 LYT10	Homo sapiens (Human)	900
P10588	NR2F6_HUMAN	reviewed	Nuclear receptor subfamily 2 group F member 6 (V-erbA-related protein 2) (EAR-2)	NR2F6 EAR2 ERBAL2	Homo sapiens (Human)	404
P56693	SOX10_HUMAN	reviewed	Transcription factor SOX-10	SOX10	Homo sapiens (Human)	466
Q9H5J8	TAF1D_HUMAN	reviewed	TATA box-binding protein-associated factor RNA polymerase I subunit D (RNA polymerase I-specific TBP-associated factor 41 kDa) (TAFI41) (TATA box-binding protein-associated factor 1D) (TBP-associated factor 1D) (Transcription initiation factor SL1/TIF-IB subunit D)	TAF1D JOSD3	Homo sapiens (Human)	278
Q6P1X5	TAF2_HUMAN	reviewed	Transcription initiation factor TFIID subunit 2 (150 kDa cofactor of initiator function) (RNA polymerase II TBP-associated factor subunit B) (TBP-associated factor 150 kDa) (Transcription initiation factor TFIID 150 kDa subunit) (TAF(II)150) (TAFII-150) (TAFII150)	TAF2 CIF150 TAF2B	Homo sapiens (Human)	1199
Q00403	TF2B_HUMAN	reviewed	Transcription initiation factor IIB (EC 2.3.1.48) (General transcription factor TFIIB) (S300-II)	GTF2B TF2B TFIIB	Homo sapiens (Human)	316
P35712	SOX6_HUMAN	reviewed	Transcription factor SOX-6	SOX6	Homo sapiens (Human)	828
O60248	SOX15_HUMAN	reviewed	Protein SOX-15 (Protein SOX-12) (Protein SOX-20)	SOX15 SOX12 SOX20 SOX26 SOX27	Homo sapiens (Human)	233
O60260	PRKN_HUMAN	reviewed	E3 ubiquitin-protein ligase parkin (Parkin) (EC 2.3.2.31) (Parkin RBR E3 ubiquitin-protein ligase) (Parkinson juvenile disease protein 2) (Parkinson disease protein 2)	PRKN PARK2	Homo sapiens (Human)	465
Q9UHX1	PUF60_HUMAN	reviewed	Poly(U)-binding-splicing factor PUF60 (60 kDa poly(U)-binding-splicing factor) (FUSE-binding protein-interacting repressor) (FBP-interacting repressor) (Ro-binding protein 1) (RoBP1) (Siah-binding protein 1) (Siah-BP1)	PUF60 FIR ROBPI SIAHBP1	Homo sapiens (Human)	559
P10276	RARA_HUMAN	reviewed	Retinoic acid receptor alpha (RAR-alpha) (Nuclear receptor subfamily 1 group B member 1)	RARA NR1B1	Homo sapiens (Human)	462
Q5H9L4	TAF7L_HUMAN	reviewed	Transcription initiation factor TFIID subunit 7-like (Cancer/testis antigen 40) (CT40) (RNA polymerase II TBP-associated factor subunit Q) (TATA box-binding protein-associated factor 50 kDa) (Transcription initiation factor TFIID 50 kDa subunit)	TAF7L TAF2Q	Homo sapiens (Human)	462
Q9H2W2	MIXL1_HUMAN	reviewed	Homeobox protein MIXL1 (Homeodomain protein MIX) (hMix) (MIX1 homeobox-like protein 1) (Mix.1 homeobox-like protein)	MIXL1 MIXL	Homo sapiens (Human)	232
Q969V6	MRTFA_HUMAN	reviewed	Myocardin-related transcription factor A (MRTF-A) (MKL/myocardin-like protein 1) (Megakaryoblastic leukemia 1 protein) (Megakaryocytic acute leukemia protein)	MRTFA KIAA1438 MAL MKL1	Homo sapiens (Human)	931
Q01851	PO4F1_HUMAN	reviewed	POU domain, class 4, transcription factor 1 (Brain-specific homeobox/POU domain protein 3A) (Brain-3A) (Brn-3A) (Homeobox/POU domain protein RDC-1) (Oct-T1)	POU4F1 BRN3A RDC1	Homo sapiens (Human)	419
Q9H4B4	PLK3_HUMAN	reviewed	Serine/threonine-protein kinase PLK3 (EC 2.7.11.21) (Cytokine-inducible serine/threonine-protein kinase) (FGF-inducible kinase) (Polo-like kinase 3) (PLK-3) (Proliferation-related kinase)	PLK3 CNK FNK PRK	Homo sapiens (Human)	646
P62979	RS27A_HUMAN	reviewed	Ubiquitin-40S ribosomal protein S27a (Ubiquitin carboxyl extension protein 80) [Cleaved into: Ubiquitin; 40S ribosomal protein S27a (Small ribosomal subunit protein eS31)]	RPS27A UBA80 UBCEP1	Homo sapiens (Human)	156
P25490	TYY1_HUMAN	reviewed	Transcriptional repressor protein YY1 (Delta transcription factor) (INO80 complex subunit S) (NF-E1) (Yin and yang 1) (YY-1)	YY1 INO80S	Homo sapiens (Human)	414
Q8HWS3	RFX6_HUMAN	reviewed	DNA-binding protein RFX6 (Regulatory factor X 6) (Regulatory factor X domain-containing protein 1)	RFX6 RFXDC1	Homo sapiens (Human)	928
P17480	UBF1_HUMAN	reviewed	Nucleolar transcription factor 1 (Autoantigen NOR-90) (Upstream-binding factor 1) (UBF-1)	UBTF UBF UBF1	Homo sapiens (Human)	764
Q01831	XPC_HUMAN	reviewed	DNA repair protein complementing XP-C cells (Xeroderma pigmentosum group C-complementing protein) (p125)	XPC XPCC	Homo sapiens (Human)	940
Q9NR83	S2A4R_HUMAN	reviewed	SLC2A4 regulator (GLUT4 enhancer factor) (GEF) (Huntington disease gene regulatory region-binding protein 1) (HDBP-1)	SLC2A4RG HDBP1	Homo sapiens (Human)	387
Q2TAL8	QRIC1_HUMAN	reviewed	Transcriptional regulator QRICH1 (Glutamine-rich protein 1)	QRICH1	Homo sapiens (Human)	776
Q12770	SCAP_HUMAN	reviewed	Sterol regulatory element-binding protein cleavage-activating protein (SCAP) (SREBP cleavage-activating protein)	SCAP KIAA0199 PSEC0227	Homo sapiens (Human)	1279
Q8IUM7	NPAS4_HUMAN	reviewed	Neuronal PAS domain-containing protein 4 (Neuronal PAS4) (Class E basic helix-loop-helix protein 79) (bHLHe79) (HLH-PAS transcription factor NXF) (PAS domain-containing protein 10)	NPAS4 BHLHE79 NXF PASD10	Homo sapiens (Human)	802
Q14494	NF2L1_HUMAN	reviewed	Endoplasmic reticulum membrane sensor NFE2L1 (Locus control region-factor 1) (LCR-F1) (Nuclear factor erythroid 2-related factor 1) (NF-E2-related factor 1) (NFE2-related factor 1) (Nuclear factor, erythroid derived 2, like 1) (Protein NRF1, p120 form) (Transcription factor 11) (TCF-11) [Cleaved into: Transcription factor NRF1 (Protein NRF1, p110 form)]	NFE2L1 HBZ17 NRF1 TCF11	Homo sapiens (Human)	772
Q7KZF4	SND1_HUMAN	reviewed	Staphylococcal nuclease domain-containing protein 1 (EC 3.1.31.1) (100 kDa coactivator) (EBNA2 coactivator p100) (Tudor domain-containing protein 11) (p100 co-activator)	SND1 TDRD11	Homo sapiens (Human)	910
P28069	PIT1_HUMAN	reviewed	Pituitary-specific positive transcription factor 1 (PIT-1) (Growth hormone factor 1) (GHF-1)	POU1F1 GHF1 PIT1	Homo sapiens (Human)	291
P32243	OTX2_HUMAN	reviewed	Homeobox protein OTX2 (Orthodenticle homolog 2)	OTX2	Homo sapiens (Human)	289
Q13761	RUNX3_HUMAN	reviewed	Runt-related transcription factor 3 (Acute myeloid leukemia 2 protein) (Core-binding factor subunit alpha-3) (CBF-alpha-3) (Oncogene AML-2) (Polyomavirus enhancer-binding protein 2 alpha C subunit) (PEA2-alpha C) (PEBP2-alpha C) (SL3-3 enhancer factor 1 alpha C subunit) (SL3/AKV core-binding factor alpha C subunit)	RUNX3 AML2 CBFA3 PEBP2A3	Homo sapiens (Human)	415
P20265	PO3F2_HUMAN	reviewed	POU domain, class 3, transcription factor 2 (Brain-specific homeobox/POU domain protein 2) (Brain-2) (Brn-2) (Nervous system-specific octamer-binding transcription factor N-Oct-3) (Octamer-binding protein 7) (Oct-7) (Octamer-binding transcription factor 7) (OTF-7)	POU3F2 BRN2 OCT7 OTF7	Homo sapiens (Human)	443
P23396	RS3_HUMAN	reviewed	40S ribosomal protein S3 (EC 4.2.99.18) (Small ribosomal subunit protein uS3)	RPS3 OK/SW-cl.26	Homo sapiens (Human)	243
P55771	PAX9_HUMAN	reviewed	Paired box protein Pax-9	PAX9	Homo sapiens (Human)	341
Q01860	PO5F1_HUMAN	reviewed	POU domain, class 5, transcription factor 1 (Octamer-binding protein 3) (Oct-3) (Octamer-binding protein 4) (Oct-4) (Octamer-binding transcription factor 3) (OTF-3)	POU5F1 OCT3 OCT4 OTF3	Homo sapiens (Human)	360
Q6ISB3	GRHL2_HUMAN	reviewed	Grainyhead-like protein 2 homolog (Brother of mammalian grainyhead) (Transcription factor CP2-like 3)	GRHL2 BOM TFCP2L3	Homo sapiens (Human)	625
O96004	HAND1_HUMAN	reviewed	Heart- and neural crest derivatives-expressed protein 1 (Class A basic helix-loop-helix protein 27) (bHLHa27) (Extraembryonic tissues, heart, autonomic nervous system and neural crest derivatives-expressed protein 1) (eHAND)	HAND1 BHLHA27 EHAND	Homo sapiens (Human)	215
P17483	HXB4_HUMAN	reviewed	Homeobox protein Hox-B4 (Homeobox protein Hox-2.6) (Homeobox protein Hox-2F)	HOXB4 HOX2F	Homo sapiens (Human)	251
Q02556	IRF8_HUMAN	reviewed	Interferon regulatory factor 8 (IRF-8) (Interferon consensus sequence-binding protein) (H-ICSBP) (ICSBP)	IRF8 ICSBP1	Homo sapiens (Human)	426
Q07869	PPARA_HUMAN	reviewed	Peroxisome proliferator-activated receptor alpha (PPAR-alpha) (Nuclear receptor subfamily 1 group C member 1)	PPARA NR1C1 PPAR	Homo sapiens (Human)	468
Q8NHW3	MAFA_HUMAN	reviewed	Transcription factor MafA (Pancreatic beta-cell-specific transcriptional activator) (RIPE3b1 factor) (V-maf musculoaponeurotic fibrosarcoma oncogene homolog A)	MAFA	Homo sapiens (Human)	353
P61371	ISL1_HUMAN	reviewed	Insulin gene enhancer protein ISL-1 (Islet-1)	ISL1	Homo sapiens (Human)	349
Q99801	NKX31_HUMAN	reviewed	Homeobox protein Nkx-3.1 (Homeobox protein NK-3 homolog A)	NKX3-1 NKX3.1 NKX3A	Homo sapiens (Human)	234
Q96RI1	NR1H4_HUMAN	reviewed	Bile acid receptor (Farnesoid X-activated receptor) (Farnesol receptor HRR-1) (Nuclear receptor subfamily 1 group H member 4) (Retinoid X receptor-interacting protein 14) (RXR-interacting protein 14)	NR1H4 BAR FXR HRR1 RIP14	Homo sapiens (Human)	486
O60356	NUPR1_HUMAN	reviewed	Nuclear protein 1 (Candidate of metastasis 1) (Protein p8)	NUPR1 COM1	Homo sapiens (Human)	82
P20264	PO3F3_HUMAN	reviewed	POU domain, class 3, transcription factor 3 (Brain-specific homeobox/POU domain protein 1) (Brain-1) (Brn-1) (Octamer-binding protein 8) (Oct-8) (Octamer-binding transcription factor 8) (OTF-8)	POU3F3 BRN1 OTF8	Homo sapiens (Human)	500
O14770	MEIS2_HUMAN	reviewed	Homeobox protein Meis2 (Meis1-related protein 1)	MEIS2 MRG1	Homo sapiens (Human)	477
P40424	PBX1_HUMAN	reviewed	Pre-B-cell leukemia transcription factor 1 (Homeobox protein PBX1) (Homeobox protein PRL)	PBX1 PRL	Homo sapiens (Human)	430
P54845	NRL_HUMAN	reviewed	Neural retina-specific leucine zipper protein (NRL)	NRL D14S46E	Homo sapiens (Human)	237
Q2TBA0	KLH40_HUMAN	reviewed	Kelch-like protein 40 (Kelch repeat and BTB domain-containing protein 5) (Sarcosynapsin)	KLHL40 KBTBD5 SRYP	Homo sapiens (Human)	621
Q9Y2G1	MYRF_HUMAN	reviewed	Myelin regulatory factor (EC 3.4.-.-) (Myelin gene regulatory factor) [Cleaved into: Myelin regulatory factor, N-terminal; Myelin regulatory factor, C-terminal]	MYRF C11orf9 KIAA0954 MRF	Homo sapiens (Human)	1151
P78426	NKX61_HUMAN	reviewed	Homeobox protein Nkx-6.1 (Homeobox protein NK-6 homolog A)	NKX6-1 NKX6A	Homo sapiens (Human)	367
P52945	PDX1_HUMAN	reviewed	Pancreas/duodenum homeobox protein 1 (PDX-1) (Glucose-sensitive factor) (GSF) (Insulin promoter factor 1) (IPF-1) (Insulin upstream factor 1) (IUF-1) (Islet/duodenum homeobox-1) (IDX-1) (Somatostatin-transactivating factor 1) (STF-1)	PDX1 IPF1 STF1	Homo sapiens (Human)	283
P49335	PO3F4_HUMAN	reviewed	POU domain, class 3, transcription factor 4 (Brain-specific homeobox/POU domain protein 4) (Brain-4) (Brn-4) (Octamer-binding protein 9) (Oct-9) (Octamer-binding transcription factor 9) (OTF-9)	POU3F4 BRN4 OTF9	Homo sapiens (Human)	361
Q9GZV8	PRD14_HUMAN	reviewed	PR domain zinc finger protein 14 (EC 2.1.1.-) (PR domain-containing protein 14)	PRDM14	Homo sapiens (Human)	571
E9PAV3	NACAM_HUMAN	reviewed	Nascent polypeptide-associated complex subunit alpha, muscle-specific form (Alpha-NAC, muscle-specific form) (skNAC)	NACA	Homo sapiens (Human)	2078
P01106	MYC_HUMAN	reviewed	Myc proto-oncogene protein (Class E basic helix-loop-helix protein 39) (bHLHe39) (Proto-oncogene c-Myc) (Transcription factor p64)	MYC BHLHE39	Homo sapiens (Human)	439
O14753	OVOL1_HUMAN	reviewed	Putative transcription factor Ovo-like 1 (hOvo1)	OVOL1	Homo sapiens (Human)	267
Q9NQX1	PRDM5_HUMAN	reviewed	PR domain zinc finger protein 5 (EC 2.1.1.-) (PR domain-containing protein 5)	PRDM5 PFM2	Homo sapiens (Human)	630
Q92766	RREB1_HUMAN	reviewed	Ras-responsive element-binding protein 1 (RREB-1) (Finger protein in nuclear bodies) (Raf-responsive zinc finger protein LZ321) (Zinc finger motif enhancer-binding protein 1) (Zep-1)	RREB1 FINB	Homo sapiens (Human)	1687
Q9C056	NKX62_HUMAN	reviewed	Homeobox protein Nkx-6.2 (Homeobox protein NK-6 homolog B)	NKX6-2 GTX NKX6B	Homo sapiens (Human)	277
O96028	NSD2_HUMAN	reviewed	Histone-lysine N-methyltransferase NSD2 (EC 2.1.1.357) (Multiple myeloma SET domain-containing protein) (MMSET) (Nuclear SET domain-containing protein 2) (Protein trithorax-5) (Wolf-Hirschhorn syndrome candidate 1 protein)	NSD2 KIAA1090 MMSET TRX5 WHSC1	Homo sapiens (Human)	1365
Q9UBG7	RBPJL_HUMAN	reviewed	Recombining binding protein suppressor of hairless-like protein (Transcription factor RBP-L)	RBPJL RBPL RBPSUHL	Homo sapiens (Human)	517
Q9BQY4	RHXF2_HUMAN	reviewed	Rhox homeobox family member 2 (Paired-like homeobox protein PEPP-2) (Testis homeobox gene 1)	RHOXF2 PEPP2 THG1	Homo sapiens (Human)	288
O14901	KLF11_HUMAN	reviewed	Krueppel-like factor 11 (Transforming growth factor-beta-inducible early growth response protein 2) (TGFB-inducible early growth response protein 2) (TIEG-2)	KLF11 FKLF TIEG2	Homo sapiens (Human)	512
P52954	LBX1_HUMAN	reviewed	Transcription factor LBX1 (Ladybird homeobox protein homolog 1)	LBX1 LBX1H	Homo sapiens (Human)	281
P78424	PO6F2_HUMAN	reviewed	POU domain, class 6, transcription factor 2 (Retina-derived POU domain factor 1) (RPF-1)	POU6F2 RPF1	Homo sapiens (Human)	691
Q8N7G0	PO5F2_HUMAN	reviewed	POU domain, class 5, transcription factor 2 (Sperm 1 POU domain transcription factor) (SPRM-1)	POU5F2 SPRM1	Homo sapiens (Human)	328
P26583	HMGB2_HUMAN	reviewed	High mobility group protein B2 (High mobility group protein 2) (HMG-2)	HMGB2 HMG2	Homo sapiens (Human)	209
Q05655	KPCD_HUMAN	reviewed	Protein kinase C delta type (EC 2.7.11.13) (Tyrosine-protein kinase PRKCD) (EC 2.7.10.2) (nPKC-delta) [Cleaved into: Protein kinase C delta type regulatory subunit; Protein kinase C delta type catalytic subunit (Sphingosine-dependent protein kinase-1) (SDK1)]	PRKCD PKCD	Homo sapiens (Human)	676
Q92786	PROX1_HUMAN	reviewed	Prospero homeobox protein 1 (Homeobox prospero-like protein PROX1) (PROX-1)	PROX1	Homo sapiens (Human)	737
Q8NHV9	RHXF1_HUMAN	reviewed	Rhox homeobox family member 1 (Ovary-, testis- and epididymis-expressed gene protein) (Paired-like homeobox protein PEPP-1)	RHOXF1 OTEX PEPP1	Homo sapiens (Human)	184
P0CG48	UBC_HUMAN	reviewed	Polyubiquitin-C [Cleaved into: Ubiquitin]	UBC	Homo sapiens (Human)	685
Q9NTG7	SIR3_HUMAN	reviewed	NAD-dependent protein deacetylase sirtuin-3, mitochondrial (hSIRT3) (EC 2.3.1.286) (Regulatory protein SIR2 homolog 3) (SIR2-like protein 3)	SIRT3 SIR2L3	Homo sapiens (Human)	399
O94874	UFL1_HUMAN	reviewed	E3 UFM1-protein ligase 1 (EC 2.3.2.-) (E3 UFM1-protein transferase 1) (Multiple alpha-helix protein located at ER) (Novel LZAP-binding protein) (Regulator of C53/LZAP and DDRGK1)	UFL1 KIAA0776 MAXER NLBP RCAD	Homo sapiens (Human)	794
Q96P53	WDFY2_HUMAN	reviewed	WD repeat and FYVE domain-containing protein 2 (Propeller-FYVE protein) (Prof) (WD40- and FYVE domain-containing protein 2) (Zinc finger FYVE domain-containing protein 22)	WDFY2 WDF2 ZFYVE22	Homo sapiens (Human)	400
Q14190	SIM2_HUMAN	reviewed	Single-minded homolog 2 (Class E basic helix-loop-helix protein 15) (bHLHe15)	SIM2 BHLHE15	Homo sapiens (Human)	667
P11831	SRF_HUMAN	reviewed	Serum response factor (SRF)	SRF	Homo sapiens (Human)	508
Q9BXG8	SPZ1_HUMAN	reviewed	Spermatogenic leucine zipper protein 1 (Testis-specific protein 1) (Testis-specific protein NYD-TSP1)	SPZ1 TSP1	Homo sapiens (Human)	430
Q9ULD9	ZN608_HUMAN	reviewed	Zinc finger protein 608 (Renal carcinoma antigen NY-REN-36)	ZNF608 KIAA1281	Homo sapiens (Human)	1512
Q9HCX3	ZN304_HUMAN	reviewed	Zinc finger protein 304 (KRAB-containing zinc finger protein)	ZNF304	Homo sapiens (Human)	659
Q13105	ZBT17_HUMAN	reviewed	Zinc finger and BTB domain-containing protein 17 (Myc-interacting zinc finger protein 1) (Miz-1) (Zinc finger protein 151) (Zinc finger protein 60)	ZBTB17 MIZ1 ZNF151 ZNF60	Homo sapiens (Human)	803
O95365	ZBT7A_HUMAN	reviewed	Zinc finger and BTB domain-containing protein 7A (Factor binding IST protein 1) (FBI-1) (Factor that binds to inducer of short transcripts protein 1) (HIV-1 1st-binding protein 1) (Leukemia/lymphoma-related factor) (POZ and Krueppel erythroid myeloid ontogenic factor) (POK erythroid myeloid ontogenic factor) (Pokemon) (Pokemon 1) (TTF-I-interacting peptide 21) (TIP21) (Zinc finger protein 857A)	ZBTB7A FBI1 LRF ZBTB7 ZNF857A	Homo sapiens (Human)	584
Q9H2Z4	NKX24_HUMAN	reviewed	Homeobox protein Nkx-2.4 (Homeobox protein NK-2 homolog D)	NKX2-4 NKX2D	Homo sapiens (Human)	354
P47974	TISD_HUMAN	reviewed	mRNA decay activator protein ZFP36L2 (Butyrate response factor 2) (EGF-response factor 2) (ERF-2) (TPA-induced sequence 11d) (Zinc finger protein 36, C3H1 type-like 2) (ZFP36-like 2)	ZFP36L2 ERF2 RNF162C TIS11D	Homo sapiens (Human)	494
Q5SQQ9	VAX1_HUMAN	reviewed	Ventral anterior homeobox 1	VAX1	Homo sapiens (Human)	334
Q14966	ZN638_HUMAN	reviewed	Zinc finger protein 638 (Cutaneous T-cell lymphoma-associated antigen se33-1) (CTCL-associated antigen se33-1) (Nuclear protein 220) (Zinc finger matrin-like protein)	ZNF638 NP220 ZFML	Homo sapiens (Human)	1978
Q96K83	ZN521_HUMAN	reviewed	Zinc finger protein 521 (Early hematopoietic zinc finger protein) (LYST-interacting protein 3)	ZNF521 EHZF LIP3	Homo sapiens (Human)	1311
P19544	WT1_HUMAN	reviewed	Wilms tumor protein (WT33)	WT1	Homo sapiens (Human)	449
O60675	MAFK_HUMAN	reviewed	Transcription factor MafK (Erythroid transcription factor NF-E2 p18 subunit)	MAFK	Homo sapiens (Human)	156
Q9Y4C4	MFHA1_HUMAN	reviewed	Malignant fibrous histiocytoma-amplified sequence 1 (Malignant fibrous histiocytoma-amplified sequence with leucine-rich tandem repeats 1)	MFHAS1 MASL1	Homo sapiens (Human)	1052
Q00613	HSF1_HUMAN	reviewed	Heat shock factor protein 1 (HSF 1) (Heat shock transcription factor 1) (HSTF 1)	HSF1 HSTF1	Homo sapiens (Human)	529
P35232	PHB_HUMAN	reviewed	Prohibitin	PHB PHB1	Homo sapiens (Human)	272
P48378	RFX2_HUMAN	reviewed	DNA-binding protein RFX2 (Regulatory factor X 2)	RFX2	Homo sapiens (Human)	723
Q99608	NECD_HUMAN	reviewed	Necdin	NDN	Homo sapiens (Human)	321
O94916	NFAT5_HUMAN	reviewed	Nuclear factor of activated T-cells 5 (NF-AT5) (T-cell transcription factor NFAT5) (Tonicity-responsive enhancer-binding protein) (TonE-binding protein) (TonEBP)	NFAT5 KIAA0827 TONEBP	Homo sapiens (Human)	1531
O75469	NR1I2_HUMAN	reviewed	Nuclear receptor subfamily 1 group I member 2 (Orphan nuclear receptor PAR1) (Orphan nuclear receptor PXR) (Pregnane X receptor) (Steroid and xenobiotic receptor) (SXR)	NR1I2 PXR	Homo sapiens (Human)	434
P52952	NKX25_HUMAN	reviewed	Homeobox protein Nkx-2.5 (Cardiac-specific homeobox) (Homeobox protein CSX) (Homeobox protein NK-2 homolog E)	NKX2-5 CSX NKX2.5 NKX2E	Homo sapiens (Human)	324
Q9UKN5	PRDM4_HUMAN	reviewed	PR domain zinc finger protein 4 (EC 2.1.1.-) (PR domain-containing protein 4)	PRDM4 PFM1	Homo sapiens (Human)	801
Q13029	PRDM2_HUMAN	reviewed	PR domain zinc finger protein 2 (EC 2.1.1.355) (GATA-3-binding protein G3B) (Lysine N-methyltransferase 8) (MTB-ZF) (MTE-binding protein) (PR domain-containing protein 2) (Retinoblastoma protein-interacting zinc finger protein) (Zinc finger protein RIZ)	PRDM2 KMT8 RIZ	Homo sapiens (Human)	1718
P0CG47	UBB_HUMAN	reviewed	Polyubiquitin-B [Cleaved into: Ubiquitin]	UBB	Homo sapiens (Human)	229
Q13951	PEBB_HUMAN	reviewed	Core-binding factor subunit beta (CBF-beta) (Polyomavirus enhancer-binding protein 2 beta subunit) (PEA2-beta) (PEBP2-beta) (SL3-3 enhancer factor 1 subunit beta) (SL3/AKV core-binding factor beta subunit)	CBFB	Homo sapiens (Human)	182
Q12772	SRBP2_HUMAN	reviewed	Sterol regulatory element-binding protein 2 (SREBP-2) (Class D basic helix-loop-helix protein 2) (bHLHd2) (Sterol regulatory element-binding transcription factor 2) [Cleaved into: Processed sterol regulatory element-binding protein 2 (Transcription factor SREBF2)]	SREBF2 BHLHD2 SREBP2	Homo sapiens (Human)	1141
Q16514	TAF12_HUMAN	reviewed	Transcription initiation factor TFIID subunit 12 (Transcription initiation factor TFIID 20/15 kDa subunits) (TAFII-20/TAFII-15) (TAFII20/TAFII15)	TAF12 TAF15 TAF2J TAFII20	Homo sapiens (Human)	161
Q15542	TAF5_HUMAN	reviewed	Transcription initiation factor TFIID subunit 5 (Transcription initiation factor TFIID 100 kDa subunit) (TAF(II)100) (TAFII-100) (TAFII100)	TAF5 TAF2D	Homo sapiens (Human)	800
Q9BZH6	WDR11_HUMAN	reviewed	WD repeat-containing protein 11 (Bromodomain and WD repeat-containing protein 2) (WD repeat-containing protein 15)	WDR11 BRWD2 KIAA1351 WDR15	Homo sapiens (Human)	1224
Q3ZCT1	ZN260_HUMAN	reviewed	Zinc finger protein 260 (Zfp-260)	ZNF260 ZFP260	Homo sapiens (Human)	412
Q96PQ6	ZN317_HUMAN	reviewed	Zinc finger protein 317	ZNF317 KIAA1588	Homo sapiens (Human)	595
Q92753	RORB_HUMAN	reviewed	Nuclear receptor ROR-beta (Nuclear receptor RZR-beta) (Nuclear receptor subfamily 1 group F member 2) (Retinoid-related orphan receptor-beta)	RORB NR1F2 RZRB	Homo sapiens (Human)	470
Q5VWG9	TAF3_HUMAN	reviewed	Transcription initiation factor TFIID subunit 3 (140 kDa TATA box-binding protein-associated factor) (TBP-associated factor 3) (Transcription initiation factor TFIID 140 kDa subunit) (TAF(II)140) (TAF140) (TAFII-140) (TAFII140)	TAF3	Homo sapiens (Human)	929
Q6P1K8	T2H2L_HUMAN	reviewed	General transcription factor IIH subunit 2-like protein (General transcription factor IIH polypeptide 2-like protein)	GTF2H2C; GTF2H2C_2 GTF2H2D	Homo sapiens (Human)	395
Q9UBW7	ZMYM2_HUMAN	reviewed	Zinc finger MYM-type protein 2 (Fused in myeloproliferative disorders protein) (Rearranged in atypical myeloproliferative disorder protein) (Zinc finger protein 198)	ZMYM2 FIM RAMP ZNF198	Homo sapiens (Human)	1377
Q32MQ0	ZN750_HUMAN	reviewed	Zinc finger protein 750	ZNF750	Homo sapiens (Human)	723
P62699	YPEL5_HUMAN	reviewed	Protein yippee-like 5	YPEL5 CGI-127	Homo sapiens (Human)	121
O95049	ZO3_HUMAN	reviewed	Tight junction protein ZO-3 (Tight junction protein 3) (Zona occludens protein 3) (Zonula occludens protein 3)	TJP3 ZO3	Homo sapiens (Human)	919
Q8IZ20	ZN683_HUMAN	reviewed	Tissue-resident T-cell transcription regulator protein ZNF683 (Homolog of Blimp-1 in T-cell) (Hobit) (Zinc finger protein 683)	ZNF683	Homo sapiens (Human)	524
Q14119	VEZF1_HUMAN	reviewed	Vascular endothelial zinc finger 1 (Putative transcription factor DB1) (Zinc finger protein 161)	VEZF1 DB1 ZNF161	Homo sapiens (Human)	521
Q9H7D7	WDR26_HUMAN	reviewed	WD repeat-containing protein 26 (CUL4- and DDB1-associated WDR protein 2) (Myocardial ischemic preconditioning up-regulated protein 2)	WDR26 CDW2 MIP2 PRO0852	Homo sapiens (Human)	661
Q15573	TAF1A_HUMAN	reviewed	TATA box-binding protein-associated factor RNA polymerase I subunit A (RNA polymerase I-specific TBP-associated factor 48 kDa) (TAFI48) (TATA box-binding protein-associated factor 1A) (TBP-associated factor 1A) (Transcription factor SL1) (Transcription initiation factor SL1/TIF-IB subunit A)	TAF1A	Homo sapiens (Human)	450
O14776	TCRG1_HUMAN	reviewed	Transcription elongation regulator 1 (TATA box-binding protein-associated factor 2S) (Transcription factor CA150)	TCERG1 CA150 TAF2S	Homo sapiens (Human)	1098
Q93009	UBP7_HUMAN	reviewed	Ubiquitin carboxyl-terminal hydrolase 7 (EC 3.4.19.12) (Deubiquitinating enzyme 7) (Herpesvirus-associated ubiquitin-specific protease) (Ubiquitin thioesterase 7) (Ubiquitin-specific-processing protease 7)	USP7 HAUSP	Homo sapiens (Human)	1102
Q86YH2	Z280B_HUMAN	reviewed	Zinc finger protein 280B (5'OY11.1) (Suppressor of hairy wing homolog 2) (Zinc finger protein 279) (Zinc finger protein 632)	ZNF280B SUHW2 ZNF279 ZNF632	Homo sapiens (Human)	543
Q07157	ZO1_HUMAN	reviewed	Tight junction protein ZO-1 (Tight junction protein 1) (Zona occludens protein 1) (Zonula occludens protein 1)	TJP1 ZO1	Homo sapiens (Human)	1748
A0A0G2JN84	A0A0G2JN84_HUMAN	unreviewed	Suppressor of hairy wing homolog 1 (Drosophila) (Zinc finger protein 280A)	ZNF280A SUHW1 hCG_1783619	Homo sapiens (Human)	542
A0A3B3IU23	A0A3B3IU23_HUMAN	unreviewed	PR domain zinc finger protein 1 (EC 2.1.1.-)	PRDM1	Homo sapiens (Human)	839
H0YL38	H0YL38_HUMAN	unreviewed	Zinc finger protein 280D	ZNF280D	Homo sapiens (Human)	747
H0YLA6	H0YLA6_HUMAN	unreviewed	Zinc finger protein 280D	ZNF280D	Homo sapiens (Human)	535
E9PFI5	E9PFI5_HUMAN	unreviewed	40S ribosomal protein S3a	RPS3A	Homo sapiens (Human)	205
D6RAT0	D6RAT0_HUMAN	unreviewed	40S ribosomal protein S3a	RPS3A	Homo sapiens (Human)	227
P23760	PAX3_HUMAN	reviewed	Paired box protein Pax-3 (HuP2)	PAX3 HUP2	Homo sapiens (Human)	479
P09086	PO2F2_HUMAN	reviewed	POU domain, class 2, transcription factor 2 (Lymphoid-restricted immunoglobulin octamer-binding protein NF-A2) (Octamer-binding protein 2) (Oct-2) (Octamer-binding transcription factor 2) (OTF-2)	POU2F2 OCT2 OTF2	Homo sapiens (Human)	479
P52630	STAT2_HUMAN	reviewed	Signal transducer and activator of transcription 2 (p113)	STAT2	Homo sapiens (Human)	851
P0C7M4	RHF2B_HUMAN	reviewed	Rhox homeobox family member 2B	RHOXF2B	Homo sapiens (Human)	288
Q9BXA9	SALL3_HUMAN	reviewed	Sal-like protein 3 (Zinc finger protein 796) (Zinc finger protein SALL3) (hSALL3)	SALL3 ZNF796	Homo sapiens (Human)	1300
P36956	SRBP1_HUMAN	reviewed	Sterol regulatory element-binding protein 1 (SREBP-1) (Class D basic helix-loop-helix protein 1) (bHLHd1) (Sterol regulatory element-binding transcription factor 1) [Cleaved into: Processed sterol regulatory element-binding protein 1 (Transcription factor SREBF1)]	SREBF1 BHLHD1 SREBP1	Homo sapiens (Human)	1147
Q86WV6	STING_HUMAN	reviewed	Stimulator of interferon genes protein (hSTING) (Endoplasmic reticulum interferon stimulator) (ERIS) (Mediator of IRF3 activation) (hMITA) (Transmembrane protein 173)	STING1 ERIS MITA TMEM173	Homo sapiens (Human)	379
O00560	SDCB1_HUMAN	reviewed	Syntenin-1 (Melanoma differentiation-associated protein 9) (MDA-9) (Pro-TGF-alpha cytoplasmic domain-interacting protein 18) (TACIP18) (Scaffold protein Pbp1) (Syndecan-binding protein 1)	SDCBP MDA9 SYCL	Homo sapiens (Human)	298
P42224	STAT1_HUMAN	reviewed	Signal transducer and activator of transcription 1-alpha/beta (Transcription factor ISGF-3 components p91/p84)	STAT1	Homo sapiens (Human)	750
Q8TDY2	RBCC1_HUMAN	reviewed	RB1-inducible coiled-coil protein 1 (FAK family kinase-interacting protein of 200 kDa) (FIP200)	RB1CC1 KIAA0203 RBICC	Homo sapiens (Human)	1594
P61247	RS3A_HUMAN	reviewed	40S ribosomal protein S3a (Small ribosomal subunit protein eS1) (v-fos transformation effector protein) (Fte-1)	RPS3A FTE1 MFTL	Homo sapiens (Human)	264
Q9UPW6	SATB2_HUMAN	reviewed	DNA-binding protein SATB2 (Special AT-rich sequence-binding protein 2)	SATB2 KIAA1034	Homo sapiens (Human)	733
Q8N5J4	SPIC_HUMAN	reviewed	Transcription factor Spi-C	SPIC	Homo sapiens (Human)	248
O75626	PRDM1_HUMAN	reviewed	PR domain zinc finger protein 1 (EC 2.1.1.-) (BLIMP-1) (Beta-interferon gene positive regulatory domain I-binding factor) (PR domain-containing protein 1) (Positive regulatory domain I-binding factor 1) (PRDI-BF1) (PRDI-binding factor 1)	PRDM1 BLIMP1	Homo sapiens (Human)	825
P48436	SOX9_HUMAN	reviewed	Transcription factor SOX-9	SOX9	Homo sapiens (Human)	509
P35711	SOX5_HUMAN	reviewed	Transcription factor SOX-5	SOX5	Homo sapiens (Human)	763
Q9HAI6	TASL_HUMAN	reviewed	TLR adapter interacting with SLC15A4 on the lysosome	TASL CXorf21	Homo sapiens (Human)	301
Q33E94	RFX4_HUMAN	reviewed	Transcription factor RFX4 (Regulatory factor X 4) (Testis development protein NYD-SP10)	RFX4	Homo sapiens (Human)	735
Q8N6T7	SIR6_HUMAN	reviewed	NAD-dependent protein deacetylase sirtuin-6 (EC 2.3.1.286) (Regulatory protein SIR2 homolog 6) (SIR2-like protein 6)	SIRT6 SIR2L6	Homo sapiens (Human)	355
Q8TB68	PRR7_HUMAN	reviewed	Proline-rich protein 7 (Synaptic proline-rich membrane protein)	PRR7	Homo sapiens (Human)	274
Q04864	REL_HUMAN	reviewed	Proto-oncogene c-Rel	REL	Homo sapiens (Human)	619
Q9H871	RMD5A_HUMAN	reviewed	E3 ubiquitin-protein transferase RMND5A (EC 2.3.2.27) (P44CTLH) (Protein RMD5 homolog A)	RMND5A	Homo sapiens (Human)	391
Q9HB58	SP110_HUMAN	reviewed	Sp110 nuclear body protein (Interferon-induced protein 41/75) (Speckled 110 kDa) (Transcriptional coactivator Sp110)	SP110	Homo sapiens (Human)	689
P08047	SP1_HUMAN	reviewed	Transcription factor Sp1	SP1 TSFP1	Homo sapiens (Human)	785
P49848	TAF6_HUMAN	reviewed	Transcription initiation factor TFIID subunit 6 (RNA polymerase II TBP-associated factor subunit E) (Transcription initiation factor TFIID 70 kDa subunit) (TAF(II)70) (TAFII-70) (TAFII70) (Transcription initiation factor TFIID 80 kDa subunit) (TAF(II)80) (TAFII-80) (TAFII80)	TAF6 TAF2E TAFII70	Homo sapiens (Human)	677
P10275	ANDR_HUMAN	reviewed	Androgen receptor (Dihydrotestosterone receptor) (Nuclear receptor subfamily 3 group C member 4)	AR DHTR NR3C4	Homo sapiens (Human)	920
Q96D31	CRCM1_HUMAN	reviewed	Calcium release-activated calcium channel protein 1 (Protein orai-1) (Transmembrane protein 142A)	ORAI1 CRACM1 TMEM142A	Homo sapiens (Human)	301
O75398	DEAF1_HUMAN	reviewed	Deformed epidermal autoregulatory factor 1 homolog (Nuclear DEAF-1-related transcriptional regulator) (NUDR) (Suppressin) (Zinc finger MYND domain-containing protein 5)	DEAF1 SPN ZMYND5	Homo sapiens (Human)	565
P18850	ATF6A_HUMAN	reviewed	Cyclic AMP-dependent transcription factor ATF-6 alpha (cAMP-dependent transcription factor ATF-6 alpha) (Activating transcription factor 6 alpha) (ATF6-alpha) [Cleaved into: Processed cyclic AMP-dependent transcription factor ATF-6 alpha]	ATF6	Homo sapiens (Human)	670
Q6ZN30	BNC2_HUMAN	reviewed	Zinc finger protein basonuclin-2	BNC2	Homo sapiens (Human)	1099
Q9NRI5	DISC1_HUMAN	reviewed	Disrupted in schizophrenia 1 protein	DISC1 KIAA0457	Homo sapiens (Human)	854
O14936	CSKP_HUMAN	reviewed	Peripheral plasma membrane protein CASK (hCASK) (EC 2.7.11.1) (Calcium/calmodulin-dependent serine protein kinase) (Protein lin-2 homolog)	CASK LIN2	Homo sapiens (Human)	926
O15379	HDAC3_HUMAN	reviewed	Histone deacetylase 3 (HD3) (EC 3.5.1.98) (RPD3-2) (SMAP45)	HDAC3	Homo sapiens (Human)	428
P01344	IGF2_HUMAN	reviewed	Insulin-like growth factor II (IGF-II) (Somatomedin-A) (T3M-11-derived growth factor) [Cleaved into: Insulin-like growth factor II; Insulin-like growth factor II Ala-25 Del; Preptin]	IGF2 PP1446	Homo sapiens (Human)	180
Q5T0F9	C2D1B_HUMAN	reviewed	Coiled-coil and C2 domain-containing protein 1B (Five prime repressor element under dual repression-binding protein 2) (FRE under dual repression-binding protein 2) (Freud-2)	CC2D1B KIAA1836	Homo sapiens (Human)	858
Q99626	CDX2_HUMAN	reviewed	Homeobox protein CDX-2 (CDX-3) (Caudal-type homeobox protein 2)	CDX2 CDX3	Homo sapiens (Human)	313
P30281	CCND3_HUMAN	reviewed	G1/S-specific cyclin-D3	CCND3	Homo sapiens (Human)	292
O43889	CREB3_HUMAN	reviewed	Cyclic AMP-responsive element-binding protein 3 (CREB-3) (cAMP-responsive element-binding protein 3) (Leucine zipper protein) (Luman) (Transcription factor LZIP-alpha) [Cleaved into: Processed cyclic AMP-responsive element-binding protein 3 (N-terminal Luman) (Transcriptionally active form)]	CREB3 LZIP	Homo sapiens (Human)	371
O14965	AURKA_HUMAN	reviewed	Aurora kinase A (EC 2.7.11.1) (Aurora 2) (Aurora/IPL1-related kinase 1) (ARK-1) (Aurora-related kinase 1) (hARK1) (Breast tumor-amplified kinase) (Serine/threonine-protein kinase 15) (Serine/threonine-protein kinase 6) (Serine/threonine-protein kinase aurora-A)	AURKA AIK AIRK1 ARK1 AURA AYK1 BTAK IAK1 STK15 STK6	Homo sapiens (Human)	403
Q7RTU4	BHA09_HUMAN	reviewed	Class A basic helix-loop-helix protein 9 (bHLHa9) (Class F basic helix-loop-helix factor 42) (bHLHf42)	BHLHA9 BHLHF42	Homo sapiens (Human)	235
P11161	EGR2_HUMAN	reviewed	E3 SUMO-protein ligase EGR2 (EC 2.3.2.-) (AT591) (E3 SUMO-protein transferase ERG2) (Early growth response protein 2) (EGR-2) (Zinc finger protein Krox-20)	EGR2 KROX20	Homo sapiens (Human)	476
Q92826	HXB13_HUMAN	reviewed	Homeobox protein Hox-B13	HOXB13	Homo sapiens (Human)	284
Q9UKT9	IKZF3_HUMAN	reviewed	Zinc finger protein Aiolos (Ikaros family zinc finger protein 3)	IKZF3 ZNFN1A3	Homo sapiens (Human)	509
O15111	IKKA_HUMAN	reviewed	Inhibitor of nuclear factor kappa-B kinase subunit alpha (I-kappa-B kinase alpha) (IKK-A) (IKK-alpha) (IkBKA) (IkappaB kinase) (EC 2.7.11.10) (Conserved helix-loop-helix ubiquitous kinase) (I-kappa-B kinase 1) (IKK1) (Nuclear factor NF-kappa-B inhibitor kinase alpha) (NFKBIKA) (Transcription factor 16) (TCF-16)	CHUK IKKA TCF16	Homo sapiens (Human)	745
P51948	MAT1_HUMAN	reviewed	CDK-activating kinase assembly factor MAT1 (CDK7/cyclin-H assembly factor) (Cyclin-G1-interacting protein) (Menage a trois) (RING finger protein 66) (RING finger protein MAT1) (p35) (p36)	MNAT1 CAP35 MAT1 RNF66	Homo sapiens (Human)	309
O14920	IKKB_HUMAN	reviewed	Inhibitor of nuclear factor kappa-B kinase subunit beta (I-kappa-B-kinase beta) (IKK-B) (IKK-beta) (IkBKB) (EC 2.7.11.10) (I-kappa-B kinase 2) (IKK2) (Nuclear factor NF-kappa-B inhibitor kinase beta) (NFKBIKB) (Serine/threonine protein kinase IKBKB) (EC 2.7.11.1)	IKBKB IKKB	Homo sapiens (Human)	756
Q6PIJ6	FBX38_HUMAN	reviewed	F-box only protein 38	FBXO38 SP329	Homo sapiens (Human)	1188
Q96SQ7	ATOH8_HUMAN	reviewed	Protein atonal homolog 8 (Class A basic helix-loop-helix protein 21) (bHLHa21) (Helix-loop-helix protein hATH-6) (hATH6)	ATOH8 ATH6 BHLHA21	Homo sapiens (Human)	321
Q9HAW0	BRF2_HUMAN	reviewed	Transcription factor IIIB 50 kDa subunit (TFIIIB50) (hTFIIIB50) (B-related factor 2) (BRF-2) (hBRFU)	BRF2 BRFU PRO1470	Homo sapiens (Human)	419
Q7Z591	AKNA_HUMAN	reviewed	Microtubule organization protein AKNA (AT-hook-containing transcription factor)	AKNA KIAA1968	Homo sapiens (Human)	1439
Q8N100	ATOH7_HUMAN	reviewed	Protein atonal homolog 7 (Class A basic helix-loop-helix protein 13) (bHLHa13) (Helix-loop-helix protein hATH-5) (hATH5)	ATOH7 ATH5 BHLHA13	Homo sapiens (Human)	152
Q15699	ALX1_HUMAN	reviewed	ALX homeobox protein 1 (Cartilage homeoprotein 1) (CART-1)	ALX1 CART1	Homo sapiens (Human)	326
O43186	CRX_HUMAN	reviewed	Cone-rod homeobox protein	CRX CORD2	Homo sapiens (Human)	299
O43745	CHP2_HUMAN	reviewed	Calcineurin B homologous protein 2 (Hepatocellular carcinoma-associated antigen 520)	CHP2 HCA520	Homo sapiens (Human)	196
Q13015	AF1Q_HUMAN	reviewed	Protein AF1q	MLLT11 AF1Q	Homo sapiens (Human)	90
Q9Y2D1	ATF5_HUMAN	reviewed	Cyclic AMP-dependent transcription factor ATF-5 (cAMP-dependent transcription factor ATF-5) (Activating transcription factor 5) (Transcription factor ATFx)	ATF5 ATFX	Homo sapiens (Human)	282
Q15327	ANKR1_HUMAN	reviewed	Ankyrin repeat domain-containing protein 1 (Cardiac ankyrin repeat protein) (Cytokine-inducible gene C-193 protein) (Cytokine-inducible nuclear protein)	ANKRD1 C193 CARP HA1A2	Homo sapiens (Human)	319
Q9NR55	BATF3_HUMAN	reviewed	Basic leucine zipper transcriptional factor ATF-like 3 (B-ATF-3) (21 kDa small nuclear factor isolated from T-cells) (Jun dimerization protein p21SNFT)	BATF3 SNFT	Homo sapiens (Human)	127
Q9Y6H1	CHCH2_HUMAN	reviewed	Coiled-coil-helix-coiled-coil-helix domain-containing protein 2 (Aging-associated gene 10 protein) (HCV NS2 trans-regulated protein) (NS2TP)	CHCHD2 C7orf17 AAG10	Homo sapiens (Human)	151
P16220	CREB1_HUMAN	reviewed	Cyclic AMP-responsive element-binding protein 1 (CREB-1) (cAMP-responsive element-binding protein 1)	CREB1	Homo sapiens (Human)	327
O43918	AIRE_HUMAN	reviewed	Autoimmune regulator (Autoimmune polyendocrinopathy candidiasis ectodermal dystrophy protein) (APECED protein)	AIRE APECED	Homo sapiens (Human)	545
Q99941	ATF6B_HUMAN	reviewed	Cyclic AMP-dependent transcription factor ATF-6 beta (cAMP-dependent transcription factor ATF-6 beta) (Activating transcription factor 6 beta) (ATF6-beta) (Protein G13) (cAMP response element-binding protein-related protein) (Creb-rp) (cAMP-responsive element-binding protein-like 1) [Cleaved into: Processed cyclic AMP-dependent transcription factor ATF-6 beta]	ATF6B CREBL1 G13	Homo sapiens (Human)	703
Q9HBZ2	ARNT2_HUMAN	reviewed	Aryl hydrocarbon receptor nuclear translocator 2 (ARNT protein 2) (Class E basic helix-loop-helix protein 1) (bHLHe1)	ARNT2 BHLHE1 KIAA0307	Homo sapiens (Human)	717
Q8IUR7	ARMC8_HUMAN	reviewed	Armadillo repeat-containing protein 8	ARMC8 S863-2	Homo sapiens (Human)	673
O43866	CD5L_HUMAN	reviewed	CD5 antigen-like (Apoptosis inhibitor expressed by macrophages) (hAIM) (CT-2) (IgM-associated peptide) (SP-alpha)	CD5L API6 UNQ203/PRO229	Homo sapiens (Human)	347
Q96BA8	CR3L1_HUMAN	reviewed	Cyclic AMP-responsive element-binding protein 3-like protein 1 (cAMP-responsive element-binding protein 3-like protein 1) (Old astrocyte specifically-induced substance) (OASIS) [Cleaved into: Processed cyclic AMP-responsive element-binding protein 3-like protein 1]	CREB3L1 OASIS PSEC0238	Homo sapiens (Human)	519
P24468	COT2_HUMAN	reviewed	COUP transcription factor 2 (COUP-TF2) (Apolipoprotein A-I regulatory protein 1) (ARP-1) (COUP transcription factor II) (COUP-TF II) (Nuclear receptor subfamily 2 group F member 2)	NR2F2 ARP1 TFCOUP2	Homo sapiens (Human)	414
Q16520	BATF_HUMAN	reviewed	Basic leucine zipper transcriptional factor ATF-like (B-cell-activating transcription factor) (B-ATF) (SF-HT-activated gene 2 protein) (SFA-2)	BATF	Homo sapiens (Human)	125
P06493	CDK1_HUMAN	reviewed	Cyclin-dependent kinase 1 (CDK1) (EC 2.7.11.22) (EC 2.7.11.23) (Cell division control protein 2 homolog) (Cell division protein kinase 1) (p34 protein kinase)	CDK1 CDC2 CDC28A CDKN1 P34CDC2	Homo sapiens (Human)	297
P11802	CDK4_HUMAN	reviewed	Cyclin-dependent kinase 4 (EC 2.7.11.22) (Cell division protein kinase 4) (PSK-J3)	CDK4	Homo sapiens (Human)	303
O95718	ERR2_HUMAN	reviewed	Steroid hormone receptor ERR2 (ERR beta-2) (Estrogen receptor-like 2) (Estrogen-related receptor beta) (ERR-beta) (Nuclear receptor subfamily 3 group B member 2)	ESRRB ERRB2 ESRL2 NR3B2	Homo sapiens (Human)	433
Q13131	AAPK1_HUMAN	reviewed	5'-AMP-activated protein kinase catalytic subunit alpha-1 (AMPK subunit alpha-1) (EC 2.7.11.1) (Acetyl-CoA carboxylase kinase) (ACACA kinase) (EC 2.7.11.27) (Hydroxymethylglutaryl-CoA reductase kinase) (HMGCR kinase) (EC 2.7.11.31) (Tau-protein kinase PRKAA1) (EC 2.7.11.26)	PRKAA1 AMPK1	Homo sapiens (Human)	559
P10589	COT1_HUMAN	reviewed	COUP transcription factor 1 (COUP-TF1) (COUP transcription factor I) (COUP-TF I) (Nuclear receptor subfamily 2 group F member 1) (V-erbA-related protein 3) (EAR-3)	NR2F1 EAR3 ERBAL3 TFCOUP1	Homo sapiens (Human)	423
Q16832	DDR2_HUMAN	reviewed	Discoidin domain-containing receptor 2 (Discoidin domain receptor 2) (EC 2.7.10.1) (CD167 antigen-like family member B) (Discoidin domain-containing receptor tyrosine kinase 2) (Neurotrophic tyrosine kinase, receptor-related 3) (Receptor protein-tyrosine kinase TKT) (Tyrosine-protein kinase TYRO10) (CD antigen CD167b)	DDR2 NTRKR3 TKT TYRO10	Homo sapiens (Human)	855
P40145	ADCY8_HUMAN	reviewed	Adenylate cyclase type 8 (EC 4.6.1.1) (ATP pyrophosphate-lyase 8) (Adenylate cyclase type VIII) (Adenylyl cyclase 8) (AC8) (Ca(2+)/calmodulin-activated adenylyl cyclase)	ADCY8	Homo sapiens (Human)	1251
Q96QS3	ARX_HUMAN	reviewed	Homeobox protein ARX (Aristaless-related homeobox)	ARX	Homo sapiens (Human)	562
P49716	CEBPD_HUMAN	reviewed	CCAAT/enhancer-binding protein delta (C/EBP delta) (Nuclear factor NF-IL6-beta) (NF-IL6-beta)	CEBPD	Homo sapiens (Human)	269
P50613	CDK7_HUMAN	reviewed	Cyclin-dependent kinase 7 (EC 2.7.11.22) (EC 2.7.11.23) (39 kDa protein kinase) (p39 Mo15) (CDK-activating kinase 1) (Cell division protein kinase 7) (Serine/threonine-protein kinase 1) (TFIIH basal transcription factor complex kinase subunit)	CDK7 CAK CAK1 CDKN7 MO15 STK1	Homo sapiens (Human)	346
P24385	CCND1_HUMAN	reviewed	G1/S-specific cyclin-D1 (B-cell lymphoma 1 protein) (BCL-1) (BCL-1 oncogene) (PRAD1 oncogene)	CCND1 BCL1 PRAD1	Homo sapiens (Human)	295
Q9Y261	FOXA2_HUMAN	reviewed	Hepatocyte nuclear factor 3-beta (HNF-3-beta) (HNF-3B) (Forkhead box protein A2) (Transcription factor 3B) (TCF-3B)	FOXA2 HNF3B TCF3B	Homo sapiens (Human)	457
Q86WP2	GPBP1_HUMAN	reviewed	Vasculin (GC-rich promoter-binding protein 1) (Vascular wall-linked protein)	GPBP1 GPBP SSH6	Homo sapiens (Human)	473
Q8N1L9	BATF2_HUMAN	reviewed	Basic leucine zipper transcriptional factor ATF-like 2 (B-ATF-2) (Suppressor of AP-1 regulated by IFN) (SARI)	BATF2	Homo sapiens (Human)	274
Q9H165	BC11A_HUMAN	reviewed	B-cell lymphoma/leukemia 11A (BCL-11A) (B-cell CLL/lymphoma 11A) (COUP-TF-interacting protein 1) (Ecotropic viral integration site 9 protein homolog) (EVI-9) (Zinc finger protein 856)	BCL11A CTIP1 EVI9 KIAA1809 ZNF856	Homo sapiens (Human)	835
Q99829	CPNE1_HUMAN	reviewed	Copine-1 (Chromobindin 17) (Copine I)	CPNE1 CPN1	Homo sapiens (Human)	537
Q9UH73	COE1_HUMAN	reviewed	Transcription factor COE1 (O/E-1) (OE-1) (Early B-cell factor)	EBF1 COE1 EBF	Homo sapiens (Human)	591
Q92782	DPF1_HUMAN	reviewed	Zinc finger protein neuro-d4 (BRG1-associated factor 45B) (BAF45B) (D4, zinc and double PHD fingers family 1)	DPF1 BAF45B NEUD4	Homo sapiens (Human)	380
P50750	CDK9_HUMAN	reviewed	Cyclin-dependent kinase 9 (EC 2.7.11.22) (EC 2.7.11.23) (C-2K) (Cell division cycle 2-like protein kinase 4) (Cell division protein kinase 9) (Serine/threonine-protein kinase PITALRE) (Tat-associated kinase complex catalytic subunit)	CDK9 CDC2L4 TAK	Homo sapiens (Human)	372
Q6QHK4	FIGLA_HUMAN	reviewed	Factor in the germline alpha (FIGalpha) (Class C basic helix-loop-helix protein 8) (bHLHc8) (Folliculogenesis-specific basic helix-loop-helix protein) (Transcription factor FIGa)	FIGLA BHLHC8	Homo sapiens (Human)	219
Q9BZS1	FOXP3_HUMAN	reviewed	Forkhead box protein P3 (Scurfin) [Cleaved into: Forkhead box protein P3, C-terminally processed; Forkhead box protein P3 41 kDa form]	FOXP3 IPEX JM2	Homo sapiens (Human)	431
Q8IVW6	ARI3B_HUMAN	reviewed	AT-rich interactive domain-containing protein 3B (ARID domain-containing protein 3B) (Bright and dead ringer protein) (Bright-like protein)	ARID3B BDP DRIL2	Homo sapiens (Human)	561
Q6P1N0	C2D1A_HUMAN	reviewed	Coiled-coil and C2 domain-containing protein 1A (Akt kinase-interacting protein 1) (Five prime repressor element under dual repression-binding protein 1) (FRE under dual repression-binding protein 1) (Freud-1) (Putative NF-kappa-B-activating protein 023N)	CC2D1A AKI1	Homo sapiens (Human)	951
Q7LFL8	CXXC5_HUMAN	reviewed	CXXC-type zinc finger protein 5 (CF5) (Putative MAPK-activating protein PM08) (Putative NF-kappa-B-activating protein 102) (Retinoid-inducible nuclear factor) (RINF)	CXXC5 HSPC195 TCCCIA00297	Homo sapiens (Human)	322
Q96RJ6	FER3L_HUMAN	reviewed	Fer3-like protein (Basic helix-loop-helix protein N-twist) (Class A basic helix-loop-helix protein 31) (bHLHa31) (Nephew of atonal 3) (Neuronal twist)	FERD3L BHLHA31 NATO3 NTWIST	Homo sapiens (Human)	166
Q9UMQ3	BARX2_HUMAN	reviewed	Homeobox protein BarH-like 2	BARX2	Homo sapiens (Human)	279
Q06187	BTK_HUMAN	reviewed	Tyrosine-protein kinase BTK (EC 2.7.10.2) (Agammaglobulinemia tyrosine kinase) (ATK) (B-cell progenitor kinase) (BPK) (Bruton tyrosine kinase)	BTK AGMX1 ATK BPK	Homo sapiens (Human)	659
Q15059	BRD3_HUMAN	reviewed	Bromodomain-containing protein 3 (RING3-like protein)	BRD3 KIAA0043 RING3L	Homo sapiens (Human)	726
P51946	CCNH_HUMAN	reviewed	Cyclin-H (MO15-associated protein) (p34) (p37)	CCNH	Homo sapiens (Human)	323
Q9UBX2	DUX4_HUMAN	reviewed	Double homeobox protein 4 (Double homeobox protein 10)	DUX4 DUX10	Homo sapiens (Human)	424
P53567	CEBPG_HUMAN	reviewed	CCAAT/enhancer-binding protein gamma (C/EBP gamma)	CEBPG	Homo sapiens (Human)	150
Q13618	CUL3_HUMAN	reviewed	Cullin-3 (CUL-3)	CUL3 KIAA0617	Homo sapiens (Human)	768
Q9NQL9	DMRT3_HUMAN	reviewed	Doublesex- and mab-3-related transcription factor 3	DMRT3 DMRTA3	Homo sapiens (Human)	472
Q9BXL6	CAR14_HUMAN	reviewed	Caspase recruitment domain-containing protein 14 (CARD-containing MAGUK protein 2) (Carma 2)	CARD14 CARMA2	Homo sapiens (Human)	1004
Q68CJ9	CR3L3_HUMAN	reviewed	Cyclic AMP-responsive element-binding protein 3-like protein 3 (cAMP-responsive element-binding protein 3-like protein 3) (Transcription factor CREB-H) [Cleaved into: Processed cyclic AMP-responsive element-binding protein 3-like protein 3]	CREB3L3 CREBH HYST1481	Homo sapiens (Human)	461
Q99856	ARI3A_HUMAN	reviewed	AT-rich interactive domain-containing protein 3A (ARID domain-containing protein 3A) (B-cell regulator of IgH transcription) (Bright) (Dead ringer-like protein 1) (E2F-binding protein 1)	ARID3A DRIL1 DRIL3 DRX E2FBP1	Homo sapiens (Human)	593
Q92630	DYRK2_HUMAN	reviewed	Dual specificity tyrosine-phosphorylation-regulated kinase 2 (EC 2.7.12.1)	DYRK2	Homo sapiens (Human)	601
O14682	ENC1_HUMAN	reviewed	Ectoderm-neural cortex protein 1 (ENC-1) (Kelch-like protein 37) (Nuclear matrix protein NRP/B) (p53-induced gene 10 protein)	ENC1 KLHL37 NRPB PIG10	Homo sapiens (Human)	589
P18848	ATF4_HUMAN	reviewed	Cyclic AMP-dependent transcription factor ATF-4 (cAMP-dependent transcription factor ATF-4) (Activating transcription factor 4) (Cyclic AMP-responsive element-binding protein 2) (CREB-2) (cAMP-responsive element-binding protein 2) (Tax-responsive enhancer element-binding protein 67) (TaxREB67)	ATF4 CREB2 TXREB	Homo sapiens (Human)	351
P39880	CUX1_HUMAN	reviewed	Homeobox protein cut-like 1 (CCAAT displacement protein) (CDP) (CDP/Cux p200) (Homeobox protein cux-1) [Cleaved into: CDP/Cux p110]	CUX1 CUTL1	Homo sapiens (Human)	1505
P19784	CSK22_HUMAN	reviewed	Casein kinase II subunit alpha' (CK II alpha') (EC 2.7.11.1)	CSNK2A2 CK2A2	Homo sapiens (Human)	350
Q70SY1	CR3L2_HUMAN	reviewed	Cyclic AMP-responsive element-binding protein 3-like protein 2 (cAMP-responsive element-binding protein 3-like protein 2) (BBF2 human homolog on chromosome 7) [Cleaved into: Processed cyclic AMP-responsive element-binding protein 3-like protein 2]	CREB3L2 BBF2H7	Homo sapiens (Human)	520
A9YTQ3	AHRR_HUMAN	reviewed	Aryl hydrocarbon receptor repressor (AhR repressor) (AhRR) (Class E basic helix-loop-helix protein 77) (bHLHe77)	AHRR BHLHE77 KIAA1234	Homo sapiens (Human)	701
O60241	AGRB2_HUMAN	reviewed	Adhesion G protein-coupled receptor B2 (Brain-specific angiogenesis inhibitor 2)	ADGRB2 BAI2	Homo sapiens (Human)	1585
Q9H161	ALX4_HUMAN	reviewed	Homeobox protein aristaless-like 4	ALX4 KIAA1788	Homo sapiens (Human)	411
O43313	ATMIN_HUMAN	reviewed	ATM interactor (ATM/ATR-substrate CHK2-interacting zinc finger protein) (ASCIZ) (Zinc finger protein 822)	ATMIN KIAA0431 ZNF822	Homo sapiens (Human)	823
O96017	CHK2_HUMAN	reviewed	Serine/threonine-protein kinase Chk2 (EC 2.7.11.1) (CHK2 checkpoint homolog) (Cds1 homolog) (Hucds1) (hCds1) (Checkpoint kinase 2)	CHEK2 CDS1 CHK2 RAD53	Homo sapiens (Human)	543
P15036	ETS2_HUMAN	reviewed	Protein C-ets-2	ETS2	Homo sapiens (Human)	469
O60548	FOXD2_HUMAN	reviewed	Forkhead box protein D2 (Forkhead-related protein FKHL17) (Forkhead-related transcription factor 9) (FREAC-9)	FOXD2 FKHL17 FREAC9	Homo sapiens (Human)	495
Q13461	FOXE3_HUMAN	reviewed	Forkhead box protein E3 (Forkhead-related protein FKHL12) (Forkhead-related transcription factor 8) (FREAC-8)	FOXE3 FKHL12 FREAC8	Homo sapiens (Human)	319
Q96NZ1	FOXN4_HUMAN	reviewed	Forkhead box protein N4	FOXN4	Homo sapiens (Human)	517
P55317	FOXA1_HUMAN	reviewed	Hepatocyte nuclear factor 3-alpha (HNF-3-alpha) (HNF-3A) (Forkhead box protein A1) (Transcription factor 3A) (TCF-3A)	FOXA1 HNF3A TCF3A	Homo sapiens (Human)	472
P09067	HXB5_HUMAN	reviewed	Homeobox protein Hox-B5 (Homeobox protein HHO.C10) (Homeobox protein Hox-2A) (Homeobox protein Hu-1)	HOXB5 HOX2A	Homo sapiens (Human)	269
P17482	HXB9_HUMAN	reviewed	Homeobox protein Hox-B9 (Homeobox protein Hox-2.5) (Homeobox protein Hox-2E)	HOXB9 HOX2E	Homo sapiens (Human)	250
P09629	HXB7_HUMAN	reviewed	Homeobox protein Hox-B7 (Homeobox protein HHO.C1) (Homeobox protein Hox-2C)	HOXB7 HOX2C	Homo sapiens (Human)	217
P17481	HXB8_HUMAN	reviewed	Homeobox protein Hox-B8 (Homeobox protein Hox-2.4) (Homeobox protein Hox-2D)	HOXB8 HOX2D	Homo sapiens (Human)	243
Q9NYD6	HXC10_HUMAN	reviewed	Homeobox protein Hox-C10 (Homeobox protein Hox-3I)	HOXC10 HOX3I	Homo sapiens (Human)	342
Q14005	IL16_HUMAN	reviewed	Pro-interleukin-16 [Cleaved into: Interleukin-16 (IL-16) (Lymphocyte chemoattractant factor) (LCF)]	IL16	Homo sapiens (Human)	1332
O43248	HXC11_HUMAN	reviewed	Homeobox protein Hox-C11 (Homeobox protein Hox-3H)	HOXC11 HOX3H	Homo sapiens (Human)	304
P31276	HXC13_HUMAN	reviewed	Homeobox protein Hox-C13 (Homeobox protein Hox-3G)	HOXC13 HOX3G	Homo sapiens (Human)	330
P09017	HXC4_HUMAN	reviewed	Homeobox protein Hox-C4 (Homeobox protein CP19) (Homeobox protein Hox-3E)	HOXC4 HOX3E	Homo sapiens (Human)	264
Q00444	HXC5_HUMAN	reviewed	Homeobox protein Hox-C5 (Homeobox protein CP11) (Homeobox protein Hox-3D)	HOXC5 HOX3D	Homo sapiens (Human)	222
P31273	HXC8_HUMAN	reviewed	Homeobox protein Hox-C8 (Homeobox protein Hox-3A)	HOXC8 HOX3A	Homo sapiens (Human)	242
P31274	HXC9_HUMAN	reviewed	Homeobox protein Hox-C9 (Homeobox protein Hox-3B)	HOXC9 HOX3B	Homo sapiens (Human)	260
P31260	HXA10_HUMAN	reviewed	Homeobox protein Hox-A10 (Homeobox protein Hox-1.8) (Homeobox protein Hox-1H) (PL)	HOXA10 HOX1H	Homo sapiens (Human)	410
P28358	HXD10_HUMAN	reviewed	Homeobox protein Hox-D10 (Homeobox protein Hox-4D) (Homeobox protein Hox-4E)	HOXD10 HOX4D HOX4E	Homo sapiens (Human)	340
P31271	HXA13_HUMAN	reviewed	Homeobox protein Hox-A13 (Homeobox protein Hox-1J)	HOXA13 HOX1J	Homo sapiens (Human)	388
P35452	HXD12_HUMAN	reviewed	Homeobox protein Hox-D12 (Homeobox protein Hox-4H)	HOXD12 HOX4H	Homo sapiens (Human)	270
P49639	HXA1_HUMAN	reviewed	Homeobox protein Hox-A1 (Homeobox protein Hox-1F)	HOXA1 HOX1F	Homo sapiens (Human)	335
Q02577	HEN2_HUMAN	reviewed	Helix-loop-helix protein 2 (HEN-2) (Class A basic helix-loop-helix protein 34) (bHLHa34) (Nescient helix loop helix 2) (NSCL-2)	NHLH2 BHLHA34 HEN2 KIAA0490	Homo sapiens (Human)	135
Q2M1P5	KIF7_HUMAN	reviewed	Kinesin-like protein KIF7	KIF7 UNQ340/PRO539	Homo sapiens (Human)	1343
Q15139	KPCD1_HUMAN	reviewed	Serine/threonine-protein kinase D1 (EC 2.7.11.13) (Protein kinase C mu type) (Protein kinase D) (nPKC-D1) (nPKC-mu)	PRKD1 PKD PKD1 PRKCM	Homo sapiens (Human)	912
P20290	BTF3_HUMAN	reviewed	Transcription factor BTF3 (Nascent polypeptide-associated complex subunit beta) (NAC-beta) (RNA polymerase B transcription factor 3)	BTF3 NACB OK/SW-cl.8	Homo sapiens (Human)	206
Q5JVS0	HABP4_HUMAN	reviewed	Intracellular hyaluronan-binding protein 4 (IHABP-4) (IHABP4) (Hyaluronan-binding protein 4) (Ki-1/57 intracellular antigen)	HABP4	Homo sapiens (Human)	413
Q9BWX5	GATA5_HUMAN	reviewed	Transcription factor GATA-5 (GATA-binding factor 5)	GATA5	Homo sapiens (Human)	397
O00358	FOXE1_HUMAN	reviewed	Forkhead box protein E1 (Forkhead box protein E2) (Forkhead-related protein FKHL15) (HFKH4) (HNF-3/fork head-like protein 5) (HFKL5) (Thyroid transcription factor 2) (TTF-2)	FOXE1 FKHL15 FOXE2 TITF2 TTF2	Homo sapiens (Human)	373
P35453	HXD13_HUMAN	reviewed	Homeobox protein Hox-D13 (Homeobox protein Hox-4I)	HOXD13 HOX4I	Homo sapiens (Human)	343
O43365	HXA3_HUMAN	reviewed	Homeobox protein Hox-A3 (Homeobox protein Hox-1E)	HOXA3 HOX1E	Homo sapiens (Human)	443
P31249	HXD3_HUMAN	reviewed	Homeobox protein Hox-D3 (Homeobox protein Hox-4A)	HOXD3 HOX1D HOX4A	Homo sapiens (Human)	432
P09016	HXD4_HUMAN	reviewed	Homeobox protein Hox-D4 (Homeobox protein HHO.C13) (Homeobox protein Hox-4B) (Homeobox protein Hox-5.1)	HOXD4 HOX4B	Homo sapiens (Human)	255
P20719	HXA5_HUMAN	reviewed	Homeobox protein Hox-A5 (Homeobox protein Hox-1C)	HOXA5 HOX1C	Homo sapiens (Human)	270
P13378	HXD8_HUMAN	reviewed	Homeobox protein Hox-D8 (Homeobox protein Hox-4E) (Homeobox protein Hox-5.4)	HOXD8 HOX4E	Homo sapiens (Human)	290
P28356	HXD9_HUMAN	reviewed	Homeobox protein Hox-D9 (Homeobox protein Hox-4C) (Homeobox protein Hox-5.2)	HOXD9 HOX4C	Homo sapiens (Human)	352
P09429	HMGB1_HUMAN	reviewed	High mobility group protein B1 (High mobility group protein 1) (HMG-1)	HMGB1 HMG1	Homo sapiens (Human)	215
P14921	ETS1_HUMAN	reviewed	Protein C-ets-1 (p54)	ETS1 EWSR2	Homo sapiens (Human)	441
Q8TAK5	GABP2_HUMAN	reviewed	GA-binding protein subunit beta-2 (GABP subunit beta-2) (GABPB-2)	GABPB2	Homo sapiens (Human)	448
O43719	HTSF1_HUMAN	reviewed	HIV Tat-specific factor 1 (Tat-SF1)	HTATSF1	Homo sapiens (Human)	755
Q693B1	KCD11_HUMAN	reviewed	BTB/POZ domain-containing protein KCTD11 (KCASH1 protein) (Potassium channel tetramerization domain-containing protein 11) (RING-type E3 ubiquitin transferase subunit KCTD11)	KCTD11 C17orf36 REN	Homo sapiens (Human)	232
Q9HAK2	COE2_HUMAN	reviewed	Transcription factor COE2 (Early B-cell factor 2) (EBF-2)	EBF2 COE2	Homo sapiens (Human)	575
A0AVK6	E2F8_HUMAN	reviewed	Transcription factor E2F8 (E2F-8)	E2F8	Homo sapiens (Human)	867
A6NHT5	HMX3_HUMAN	reviewed	Homeobox protein HMX3 (Homeobox protein H6 family member 3) (Homeobox protein Nkx-5.1)	HMX3 NKX-5.1 NKX5-1	Homo sapiens (Human)	357
Q14774	HLX_HUMAN	reviewed	H2.0-like homeobox protein (Homeobox protein HB24) (Homeobox protein HLX1)	HLX HLX1	Homo sapiens (Human)	488
P31269	HXA9_HUMAN	reviewed	Homeobox protein Hox-A9 (Homeobox protein Hox-1G)	HOXA9 HOX1G	Homo sapiens (Human)	272
Q13568	IRF5_HUMAN	reviewed	Interferon regulatory factor 5 (IRF-5)	IRF5	Homo sapiens (Human)	498
Q00978	IRF9_HUMAN	reviewed	Interferon regulatory factor 9 (IRF-9) (IFN-alpha-responsive transcription factor subunit) (ISGF3 p48 subunit) (Interferon-stimulated gene factor 3 gamma) (ISGF-3 gamma) (Transcriptional regulator ISGF3 subunit gamma)	IRF9 ISGF3G	Homo sapiens (Human)	393
Q96ST2	IWS1_HUMAN	reviewed	Protein IWS1 homolog (IWS1-like protein)	IWS1 IWS1L	Homo sapiens (Human)	819
P19419	ELK1_HUMAN	reviewed	ETS domain-containing protein Elk-1	ELK1	Homo sapiens (Human)	428
O95571	ETHE1_HUMAN	reviewed	Persulfide dioxygenase ETHE1, mitochondrial (EC 1.13.11.18) (Ethylmalonic encephalopathy protein 1) (Hepatoma subtracted clone one protein) (Sulfur dioxygenase ETHE1)	ETHE1 HSCO	Homo sapiens (Human)	254
P17676	CEBPB_HUMAN	reviewed	CCAAT/enhancer-binding protein beta (C/EBP beta) (Liver activator protein) (LAP) (Liver-enriched inhibitory protein) (LIP) (Nuclear factor NF-IL6) (Transcription factor 5) (TCF-5)	CEBPB TCF5 PP9092	Homo sapiens (Human)	345
Q9UI36	DACH1_HUMAN	reviewed	Dachshund homolog 1 (Dach1)	DACH1 DACH	Homo sapiens (Human)	758
Q9BTC0	DIDO1_HUMAN	reviewed	Death-inducer obliterator 1 (DIO-1) (hDido1) (Death-associated transcription factor 1) (DATF-1)	DIDO1 C20orf158 DATF1 KIAA0333	Homo sapiens (Human)	2240
Q3B7T1	EDRF1_HUMAN	reviewed	Erythroid differentiation-related factor 1	EDRF1 C10orf137	Homo sapiens (Human)	1238
P35555	FBN1_HUMAN	reviewed	Fibrillin-1 [Cleaved into: Asprosin]	FBN1 FBN	Homo sapiens (Human)	2871
Q16676	FOXD1_HUMAN	reviewed	Forkhead box protein D1 (Forkhead-related protein FKHL8) (Forkhead-related transcription factor 4) (FREAC-4)	FOXD1 FKHL8 FREAC4	Homo sapiens (Human)	465
P51813	BMX_HUMAN	reviewed	Cytoplasmic tyrosine-protein kinase BMX (EC 2.7.10.2) (Bone marrow tyrosine kinase gene in chromosome X protein) (Epithelial and endothelial tyrosine kinase) (ETK) (NTK38)	BMX	Homo sapiens (Human)	675
P35638	DDIT3_HUMAN	reviewed	DNA damage-inducible transcript 3 protein (DDIT-3) (C/EBP zeta) (C/EBP-homologous protein) (CHOP) (C/EBP-homologous protein 10) (CHOP-10) (CCAAT/enhancer-binding protein homologous protein) (Growth arrest and DNA damage-inducible protein GADD153)	DDIT3 CHOP CHOP10 GADD153	Homo sapiens (Human)	169
Q9UER7	DAXX_HUMAN	reviewed	Death domain-associated protein 6 (Daxx) (hDaxx) (ETS1-associated protein 1) (EAP1) (Fas death domain-associated protein)	DAXX BING2 DAP6	Homo sapiens (Human)	740
Q06546	GABPA_HUMAN	reviewed	GA-binding protein alpha chain (GABP subunit alpha) (Nuclear respiratory factor 2 subunit alpha) (Transcription factor E4TF1-60)	GABPA E4TF1A	Homo sapiens (Human)	454
P01100	FOS_HUMAN	reviewed	Proto-oncogene c-Fos (Cellular oncogene fos) (G0/G1 switch regulatory protein 7)	FOS G0S7	Homo sapiens (Human)	380
P50553	ASCL1_HUMAN	reviewed	Achaete-scute homolog 1 (ASH-1) (hASH1) (Class A basic helix-loop-helix protein 46) (bHLHa46)	ASCL1 ASH1 BHLHA46 HASH1	Homo sapiens (Human)	236
Q9HBU1	BARX1_HUMAN	reviewed	Homeobox protein BarH-like 1	BARX1	Homo sapiens (Human)	254
Q14154	DELE1_HUMAN	reviewed	DAP3-binding cell death enhancer 1 (DAP3-binding cell death enhancer 1, long form) (DELE1(L)) (Death ligand signal enhancer) [Cleaved into: DAP3-binding cell death enhancer 1 short form (DELE1(S)) (S-DELE1)]	DELE1 DELE KIAA0141	Homo sapiens (Human)	515
Q96AV8	E2F7_HUMAN	reviewed	Transcription factor E2F7 (E2F-7)	E2F7	Homo sapiens (Human)	911
P49715	CEBPA_HUMAN	reviewed	CCAAT/enhancer-binding protein alpha (C/EBP alpha)	CEBPA CEBP	Homo sapiens (Human)	358
Q04743	EMX2_HUMAN	reviewed	Homeobox protein EMX2 (Empty spiracles homolog 2) (Empty spiracles-like protein 2)	EMX2	Homo sapiens (Human)	252
Q99814	EPAS1_HUMAN	reviewed	Endothelial PAS domain-containing protein 1 (EPAS-1) (Basic-helix-loop-helix-PAS protein MOP2) (Class E basic helix-loop-helix protein 73) (bHLHe73) (HIF-1-alpha-like factor) (HLF) (Hypoxia-inducible factor 2-alpha) (HIF-2-alpha) (HIF2-alpha) (Member of PAS protein 2) (PAS domain-containing protein 2)	EPAS1 BHLHE73 HIF2A MOP2 PASD2	Homo sapiens (Human)	870
Q9H2P0	ADNP_HUMAN	reviewed	Activity-dependent neuroprotector homeobox protein (Activity-dependent neuroprotective protein)	ADNP ADNP1 KIAA0784	Homo sapiens (Human)	1102
Q15131	CDK10_HUMAN	reviewed	Cyclin-dependent kinase 10 (EC 2.7.11.22) (Cell division protein kinase 10) (Serine/threonine-protein kinase PISSLRE)	CDK10	Homo sapiens (Human)	360
P35869	AHR_HUMAN	reviewed	Aryl hydrocarbon receptor (Ah receptor) (AhR) (Class E basic helix-loop-helix protein 76) (bHLHe76)	AHR BHLHE76	Homo sapiens (Human)	848
P07711	CATL1_HUMAN	reviewed	Procathepsin L (EC 3.4.22.15) (Cathepsin L1) (Major excreted protein) (MEP) [Cleaved into: Cathepsin L; Cathepsin L heavy chain; Cathepsin L light chain]	CTSL CTSL1	Homo sapiens (Human)	333
P33076	C2TA_HUMAN	reviewed	MHC class II transactivator (CIITA) (EC 2.3.1.-) (EC 2.7.11.1)	CIITA MHC2TA	Homo sapiens (Human)	1130
P30279	CCND2_HUMAN	reviewed	G1/S-specific cyclin-D2	CCND2	Homo sapiens (Human)	289
Q04741	EMX1_HUMAN	reviewed	Homeobox protein EMX1 (Empty spiracles homolog 1) (Empty spiracles-like protein 1)	EMX1	Homo sapiens (Human)	290
Q8IVV7	GID4_HUMAN	reviewed	Glucose-induced degradation protein 4 homolog (Vacuolar import and degradation protein 24 homolog)	GID4 C17orf39 VID24	Homo sapiens (Human)	300
Q14344	GNA13_HUMAN	reviewed	Guanine nucleotide-binding protein subunit alpha-13 (G alpha-13) (G-protein subunit alpha-13)	GNA13	Homo sapiens (Human)	377
Q9Y5R6	DMRT1_HUMAN	reviewed	Doublesex- and mab-3-related transcription factor 1 (DM domain expressed in testis protein 1)	DMRT1 DMT1	Homo sapiens (Human)	373
Q92949	FOXJ1_HUMAN	reviewed	Forkhead box protein J1 (Forkhead-related protein FKHL13) (Hepatocyte nuclear factor 3 forkhead homolog 4) (HFH-4)	FOXJ1 FKHL13 HFH4	Homo sapiens (Human)	421
Q9BYH8	IKBZ_HUMAN	reviewed	NF-kappa-B inhibitor zeta (I-kappa-B-zeta) (IkB-zeta) (IkappaBzeta) (IL-1 inducible nuclear ankyrin-repeat protein) (INAP) (Molecule possessing ankyrin repeats induced by lipopolysaccharide) (MAIL)	NFKBIZ IKBZ INAP MAIL	Homo sapiens (Human)	718
Q12778	FOXO1_HUMAN	reviewed	Forkhead box protein O1 (Forkhead box protein O1A) (Forkhead in rhabdomyosarcoma)	FOXO1 FKHR FOXO1A	Homo sapiens (Human)	655
O75603	GCM2_HUMAN	reviewed	Chorion-specific transcription factor GCMb (hGCMb) (GCM motif protein 2) (Glial cells missing homolog 2)	GCM2 GCMB	Homo sapiens (Human)	506
Q9BTL4	IER2_HUMAN	reviewed	Immediate early response gene 2 protein (Protein ETR101)	IER2 ETR101 PIP92	Homo sapiens (Human)	223
Q9BXK1	KLF16_HUMAN	reviewed	Krueppel-like factor 16 (Basic transcription element-binding protein 4) (BTE-binding protein 4) (Novel Sp1-like zinc finger transcription factor 2) (Transcription factor BTEB4) (Transcription factor NSLP2)	KLF16 BTEB4 NSLP2	Homo sapiens (Human)	252
Q03113	GNA12_HUMAN	reviewed	Guanine nucleotide-binding protein subunit alpha-12 (G alpha-12) (G-protein subunit alpha-12)	GNA12	Homo sapiens (Human)	381
P55318	FOXA3_HUMAN	reviewed	Hepatocyte nuclear factor 3-gamma (HNF-3-gamma) (HNF-3G) (Fork head-related protein FKH H3) (Forkhead box protein A3) (Transcription factor 3G) (TCF-3G)	FOXA3 HNF3G TCF3G	Homo sapiens (Human)	350
Q14703	MBTP1_HUMAN	reviewed	Membrane-bound transcription factor site-1 protease (EC 3.4.21.112) (Endopeptidase S1P) (Subtilisin/kexin-isozyme 1) (SKI-1)	MBTPS1 KIAA0091 S1P SKI1	Homo sapiens (Human)	1052
Q8WYK2	JDP2_HUMAN	reviewed	Jun dimerization protein 2	JDP2	Homo sapiens (Human)	163
O75030	MITF_HUMAN	reviewed	Microphthalmia-associated transcription factor (Class E basic helix-loop-helix protein 32) (bHLHe32)	MITF BHLHE32	Homo sapiens (Human)	526
O14529	CUX2_HUMAN	reviewed	Homeobox protein cut-like 2 (Homeobox protein cux-2)	CUX2 CUTL2 KIAA0293	Homo sapiens (Human)	1486
Q9NP62	GCM1_HUMAN	reviewed	Chorion-specific transcription factor GCMa (hGCMa) (GCM motif protein 1) (Glial cells missing homolog 1)	GCM1 GCMA	Homo sapiens (Human)	436
Q9HC44	GPBL1_HUMAN	reviewed	Vasculin-like protein 1 (GC-rich promoter-binding protein 1-like 1)	GPBP1L1 SP192	Homo sapiens (Human)	474
Q9UQM7	KCC2A_HUMAN	reviewed	Calcium/calmodulin-dependent protein kinase type II subunit alpha (CaM kinase II subunit alpha) (CaMK-II subunit alpha) (EC 2.7.11.17)	CAMK2A CAMKA KIAA0968	Homo sapiens (Human)	478
O43462	MBTP2_HUMAN	reviewed	Membrane-bound transcription factor site-2 protease (EC 3.4.24.85) (Endopeptidase S2P) (Sterol regulatory element-binding proteins intramembrane protease) (SREBPs intramembrane protease)	MBTPS2 S2P	Homo sapiens (Human)	519
P45983	MK08_HUMAN	reviewed	Mitogen-activated protein kinase 8 (MAP kinase 8) (MAPK 8) (EC 2.7.11.24) (JNK-46) (Stress-activated protein kinase 1c) (SAPK1c) (Stress-activated protein kinase JNK1) (c-Jun N-terminal kinase 1)	MAPK8 JNK1 PRKM8 SAPK1 SAPK1C	Homo sapiens (Human)	427
Q9NX63	MIC19_HUMAN	reviewed	MICOS complex subunit MIC19 (Coiled-coil-helix-coiled-coil-helix domain-containing protein 3)	CHCHD3 MIC19 MINOS3	Homo sapiens (Human)	227
Q96J84	KIRR1_HUMAN	reviewed	Kin of IRRE-like protein 1 (Kin of irregular chiasm-like protein 1) (Nephrin-like protein 1)	KIRREL1 KIRREL NEPH1	Homo sapiens (Human)	757
Q8NC69	KCTD6_HUMAN	reviewed	BTB/POZ domain-containing protein KCTD6 (KCASH3 protein) (Potassium channel tetramerization domain-containing protein 6)	KCTD6	Homo sapiens (Human)	237
P15884	ITF2_HUMAN	reviewed	Transcription factor 4 (TCF-4) (Class B basic helix-loop-helix protein 19) (bHLHb19) (Immunoglobulin transcription factor 2) (ITF-2) (SL3-3 enhancer factor 2) (SEF-2)	TCF4 BHLHB19 ITF2 SEF2	Homo sapiens (Human)	667
A8MZ59	LEUTX_HUMAN	reviewed	Paired-like homeodomain transcription factor LEUTX (Leucine-twenty homeobox) (Paired-like homeobox transcription factor LEUTX) (PRD-LIKE homeobox transcription factor LEUTX)	LEUTX	Homo sapiens (Human)	198
P32519	ELF1_HUMAN	reviewed	ETS-related transcription factor Elf-1 (E74-like factor 1)	ELF1	Homo sapiens (Human)	619
Q15910	EZH2_HUMAN	reviewed	Histone-lysine N-methyltransferase EZH2 (EC 2.1.1.356) (ENX-1) (Enhancer of zeste homolog 2) (Lysine N-methyltransferase 6)	EZH2 KMT6	Homo sapiens (Human)	746
Q7L5Y9	MAEA_HUMAN	reviewed	E3 ubiquitin-protein transferase MAEA (EC 2.3.2.27) (Cell proliferation-inducing gene 5 protein) (Erythroblast macrophage protein) (Human lung cancer oncogene 10 protein) (HLC-10) (Macrophage erythroblast attacher) (P44EMLP)	MAEA EMP HLC10 PIG5	Homo sapiens (Human)	396
Q9NZI5	GRHL1_HUMAN	reviewed	Grainyhead-like protein 1 homolog (Mammalian grainyhead) (NH32) (Transcription factor CP2-like 2) (Transcription factor LBP-32)	GRHL1 LBP32 MGR TFCP2L2	Homo sapiens (Human)	618
Q02156	KPCE_HUMAN	reviewed	Protein kinase C epsilon type (EC 2.7.11.13) (nPKC-epsilon)	PRKCE PKCE	Homo sapiens (Human)	737
Q9H4S2	GSX1_HUMAN	reviewed	GS homeobox 1 (Homeobox protein GSH-1)	GSX1 GSH1	Homo sapiens (Human)	264
Q8IU85	KCC1D_HUMAN	reviewed	Calcium/calmodulin-dependent protein kinase type 1D (EC 2.7.11.17) (CaM kinase I delta) (CaM kinase ID) (CaM-KI delta) (CaMKI delta) (CaMKID) (CaMKI-like protein kinase) (CKLiK)	CAMK1D CAMKID	Homo sapiens (Human)	385
P10244	MYBB_HUMAN	reviewed	Myb-related protein B (B-Myb) (Myb-like protein 2)	MYBL2 BMYB	Homo sapiens (Human)	700
O43474	KLF4_HUMAN	reviewed	Krueppel-like factor 4 (Epithelial zinc finger protein EZF) (Gut-enriched krueppel-like factor)	KLF4 EZF GKLF	Homo sapiens (Human)	513
O75676	KS6A4_HUMAN	reviewed	Ribosomal protein S6 kinase alpha-4 (S6K-alpha-4) (EC 2.7.11.1) (90 kDa ribosomal protein S6 kinase 4) (Nuclear mitogen- and stress-activated protein kinase 2) (Ribosomal protein kinase B) (RSKB)	RPS6KA4 MSK2	Homo sapiens (Human)	772
Q4G0X4	KCD21_HUMAN	reviewed	BTB/POZ domain-containing protein KCTD21 (KCASH2 protein) (Potassium channel tetramerization domain-containing protein 21)	KCTD21	Homo sapiens (Human)	260
Q9UPM6	LHX6_HUMAN	reviewed	LIM/homeobox protein Lhx6 (LIM homeobox protein 6) (LIM/homeobox protein Lhx6.1)	LHX6 LHX6.1	Homo sapiens (Human)	363
Q13886	KLF9_HUMAN	reviewed	Krueppel-like factor 9 (Basic transcription element-binding protein 1) (BTE-binding protein 1) (GC-box-binding protein 1) (Transcription factor BTEB1)	KLF9 BTEB BTEB1	Homo sapiens (Human)	244
Q00839	HNRPU_HUMAN	reviewed	Heterogeneous nuclear ribonucleoprotein U (hnRNP U) (GRIP120) (Nuclear p120 ribonucleoprotein) (Scaffold-attachment factor A) (SAF-A) (p120) (pp120)	HNRNPU C1orf199 HNRPU SAFA U21.1	Homo sapiens (Human)	825
P31268	HXA7_HUMAN	reviewed	Homeobox protein Hox-A7 (Homeobox protein Hox 1.1) (Homeobox protein Hox-1A)	HOXA7 HOX1A	Homo sapiens (Human)	230
P17509	HXB6_HUMAN	reviewed	Homeobox protein Hox-B6 (Homeobox protein Hox-2.2) (Homeobox protein Hox-2B) (Homeobox protein Hu-2)	HOXB6 HOX2B	Homo sapiens (Human)	224
P17275	JUNB_HUMAN	reviewed	Transcription factor jun-B	JUNB	Homo sapiens (Human)	347
Q08209	PP2BA_HUMAN	reviewed	Serine/threonine-protein phosphatase 2B catalytic subunit alpha isoform (EC 3.1.3.16) (CAM-PRP catalytic subunit) (Calmodulin-dependent calcineurin A subunit alpha isoform)	PPP3CA CALNA CNA	Homo sapiens (Human)	521
P16298	PP2BB_HUMAN	reviewed	Serine/threonine-protein phosphatase 2B catalytic subunit beta isoform (EC 3.1.3.16) (CAM-PRP catalytic subunit) (Calmodulin-dependent calcineurin A subunit beta isoform) (CNA beta)	PPP3CB CALNA2 CALNB CNA2	Homo sapiens (Human)	524
P48454	PP2BC_HUMAN	reviewed	Serine/threonine-protein phosphatase 2B catalytic subunit gamma isoform (EC 3.1.3.16) (CAM-PRP catalytic subunit) (Calcineurin, testis-specific catalytic subunit) (Calmodulin-dependent calcineurin A subunit gamma isoform)	PPP3CC CALNA3 CNA3	Homo sapiens (Human)	512
P0DPK2	H3Y1_HUMAN	reviewed	Histone H3.Y (Histone H3.Y1)	H3Y1	Homo sapiens (Human)	136
Q9Y2N7	HIF3A_HUMAN	reviewed	Hypoxia-inducible factor 3-alpha (HIF-3-alpha) (HIF3-alpha) (Basic-helix-loop-helix-PAS protein MOP7) (Class E basic helix-loop-helix protein 17) (bHLHe17) (HIF3-alpha-1) (Inhibitory PAS domain protein) (IPAS) (Member of PAS protein 7) (PAS domain-containing protein 7)	HIF3A BHLHE17 MOP7 PASD7	Homo sapiens (Human)	669
Q14653	IRF3_HUMAN	reviewed	Interferon regulatory factor 3 (IRF-3)	IRF3	Homo sapiens (Human)	427
P17535	JUND_HUMAN	reviewed	Transcription factor jun-D	JUND	Homo sapiens (Human)	347
P05412	JUN_HUMAN	reviewed	Transcription factor AP-1 (Activator protein 1) (AP1) (Proto-oncogene c-Jun) (V-jun avian sarcoma virus 17 oncogene homolog) (p39)	JUN	Homo sapiens (Human)	331
Q14145	KEAP1_HUMAN	reviewed	Kelch-like ECH-associated protein 1 (Cytosolic inhibitor of Nrf2) (INrf2) (Kelch-like protein 19)	KEAP1 INRF2 KIAA0132 KLHL19	Homo sapiens (Human)	624
Q0VG99	MESP2_HUMAN	reviewed	Mesoderm posterior protein 2 (Class C basic helix-loop-helix protein 6) (bHLHc6)	MESP2 BHLHC6 SCDO2	Homo sapiens (Human)	397
O15525	MAFG_HUMAN	reviewed	Transcription factor MafG (V-maf musculoaponeurotic fibrosarcoma oncogene homolog G) (hMAF)	MAFG	Homo sapiens (Human)	162
P10243	MYBA_HUMAN	reviewed	Myb-related protein A (A-Myb) (Myb-like protein 1)	MYBL1 AMYB	Homo sapiens (Human)	752
Q9NPH5	NOX4_HUMAN	reviewed	NADPH oxidase 4 (EC 1.6.3.-) (Kidney oxidase-1) (KOX-1) (Kidney superoxide-producing NADPH oxidase) (Renal NAD(P)H-oxidase)	NOX4 RENOX	Homo sapiens (Human)	578
Q5VY09	IER5_HUMAN	reviewed	Immediate early response gene 5 protein	IER5 PP4583 SBBI48	Homo sapiens (Human)	327
Q14934	NFAC4_HUMAN	reviewed	Nuclear factor of activated T-cells, cytoplasmic 4 (NF-ATc4) (NFATc4) (T-cell transcription factor NFAT3) (NF-AT3)	NFATC4 NFAT3	Homo sapiens (Human)	902
A0A2Z4LIS9	FXO3B_HUMAN	reviewed	Forkhead box protein O3B	FOXO3B	Homo sapiens (Human)	290
Q9NWU2	GID8_HUMAN	reviewed	Glucose-induced degradation protein 8 homolog (Two hybrid-associated protein 1 with RanBPM) (Twa1)	GID8 C20orf11 TWA1	Homo sapiens (Human)	228
P50219	MNX1_HUMAN	reviewed	Motor neuron and pancreas homeobox protein 1 (Homeobox protein HB9)	MNX1 HLXB9	Homo sapiens (Human)	401
Q16236	NF2L2_HUMAN	reviewed	Nuclear factor erythroid 2-related factor 2 (NF-E2-related factor 2) (NFE2-related factor 2) (Nrf-2) (HEBP1) (Nuclear factor, erythroid derived 2, like 2)	NFE2L2 NRF2	Homo sapiens (Human)	605
Q9BZM3	GSX2_HUMAN	reviewed	GS homeobox 2 (Genetic-screened homeobox 2) (Homeobox protein GSH-2)	GSX2 GSH2	Homo sapiens (Human)	304
Q9UL63	MKLN1_HUMAN	reviewed	Muskelin	MKLN1	Homo sapiens (Human)	735
Q06547	GABP1_HUMAN	reviewed	GA-binding protein subunit beta-1 (GABP subunit beta-1) (GABPB-1) (GABP subunit beta-2) (GABPB-2) (Nuclear respiratory factor 2) (Transcription factor E4TF1-47) (Transcription factor E4TF1-53)	GABPB1 E4TF1B GABPB GABPB2	Homo sapiens (Human)	395
Q12948	FOXC1_HUMAN	reviewed	Forkhead box protein C1 (Forkhead-related protein FKHL7) (Forkhead-related transcription factor 3) (FREAC-3)	FOXC1 FKHL7 FREAC3	Homo sapiens (Human)	553
Q86UE4	LYRIC_HUMAN	reviewed	Protein LYRIC (3D3/LYRIC) (Astrocyte elevated gene-1 protein) (AEG-1) (Lysine-rich CEACAM1 co-isolated protein) (Metadherin) (Metastasis adhesion protein)	MTDH AEG1 LYRIC	Homo sapiens (Human)	582
Q06710	PAX8_HUMAN	reviewed	Paired box protein Pax-8	PAX8	Homo sapiens (Human)	450
Q96RQ9	OXLA_HUMAN	reviewed	L-amino-acid oxidase (LAAO) (LAO) (EC 1.4.3.2) (EC 1.4.3.25) (Interleukin-4-induced protein 1) (IL4-induced protein 1) (hIL4I1) (Protein Fig-1) (hFIG1)	IL4I1 FIG1 UNQ636/PRO1265	Homo sapiens (Human)	567
P58340	MLF1_HUMAN	reviewed	Myeloid leukemia factor 1 (Myelodysplasia-myeloid leukemia factor 1)	MLF1	Homo sapiens (Human)	268
Q9HB75	PIDD1_HUMAN	reviewed	p53-induced death domain-containing protein 1 (EC 3.4.21.-) (Leucine-rich repeat and death domain-containing protein) [Cleaved into: PIDD-N; PIDD-C; PIDD-CC]	PIDD1 LRDD PIDD	Homo sapiens (Human)	910
P53350	PLK1_HUMAN	reviewed	Serine/threonine-protein kinase PLK1 (EC 2.7.11.21) (Polo-like kinase 1) (PLK-1) (Serine/threonine-protein kinase 13) (STPK13)	PLK1 PLK	Homo sapiens (Human)	603
P48742	LHX1_HUMAN	reviewed	LIM/homeobox protein Lhx1 (LIM homeobox protein 1) (Homeobox protein Lim-1) (hLim-1)	LHX1 LIM-1 LIM1	Homo sapiens (Human)	406
Q16656	NRF1_HUMAN	reviewed	Nuclear respiratory factor 1 (NRF-1) (Alpha palindromic-binding protein) (Alpha-pal)	NRF1	Homo sapiens (Human)	503
Q9Y4K0	LOXL2_HUMAN	reviewed	Lysyl oxidase homolog 2 (EC 1.4.3.13) (Lysyl oxidase-like protein 2) (Lysyl oxidase-related protein 2) (Lysyl oxidase-related protein WS9-14)	LOXL2	Homo sapiens (Human)	774
P0CAP1	MYZAP_HUMAN	reviewed	Myocardial zonula adherens protein (GRINL1A upstream protein) (Gup)	MYZAP MYOZAP	Homo sapiens (Human)	466
P25208	NFYB_HUMAN	reviewed	Nuclear transcription factor Y subunit beta (CAAT box DNA-binding protein subunit B) (Nuclear transcription factor Y subunit B) (NF-YB)	NFYB HAP3	Homo sapiens (Human)	207
Q8TE85	GRHL3_HUMAN	reviewed	Grainyhead-like protein 3 homolog (Sister of mammalian grainyhead) (Transcription factor CP2-like 4)	GRHL3 SOM TFCP2L4	Homo sapiens (Human)	626
P35680	HNF1B_HUMAN	reviewed	Hepatocyte nuclear factor 1-beta (HNF-1-beta) (HNF-1B) (Homeoprotein LFB3) (Transcription factor 2) (TCF-2) (Variant hepatic nuclear factor 1) (vHNF1)	HNF1B TCF2	Homo sapiens (Human)	557
Q14541	HNF4G_HUMAN	reviewed	Hepatocyte nuclear factor 4-gamma (HNF-4-gamma) (Nuclear receptor subfamily 2 group A member 2)	HNF4G NR2A2	Homo sapiens (Human)	408
Q14103	HNRPD_HUMAN	reviewed	Heterogeneous nuclear ribonucleoprotein D0 (hnRNP D0) (AU-rich element RNA-binding protein 1)	HNRNPD AUF1 HNRPD	Homo sapiens (Human)	355
P42345	MTOR_HUMAN	reviewed	Serine/threonine-protein kinase mTOR (EC 2.7.11.1) (FK506-binding protein 12-rapamycin complex-associated protein 1) (FKBP12-rapamycin complex-associated protein) (Mammalian target of rapamycin) (mTOR) (Mechanistic target of rapamycin) (Rapamycin and FKBP12 target 1) (Rapamycin target protein 1)	MTOR FRAP FRAP1 FRAP2 RAFT1 RAPT1	Homo sapiens (Human)	2549
P58546	MTPN_HUMAN	reviewed	Myotrophin (Protein V-1)	MTPN	Homo sapiens (Human)	118
P14653	HXB1_HUMAN	reviewed	Homeobox protein Hox-B1 (Homeobox protein Hox-2I)	HOXB1 HOX2I	Homo sapiens (Human)	301
P14652	HXB2_HUMAN	reviewed	Homeobox protein Hox-B2 (Homeobox protein Hox-2.8) (Homeobox protein Hox-2H) (K8)	HOXB2 HOX2H	Homo sapiens (Human)	356
Q5JT82	KLF17_HUMAN	reviewed	Krueppel-like factor 17 (Zinc finger protein 393)	KLF17 ZNF393	Homo sapiens (Human)	389
Q99527	GPER1_HUMAN	reviewed	G-protein coupled estrogen receptor 1 (Chemoattractant receptor-like 2) (Flow-induced endothelial G-protein coupled receptor 1) (FEG-1) (G protein-coupled estrogen receptor 1) (G-protein coupled receptor 30) (GPCR-Br) (IL8-related receptor DRY12) (Lymphocyte-derived G-protein coupled receptor) (LYGPR) (Membrane estrogen receptor) (mER)	GPER1 CEPR CMKRL2 DRY12 GPER GPR30	Homo sapiens (Human)	375
Q9Y5W3	KLF2_HUMAN	reviewed	Krueppel-like factor 2 (Lung krueppel-like factor)	KLF2 LKLF	Homo sapiens (Human)	355
O60393	NOBOX_HUMAN	reviewed	Homeobox protein NOBOX	NOBOX	Homo sapiens (Human)	691
Q9BRJ9	MESP1_HUMAN	reviewed	Mesoderm posterior protein 1 (Class C basic helix-loop-helix protein 5) (bHLHc5)	MESP1 BHLHC5	Homo sapiens (Human)	268
P50222	MEOX2_HUMAN	reviewed	Homeobox protein MOX-2 (Growth arrest-specific homeobox) (Mesenchyme homeobox 2)	MEOX2 GAX MOX2	Homo sapiens (Human)	304
P43699	NKX21_HUMAN	reviewed	Homeobox protein Nkx-2.1 (Homeobox protein NK-2 homolog A) (Thyroid nuclear factor 1) (Thyroid transcription factor 1) (TTF-1) (Thyroid-specific enhancer-binding protein) (T/EBP)	NKX2-1 NKX2A TITF1 TTF1	Homo sapiens (Human)	371
P50221	MEOX1_HUMAN	reviewed	Homeobox protein MOX-1 (Mesenchyme homeobox 1)	MEOX1 MOX1	Homo sapiens (Human)	254
Q86Z02	HIPK1_HUMAN	reviewed	Homeodomain-interacting protein kinase 1 (EC 2.7.11.1) (Nuclear body-associated kinase 2)	HIPK1 KIAA0630 MYAK NBAK2	Homo sapiens (Human)	1210
Q2M1V0	ISX_HUMAN	reviewed	Intestine-specific homeobox (RAX-like homeobox)	ISX RAXLX	Homo sapiens (Human)	245
Q6XYB7	LBX2_HUMAN	reviewed	Transcription factor LBX2 (Ladybird homeobox 2) (Ladybird homeobox protein homolog 2)	LBX2 LP3727	Homo sapiens (Human)	198
Q9UJU2	LEF1_HUMAN	reviewed	Lymphoid enhancer-binding factor 1 (LEF-1) (T cell-specific transcription factor 1-alpha) (TCF1-alpha)	LEF1	Homo sapiens (Human)	399
Q68G74	LHX8_HUMAN	reviewed	LIM/homeobox protein Lhx8 (LIM homeobox protein 8)	LHX8	Homo sapiens (Human)	356
P35443	TSP4_HUMAN	reviewed	Thrombospondin-4	THBS4 TSP4	Homo sapiens (Human)	961
P07996	TSP1_HUMAN	reviewed	Thrombospondin-1 (Glycoprotein G)	THBS1 TSP TSP1	Homo sapiens (Human)	1170
Q15853	USF2_HUMAN	reviewed	Upstream stimulatory factor 2 (Class B basic helix-loop-helix protein 12) (bHLHb12) (FOS-interacting protein) (FIP) (Major late transcription factor 2) (Upstream transcription factor 2)	USF2 BHLHB12	Homo sapiens (Human)	346
Q15561	TEAD4_HUMAN	reviewed	Transcriptional enhancer factor TEF-3 (TEA domain family member 4) (TEAD-4) (Transcription factor 13-like 1) (Transcription factor RTEF-1)	TEAD4 RTEF1 TCF13L1 TEF3	Homo sapiens (Human)	434
Q12962	TAF10_HUMAN	reviewed	Transcription initiation factor TFIID subunit 10 (STAF28) (Transcription initiation factor TFIID 30 kDa subunit) (TAF(II)30) (TAFII-30) (TAFII30)	TAF10 TAF2A TAF2H TAFII30	Homo sapiens (Human)	218
Q9UIW0	VAX2_HUMAN	reviewed	Ventral anterior homeobox 2	VAX2	Homo sapiens (Human)	290
P98177	FOXO4_HUMAN	reviewed	Forkhead box protein O4 (Fork head domain transcription factor AFX1)	FOXO4 AFX AFX1 MLLT7	Homo sapiens (Human)	505
Q7Z7K2	ZN467_HUMAN	reviewed	Zinc finger protein 467	ZNF467	Homo sapiens (Human)	595
Q8NAM6	ZSCA4_HUMAN	reviewed	Zinc finger and SCAN domain-containing protein 4 (Zinc finger protein 494)	ZSCAN4 ZNF494	Homo sapiens (Human)	433
P28347	TEAD1_HUMAN	reviewed	Transcriptional enhancer factor TEF-1 (NTEF-1) (Protein GT-IIC) (TEA domain family member 1) (TEAD-1) (Transcription factor 13) (TCF-13)	TEAD1 TCF13 TEF1	Homo sapiens (Human)	426
O95947	TBX6_HUMAN	reviewed	T-box transcription factor TBX6 (T-box protein 6)	TBX6	Homo sapiens (Human)	436
Q9UNN4	TF2AY_HUMAN	reviewed	TFIIA-alpha and beta-like factor (General transcription factor II A, 1-like factor)	GTF2A1L ALF GTF2A1LF	Homo sapiens (Human)	478
Q15543	TAF13_HUMAN	reviewed	Transcription initiation factor TFIID subunit 13 (Transcription initiation factor TFIID 18 kDa subunit) (TAF(II)18) (TAFII-18) (TAFII18)	TAF13 TAF2K TAFII18	Homo sapiens (Human)	124
Q96LW9	ZSC31_HUMAN	reviewed	Zinc finger and SCAN domain-containing protein 31 (Zinc finger protein 323)	ZSCAN31 ZNF310P ZNF323	Homo sapiens (Human)	406
Q8IUC6	TCAM1_HUMAN	reviewed	TIR domain-containing adapter molecule 1 (TICAM-1) (Proline-rich, vinculin and TIR domain-containing protein B) (Putative NF-kappa-B-activating protein 502H) (Toll-interleukin-1 receptor domain-containing adapter protein inducing interferon beta) (MyD88-3) (TIR domain-containing adapter protein inducing IFN-beta)	TICAM1 PRVTIRB TRIF	Homo sapiens (Human)	712
Q6N043	Z280D_HUMAN	reviewed	Zinc finger protein 280D (Suppressor of hairy wing homolog 4) (Zinc finger protein 634)	ZNF280D KIAA1584 SUHW4 ZNF634	Homo sapiens (Human)	979
Q6ZN57	ZFP2_HUMAN	reviewed	Zinc finger protein 2 homolog (Zfp-2) (Zinc finger protein 751)	ZFP2 ZNF751	Homo sapiens (Human)	461
Q96SZ4	ZSC10_HUMAN	reviewed	Zinc finger and SCAN domain-containing protein 10 (Zinc finger protein 206)	ZSCAN10 ZNF206	Homo sapiens (Human)	725
Q8TF68	ZN384_HUMAN	reviewed	Zinc finger protein 384 (CAG repeat protein 1) (CAS-interacting zinc finger protein) (Nuclear matrix transcription factor 4) (Nuclear matrix protein 4) (Trinucleotide repeat-containing gene 1 protein)	ZNF384 CAGH1 CIZ NMP4 TNRC1	Homo sapiens (Human)	577
Q7RTU0	TCF24_HUMAN	reviewed	Transcription factor 24 (TCF-24)	TCF24	Homo sapiens (Human)	167
Q96IT1	ZN496_HUMAN	reviewed	Zinc finger protein 496 (Zinc finger protein with KRAB and SCAN domains 17)	ZNF496 ZKSCAN17	Homo sapiens (Human)	587
Q5D1E8	ZC12A_HUMAN	reviewed	Endoribonuclease ZC3H12A (EC 3.1.-.-) (Monocyte chemotactic protein-induced protein 1) (MCP-induced protein 1) (MCPIP-1) (Regnase-1) (Reg1) (Zinc finger CCCH domain-containing protein 12A)	ZC3H12A MCPIP MCPIP1	Homo sapiens (Human)	599
A6XGL0	YJEN3_HUMAN	reviewed	YjeF N-terminal domain-containing protein 3 (YjeF_N3) (hYjeF_N3) (ApoA-I-binding protein 2)	YJEFN3 AIBP2	Homo sapiens (Human)	299
Q9HC78	ZBT20_HUMAN	reviewed	Zinc finger and BTB domain-containing protein 20 (Dendritic-derived BTB/POZ zinc finger protein) (Zinc finger protein 288)	ZBTB20 DPZF ZNF288	Homo sapiens (Human)	741
Q969S3	ZN622_HUMAN	reviewed	Zinc finger protein 622 (Zinc finger-like protein 9)	ZNF622 ZPR9	Homo sapiens (Human)	477
O15014	ZN609_HUMAN	reviewed	Zinc finger protein 609	ZNF609 KIAA0295	Homo sapiens (Human)	1411
P17028	ZNF24_HUMAN	reviewed	Zinc finger protein 24 (Retinoic acid suppression protein A) (RSG-A) (Zinc finger and SCAN domain-containing protein 3) (Zinc finger protein 191) (Zinc finger protein KOX17)	ZNF24 KOX17 ZNF191 ZSCAN3	Homo sapiens (Human)	368
Q6ZSB9	ZBT49_HUMAN	reviewed	Zinc finger and BTB domain-containing protein 49 (Zinc finger protein 509)	ZBTB49 ZNF509	Homo sapiens (Human)	765
Q86VK4	ZN410_HUMAN	reviewed	Zinc finger protein 410 (Another partner for ARF 1) (Zinc finger protein APA-1)	ZNF410 APA1	Homo sapiens (Human)	478
Q14863	PO6F1_HUMAN	reviewed	POU domain, class 6, transcription factor 1 (Brain-specific homeobox/POU domain protein 5) (Brain-5) (Brn-5) (mPOU homeobox protein)	POU6F1 BRN5 MPOU TCFB1	Homo sapiens (Human)	301
Q96NX5	KCC1G_HUMAN	reviewed	Calcium/calmodulin-dependent protein kinase type 1G (EC 2.7.11.17) (CaM kinase I gamma) (CaM kinase IG) (CaM-KI gamma) (CaMKI gamma) (CaMKIG) (CaMK-like CREB kinase III) (CLICK III)	CAMK1G CLICK3 VWS1	Homo sapiens (Human)	476
P19838	NFKB1_HUMAN	reviewed	Nuclear factor NF-kappa-B p105 subunit (DNA-binding factor KBF1) (EBP-1) (Nuclear factor of kappa light polypeptide gene enhancer in B-cells 1) [Cleaved into: Nuclear factor NF-kappa-B p50 subunit]	NFKB1	Homo sapiens (Human)	968
Q8IWI9	MGAP_HUMAN	reviewed	MAX gene-associated protein (MAX dimerization protein 5)	MGA KIAA0518 MAD5	Homo sapiens (Human)	3065
P23759	PAX7_HUMAN	reviewed	Paired box protein Pax-7 (HuP1)	PAX7 HUP1	Homo sapiens (Human)	505
P14859	PO2F1_HUMAN	reviewed	POU domain, class 2, transcription factor 1 (NF-A1) (Octamer-binding protein 1) (Oct-1) (Octamer-binding transcription factor 1) (OTF-1)	POU2F1 OCT1 OTF1	Homo sapiens (Human)	743
Q13887	KLF5_HUMAN	reviewed	Krueppel-like factor 5 (Basic transcription element-binding protein 2) (BTE-binding protein 2) (Colon krueppel-like factor) (GC-box-binding protein 2) (Intestinal-enriched krueppel-like factor) (Transcription factor BTEB2)	KLF5 BTEB2 CKLF IKLF	Homo sapiens (Human)	457
Q03181	PPARD_HUMAN	reviewed	Peroxisome proliferator-activated receptor delta (PPAR-delta) (NUCI) (Nuclear hormone receptor 1) (NUC1) (Nuclear receptor subfamily 1 group C member 2) (Peroxisome proliferator-activated receptor beta) (PPAR-beta)	PPARD NR1C2 PPARB	Homo sapiens (Human)	441
Q12837	PO4F2_HUMAN	reviewed	POU domain, class 4, transcription factor 2 (Brain-specific homeobox/POU domain protein 3B) (Brain-3B) (Brn-3B)	POU4F2 BRN3B	Homo sapiens (Human)	409
P23511	NFYA_HUMAN	reviewed	Nuclear transcription factor Y subunit alpha (CAAT box DNA-binding protein subunit A) (Nuclear transcription factor Y subunit A) (NF-YA)	NFYA	Homo sapiens (Human)	347
P78337	PITX1_HUMAN	reviewed	Pituitary homeobox 1 (Hindlimb-expressed homeobox protein backfoot) (Homeobox protein PITX1) (Paired-like homeodomain transcription factor 1)	PITX1 BFT PTX1	Homo sapiens (Human)	314
P26367	PAX6_HUMAN	reviewed	Paired box protein Pax-6 (Aniridia type II protein) (Oculorhombin)	PAX6 AN2	Homo sapiens (Human)	422
Q16649	NFIL3_HUMAN	reviewed	Nuclear factor interleukin-3-regulated protein (E4 promoter-binding protein 4) (Interleukin-3 promoter transcriptional activator) (Interleukin-3-binding protein 1) (Transcriptional activator NF-IL3A)	NFIL3 E4BP4 IL3BP1	Homo sapiens (Human)	462
P17861	XBP1_HUMAN	reviewed	X-box-binding protein 1 (XBP-1) (Tax-responsive element-binding protein 5) (TREB-5) [Cleaved into: X-box-binding protein 1, cytoplasmic form; X-box-binding protein 1, luminal form]	XBP1 TREB5 XBP2	Homo sapiens (Human)	261
P59817	Z280A_HUMAN	reviewed	Zinc finger protein 280A (3'OY11.1) (Suppressor of hairy wing homolog 1) (Zinc finger protein 636)	ZNF280A SUHW1 ZNF280 ZNF636	Homo sapiens (Human)	542
Q96PM5	ZN363_HUMAN	reviewed	RING finger and CHY zinc finger domain-containing protein 1 (EC 2.3.2.27) (Androgen receptor N-terminal-interacting protein) (CH-rich-interacting match with PLAG1) (E3 ubiquitin-protein ligase Pirh2) (RING finger protein 199) (RING-type E3 ubiquitin transferase RCHY1) (Zinc finger protein 363) (p53-induced RING-H2 protein) (hPirh2)	RCHY1 ARNIP CHIMP PIRH2 RNF199 ZNF363	Homo sapiens (Human)	261
Q9NZI6	TF2L1_HUMAN	reviewed	Transcription factor CP2-like protein 1 (CP2-related transcriptional repressor 1) (CRTR-1) (Transcription factor LBP-9)	TFCP2L1 CRTR1 LBP9	Homo sapiens (Human)	479
P26651	TTP_HUMAN	reviewed	mRNA decay activator protein ZFP36 (G0/G1 switch regulatory protein 24) (Growth factor-inducible nuclear protein NUP475) (Tristetraprolin) (Zinc finger protein 36) (Zfp-36)	ZFP36 G0S24 NUP475 RNF162A TIS11A TTP	Homo sapiens (Human)	326
P22415	USF1_HUMAN	reviewed	Upstream stimulatory factor 1 (Class B basic helix-loop-helix protein 11) (bHLHb11) (Major late transcription factor 1)	USF1 BHLHB11 USF	Homo sapiens (Human)	310
Q9Y462	ZN711_HUMAN	reviewed	Zinc finger protein 711 (Zinc finger protein 6)	ZNF711 CMPX1 ZNF6	Homo sapiens (Human)	761
O14978	ZN263_HUMAN	reviewed	Zinc finger protein 263 (Zinc finger protein FPM315) (Zinc finger protein with KRAB and SCAN domains 12)	ZNF263 FPM315 ZKSCAN12	Homo sapiens (Human)	683
Q6ZNC4	ZN704_HUMAN	reviewed	Zinc finger protein 704	ZNF704	Homo sapiens (Human)	412
Q2M1K9	ZN423_HUMAN	reviewed	Zinc finger protein 423 (Olf1/EBF-associated zinc finger protein) (hOAZ) (Smad- and Olf-interacting zinc finger protein)	ZNF423 KIAA0760 NPHP14 OAZ	Homo sapiens (Human)	1284
Q4V9L6	TM119_HUMAN	reviewed	Transmembrane protein 119 (Osteoblast induction factor) (OBIF)	TMEM119 PSEC0199 UNQ731/PRO1415	Homo sapiens (Human)	283
Q8TAG5	VTM2A_HUMAN	reviewed	V-set and transmembrane domain-containing protein 2A	VSTM2A VSTM2	Homo sapiens (Human)	236
Q8ND82	Z280C_HUMAN	reviewed	Zinc finger protein 280C (Suppressor of hairy wing homolog 3) (Zinc finger protein 633)	ZNF280C SUHW3 ZNF633	Homo sapiens (Human)	737
Q8WY36	BBX_HUMAN	reviewed	HMG box transcription factor BBX (Bobby sox homolog) (HMG box-containing protein 2)	BBX HBP2	Homo sapiens (Human)	941
P68400	CSK21_HUMAN	reviewed	Casein kinase II subunit alpha (CK II alpha) (EC 2.7.11.1)	CSNK2A1 CK2A1	Homo sapiens (Human)	391
P04150	GCR_HUMAN	reviewed	Glucocorticoid receptor (GR) (Nuclear receptor subfamily 3 group C member 1)	NR3C1 GRL	Homo sapiens (Human)	777
